# Supplementary material for: Recovery of High Quality Metagenome-Assembled Genomes From Full-Scale Activated Sludge Microbial Communities in a Tropical Climate Using Longitudinal Metagenome Sampling
Source: Front Microbiol. 2022 Jun 13;13:869135. doi: 10.3389/fmicb.2022.869135 (PMC9230771; doi:10.3389/fmicb.2022.869135)
Supplement: Supplementary Table 3 — Summary statistics for the 2,912 secondary (non-redundant) clusters from MAGs recovered by 24 individual assemblies and two co-assemblies (constructed with SPAdes and MetaBAT2). [file Table_3.XLS]

## Sheet: sc_MAGs_6
Secondary Cluster (SC)	Normalized-positive mean Coverage	Mean GC	Number of MAG in SC	Number of High Quality MAGs in SC	Number of Medium Quality MAGs in SC	Number of Low Quality MAGs in SC	Number of Other Quality MAGs in SC
1_1	0.917035	0.439689	2	0	0	2	0
10_0	1.86199	0.587735	1	0	0	1	0
100_1	1.6285	0.518644	2	0	0	2	0
1000_1	2.16226	0.64562	2	0	0	1	1
1001_1	2.70418	0.64049	1	0	0	1	0
1001_2	2.46571	0.650189	1	0	0	1	0
1002_0	2.27458	0.616341	1	0	0	1	0
1003_1	1.85207	0.61804	2	0	1	0	1
1004_1	2.8229	0.616889	2	0	1	0	1
1004_2	0.635193	0.629856	1	0	0	1	0
1004_3	0.617953	0.630997	1	0	0	1	0
1005_0	0.788155	0.621578	1	0	0	0	1
1006_1	3.15033	0.619566	2	0	0	0	2
1007_0	0.467916	0.626052	1	0	0	1	0
1008_0	0.33647	0.626159	1	0	0	1	0
1009_0	2.30939	0.612544	1	0	0	1	0
101_1	2.76546	0.588993	2	0	0	0	2
101_2	1.25841	0.587311	1	0	0	1	0
101_3	1.44748	0.586984	1	0	0	1	0
1010_1	0.440643	0.675043	2	0	0	2	0
1011_1	1.61166	0.579051	4	1	1	2	0
1012_1	1.50858	0.599588	3	1	0	1	1
1013_1	1.24696	0.681185	2	0	0	0	2
1014_1	1.28304	0.702646	2	0	1	0	1
1015_1	1.80486	0.63639	2	0	1	0	1
1016_1	1.00295	0.683312	2	0	0	1	1
1017_1	1.6774	0.684219	2	0	2	0	0
1018_1	2.11364	0.672869	2	0	2	0	0
1019_0	0.398437	0.683	1	0	0	1	0
102_1	1.95363	0.56424	2	0	0	2	0
1020_1	0.469085	0.698743	2	0	0	2	0
1021_0	0.398017	0.678338	1	0	0	1	0
1022_1	0.870169	0.64126	2	0	1	1	0
1023_1	1.4128	0.699017	2	2	0	0	0
1024_1	0.687701	0.694334	2	0	1	1	0
1025_1	1.22892	0.671587	2	0	0	0	2
1026_1	1.28355	0.667648	4	0	1	2	1
1027_0	0.225018	0.666877	1	0	0	1	0
1028_1	1.39383	0.668039	2	2	0	0	0
1029_0	0.700629	0.652612	1	0	0	1	0
103_0	1.26517	0.542331	1	0	0	1	0
1030_0	0.53801	0.708119	1	0	0	0	1
1031_1	0.700902	0.659232	2	0	0	2	0
1032_1	1.42884	0.702131	2	0	2	0	0
1033_1	1.82008	0.679256	2	0	1	0	1
1034_0	0.356025	0.679269	1	0	0	1	0
1035_1	1.76608	0.722862	2	0	1	0	1
1036_1	0.918942	0.718688	2	0	0	2	0
1037_1	1.11899	0.657089	2	0	0	0	2
1038_0	0.952979	0.610729	1	0	0	1	0
1039_1	0.55597	0.715695	2	0	0	1	1
104_0	2.57706	0.555419	1	0	0	1	0
1040_1	1.78349	0.736348	3	0	2	1	0
1041_1	0.404721	0.712539	2	0	0	2	0
1042_1	1.48855	0.659437	2	1	0	0	1
1043_0	2.20238	0.657686	1	0	0	1	0
1044_0	1.2144	0.64706	1	0	0	0	1
1045_0	0.897783	0.658975	1	0	1	0	0
1046_1	1.54108	0.646041	2	1	1	0	0
1047_1	0.838817	0.632362	2	0	0	1	1
1048_1	1.22926	0.656092	2	0	0	0	2
1049_1	1.00475	0.697144	2	0	0	0	2
105_0	2.50373	0.58557	1	0	0	1	0
1050_0	1.3485	0.697121	1	0	1	0	0
1051_1	0.693821	0.672249	2	0	0	2	0
1052_0	0.586066	0.682569	1	0	0	1	0
1053_1	0.616795	0.67012	2	0	0	0	2
1054_0	0.494756	0.674322	1	0	1	0	0
1055_1	1.26496	0.689065	6	2	0	4	0
1056_1	1.77209	0.707511	3	0	2	1	0
1057_1	1.44337	0.726185	2	0	2	0	0
1058_1	2.16767	0.69143	3	0	1	1	1
1059_0	0.454877	0.692968	1	0	0	1	0
106_1	1.54199	0.565188	2	2	0	0	0
1060_0	0.283058	0.666158	1	0	0	1	0
1061_0	0.507181	0.654476	1	0	0	1	0
1062_1	1.30982	0.673589	19	1	6	11	1
1063_0	0.301907	0.675558	1	0	0	1	0
1064_0	0.216312	0.669674	1	0	0	1	0
1065_1	0.953182	0.662286	2	0	2	0	0
1066_1	1.09324	0.694887	2	0	1	1	0
1067_1	2.20144	0.707911	2	0	2	0	0
1068_0	0.320355	0.704124	1	0	0	1	0
1069_0	0.337569	0.688458	1	0	0	1	0
107_1	0.611246	0.543414	2	0	2	0	0
1070_1	1.14603	0.640369	2	1	0	0	1
1071_1	1.25298	0.666242	2	0	1	0	1
1072_1	1.4961	0.690228	4	0	1	2	1
1073_0	0.312823	0.692924	1	0	0	1	0
1074_0	0.249085	0.685221	1	0	0	1	0
1075_1	0.913533	0.686199	3	0	2	1	0
1076_1	0.99063	0.722953	2	0	1	1	0
1077_1	0.694888	0.714568	2	0	0	1	1
1078_1	1.5094	0.709603	4	0	3	1	0
1079_0	0.378808	0.709898	1	0	0	1	0
108_1	1.2911	0.592826	2	0	2	0	0
1080_0	0.527359	0.698223	1	0	0	1	0
1081_0	0.309732	0.708818	1	0	0	1	0
1082_1	1.87622	0.717162	2	1	1	0	0
1083_0	0.384366	0.707716	1	0	0	1	0
1084_1	0.929209	0.706278	2	0	0	1	1
1085_0	1.76427	0.698524	1	0	0	1	0
1086_1	1.34874	0.671515	6	2	0	4	0
1087_0	0.369774	0.669233	1	0	0	1	0
1088_0	0.332117	0.66568	1	0	0	1	0
1089_1	1.02739	0.7368	2	0	0	2	0
109_0	0.114261	0.515927	1	0	0	1	0
1090_0	0.273884	0.716966	1	0	0	1	0
1091_1	1.37514	0.648061	2	1	0	0	1
1092_1	1.46946	0.668777	2	1	0	0	1
1093_1	1.77733	0.687624	2	0	1	0	1
1094_1	1.28481	0.726911	3	0	1	1	1
1095_1	1.96577	0.692608	2	0	0	0	2
1096_1	1.38943	0.660947	2	0	0	2	0
1097_0	0.316094	0.669003	1	0	0	1	0
1098_0	0.57916	0.665484	1	0	0	1	0
1099_0	0.299549	0.682618	1	0	0	1	0
11_0	2.23168	0.557853	1	0	0	1	0
110_0	0.540538	0.548159	1	0	0	1	0
1100_0	0.315857	0.681693	1	0	0	1	0
1101_0	0.40016	0.688719	1	0	0	1	0
1102_0	0.589629	0.681707	1	0	0	1	0
1103_0	1.20286	0.708166	1	0	0	1	0
1104_1	0.722316	0.692749	2	0	0	2	0
1105_1	1.45527	0.691487	2	2	0	0	0
1106_1	1.62151	0.712314	2	1	1	0	0
1107_1	1.47491	0.681581	2	0	1	0	1
1108_1	0.697857	0.705396	2	0	0	2	0
1109_1	2.14392	0.720135	2	1	1	0	0
111_0	0.405974	0.549291	1	0	0	1	0
1110_1	0.606704	0.697921	2	0	0	2	0
1111_0	0.264814	0.717592	1	0	0	1	0
1112_1	0.823335	0.709471	2	0	1	1	0
1113_1	1.6115	0.717436	2	0	2	0	0
1114_1	2.17004	0.717956	2	0	1	0	1
1115_1	2.00313	0.701532	2	0	1	0	1
1116_1	1.71599	0.722502	3	0	0	0	3
1117_1	1.30525	0.711549	2	0	0	2	0
1118_1	1.86663	0.718867	3	0	0	3	0
1119_1	2.12896	0.710164	21	2	5	14	0
112_1	1.01992	0.396655	2	0	0	2	0
1120_1	0.444683	0.636087	2	0	0	2	0
1121_1	1.02586	0.656545	2	0	0	0	2
1122_0	1.05222	0.644495	1	0	1	0	0
1123_0	0.841501	0.676809	1	0	0	1	0
1124_1	0.849401	0.633123	2	0	2	0	0
1125_1	0.367474	0.671138	2	0	0	2	0
1126_1	0.551705	0.703549	2	0	0	2	0
1127_0	0.375288	0.70004	1	0	0	1	0
1128_1	1.43124	0.710697	2	0	1	0	1
1129_1	1.32147	0.698453	2	0	1	1	0
113_0	0.471802	0.409031	1	0	0	1	0
1130_0	0.649119	0.531942	1	0	1	0	0
1131_1	1.60341	0.691229	2	0	2	0	0
1132_1	1.53675	0.712894	2	0	1	1	0
1133_1	1.31938	0.705985	2	0	0	0	2
1134_0	1.18225	0.700442	1	0	1	0	0
1135_0	1.14024	0.708351	1	0	1	0	0
1136_1	1.50716	0.724066	2	0	0	0	2
1137_1	0.980531	0.72432	2	0	0	2	0
1138_1	0.832524	0.717348	2	0	1	1	0
1139_1	1.39445	0.714313	2	0	1	0	1
114_0	0.484812	0.394471	1	0	0	1	0
1140_1	2.10428	0.701231	2	0	1	0	1
1140_2	1.17414	0.698167	2	0	0	0	2
1141_0	0.538035	0.691194	1	0	0	1	0
1142_0	0.550404	0.68759	1	0	0	1	0
1143_0	0.319401	0.703945	1	0	0	1	0
1144_0	0.595754	0.675624	1	0	0	1	0
1145_1	1.67143	0.745269	2	0	2	0	0
1146_1	1.4141	0.716909	2	0	2	0	0
1147_1	1.42382	0.692035	3	0	1	1	1
1148_1	1.05788	0.711552	2	0	2	0	0
1149_1	1.51958	0.741003	2	0	0	0	2
1149_2	1.78354	0.719144	1	0	1	0	0
115_1	1.18885	0.402868	8	1	2	5	0
1150_1	0.750468	0.719234	2	0	0	2	0
1151_0	0.751799	0.700275	1	0	0	1	0
1152_1	1.54164	0.716541	2	1	1	0	0
1153_1	0.955711	0.711891	2	0	1	1	0
1154_1	1.46925	0.711043	2	0	0	0	2
1155_1	1.72675	0.696977	3	1	2	0	0
1156_1	1.78725	0.694714	3	0	0	0	3
1157_1	1.30243	0.696383	3	2	0	1	0
1158_1	0.837915	0.666427	2	0	1	0	1
1159_1	1.12581	0.687667	3	0	2	1	0
116_0	0.552635	0.414532	1	0	0	1	0
1160_0	0.435972	0.681867	1	0	0	1	0
1161_1	0.786977	0.706083	2	0	2	0	0
1162_1	1.77406	0.724646	3	0	2	1	0
1163_0	0.683034	0.689751	1	0	0	1	0
1164_1	0.947709	0.665701	2	0	2	0	0
1165_1	0.682208	0.707884	2	0	0	1	1
1166_1	1.5243	0.70104	2	0	1	0	1
1167_1	1.45952	0.699944	2	0	1	1	0
1168_1	0.86646	0.692702	2	0	0	0	2
1169_1	0.737481	0.706155	2	0	0	1	1
117_0	0.334615	0.39981	1	0	0	1	0
1170_1	1.05497	0.712266	2	0	1	1	0
1171_1	1.649	0.709554	2	0	1	0	1
1172_0	0.172475	0.71184	1	0	0	1	0
1173_1	0.98672	0.718054	2	0	1	0	1
1174_1	1.09705	0.700673	2	0	2	0	0
1175_1	1.52641	0.709828	2	0	0	0	2
1175_2	1.10967	0.702685	1	0	0	0	1
1176_1	1.70382	0.699078	3	0	2	1	0
1177_1	1.51961	0.715139	3	1	1	1	0
1178_1	1.39273	0.641161	2	2	0	0	0
1179_0	1.60953	0.631692	1	0	0	1	0
118_0	0.472963	0.41354	1	0	0	1	0
1180_1	1.57073	0.704573	4	2	0	2	0
1181_0	0.316655	0.699144	1	0	0	1	0
1182_1	1.37509	0.68968	2	0	1	0	1
1183_0	0.619122	0.694798	1	0	0	1	0
1184_1	2.15224	0.677565	2	0	0	2	0
1185_0	2.72881	0.682218	1	0	0	1	0
1186_1	1.63339	0.688583	2	0	1	0	1
1187_0	2.34505	0.662965	1	0	0	1	0
1188_1	1.8381	0.725975	8	2	2	4	0
1189_0	0.482838	0.677418	1	0	0	1	0
119_0	0.494427	0.407305	1	0	0	1	0
1190_1	1.5436	0.693764	2	0	1	0	1
1190_2	1.5949	0.68554	1	0	0	0	1
1191_1	1.74701	0.715907	2	0	0	0	2
1191_2	2.15612	0.721434	1	0	1	0	0
1192_0	0.793755	0.70185	1	0	0	1	0
1193_1	1.09229	0.701761	2	0	0	0	2
1194_1	2.11613	0.704428	2	0	1	0	1
1195_0	1.0123	0.683218	1	0	0	1	0
1196_1	2.77781	0.708058	2	0	2	0	0
1196_10	2.05225	0.701944	1	0	0	0	1
1196_11	1.86752	0.702851	1	0	0	0	1
1196_2	3.32582	0.705173	4	0	2	1	1
1196_3	1.63835	0.706066	1	0	0	0	1
1196_4	2.49061	0.702535	6	0	1	2	3
1196_5	1.48124	0.701848	1	0	0	0	1
1196_6	1.61423	0.691799	1	0	0	0	1
1196_7	1.93635	0.69452	1	0	1	0	0
1196_8	1.83151	0.692061	1	0	0	0	1
1196_9	2.58857	0.692096	1	0	0	1	0
1197_0	1.21394	0.68298	1	0	0	1	0
1198_0	4.06418	0.714214	1	0	0	1	0
1199_0	0.56743	0.698998	1	0	0	1	0
12_1	1.36406	0.386316	2	0	1	0	1
120_0	0.262756	0.422871	1	0	0	1	0
1200_1	1.722	0.722762	4	0	1	1	2
1201_0	0.30137	0.709195	1	0	0	1	0
1202_0	0.529313	0.695451	1	0	0	1	0
1203_1	1.92285	0.732248	3	1	1	1	0
1203_2	0.941947	0.717626	1	0	0	0	1
1204_0	1.04488	0.696761	1	0	0	0	1
1205_0	0.464474	0.740127	1	0	0	1	0
1206_1	1.10287	0.72079	2	0	1	1	0
1207_1	1.00802	0.696633	1	0	0	0	1
1207_2	0.754757	0.701625	1	0	0	1	0
1207_3	1.05431	0.704378	1	0	0	0	1
1207_4	2.19346	0.72381	5	1	2	0	2
1207_5	1.11427	0.707103	1	0	0	1	0
1207_6	1.22684	0.720473	1	0	0	0	1
1207_7	0.897291	0.715955	1	0	0	0	1
1208_1	2.97505	0.732097	2	0	0	0	2
1208_2	1.52012	0.716359	1	0	0	1	0
1208_3	1.66042	0.72314	1	0	0	1	0
1209_0	0.78297	0.698241	1	0	0	0	1
121_1	1.11602	0.466162	1	0	0	1	0
121_2	1.50364	0.422268	1	0	0	1	0
1210_0	0.429168	0.6567	1	0	0	1	0
1211_0	0.246983	0.660821	1	0	0	1	0
1212_1	1.55144	0.657103	5	0	2	2	1
1213_0	0.243414	0.653614	1	0	0	1	0
1214_0	0.410978	0.659556	1	0	0	1	0
1215_0	0.435224	0.640732	1	0	0	1	0
1216_0	1.996	0.604873	1	0	0	1	0
1217_1	1.76243	0.693884	3	2	0	1	0
1218_1	1.07745	0.667012	2	0	2	0	0
1219_1	1.0555	0.688915	2	0	1	0	1
122_1	1.08243	0.470986	2	0	0	2	0
1220_1	1.52271	0.683613	6	2	1	3	0
1220_2	0.395373	0.684254	1	0	0	1	0
1221_0	0.428521	0.674372	1	0	0	1	0
1222_0	0.216027	0.679839	1	0	0	1	0
1223_0	0.479968	0.674379	1	0	0	1	0
1224_1	0.684025	0.676691	2	0	0	2	0
1224_2	0.543495	0.670993	1	0	0	1	0
1225_1	1.84433	0.682854	3	2	0	0	1
1226_0	0.413973	0.674876	1	0	0	1	0
1227_1	1.22793	0.494472	2	0	1	0	1
1228_0	0.704823	0.493052	1	0	0	1	0
1229_1	0.823772	0.515351	2	0	2	0	0
123_0	1.70662	0.479978	1	0	0	1	0
1230_1	1.17532	0.47994	2	0	2	0	0
1231_0	0.334241	0.606458	1	0	0	1	0
1232_1	1.06731	0.629947	26	3	6	17	0
1233_1	2.09329	0.628238	2	1	1	0	0
1234_1	1.69078	0.64435	3	2	0	1	0
1235_1	0.928054	0.630355	2	0	0	0	2
1236_0	0.794406	0.65	1	0	1	0	0
1237_1	0.710194	0.656377	1	0	0	1	0
1237_2	0.928344	0.653841	1	0	0	1	0
1237_3	1.05479	0.65463	1	0	0	1	0
1237_4	2.86524	0.653659	5	0	3	1	1
1237_5	1.23588	0.651285	1	0	0	1	0
1237_6	1.06439	0.650163	1	0	0	1	0
1237_7	1.04623	0.648286	1	0	0	1	0
1238_0	0.702014	0.655449	1	0	0	1	0
1239_1	1.21577	0.611256	19	2	8	8	1
124_0	1.3368	0.485555	1	0	0	1	0
1240_0	0.436077	0.613585	1	0	0	1	0
1241_0	0.523934	0.617343	1	0	0	1	0
1242_0	0.481095	0.618897	1	0	0	1	0
1243_0	0.411779	0.60357	1	0	0	1	0
1244_1	1.889	0.702428	2	0	2	0	0
1245_1	0.667923	0.666803	2	0	0	2	0
1246_0	0.38705	0.704328	1	0	0	1	0
1247_0	0.406357	0.659327	1	0	0	1	0
1248_1	0.969381	0.702938	2	0	0	1	1
1249_1	1.55252	0.67606	2	1	0	0	1
125_1	1.53706	0.546159	2	0	0	2	0
1250_0	0.75102	0.671623	1	0	0	0	1
1251_0	1.76759	0.657828	1	0	0	1	0
1252_1	2.12171	0.714695	2	0	2	0	0
1253_1	1.03679	0.697733	2	0	0	2	0
1254_1	1.76324	0.703298	2	1	0	0	1
1255_1	1.01964	0.687595	2	0	1	1	0
1256_1	2.90732	0.675356	2	2	0	0	0
1256_2	2.57115	0.669375	3	2	0	1	0
1256_3	1.10016	0.67195	1	0	0	0	1
1256_4	0.848948	0.661107	1	0	0	0	1
1256_5	0.882905	0.672415	1	0	0	0	1
1256_6	0.931344	0.661204	1	0	0	0	1
1256_7	0.805491	0.672794	1	0	0	0	1
1256_8	0.462489	0.664994	1	0	0	1	0
1257_0	0.556136	0.651634	1	0	0	0	1
1258_0	0.289925	0.655181	1	0	0	1	0
1259_1	2.32955	0.633247	2	0	2	0	0
126_0	2.16392	0.573582	1	0	0	1	0
1260_0	0.547283	0.621539	1	0	0	0	1
1261_1	1.85432	0.691647	2	1	0	0	1
1261_2	1.28487	0.694699	1	0	1	0	0
1262_1	1.90096	0.696072	2	0	1	0	1
1262_2	0.38302	0.696213	1	0	0	0	1
1263_1	1.44092	0.712368	2	0	1	0	1
1264_1	1.52135	0.691048	2	0	0	0	2
1265_1	1.5554	0.709965	2	0	1	0	1
1266_1	1.48112	0.686203	2	0	0	0	2
1267_1	1.17522	0.678546	2	0	2	0	0
1268_1	1.49662	0.642948	2	0	1	0	1
1269_1	1.64999	0.650092	2	0	1	0	1
1269_2	0.738345	0.670437	1	0	0	0	1
127_0	1.42643	0.497528	1	0	0	1	0
1270_1	0.871547	0.632845	2	0	0	1	1
1271_0	0.984716	0.64642	1	0	0	1	0
1272_0	0.887006	0.646848	1	0	0	1	0
1273_1	1.70227	0.643192	2	0	0	1	1
1273_2	1.41276	0.640342	1	0	0	1	0
1274_0	1.01743	0.639593	1	0	0	1	0
1275_1	1.83241	0.686436	22	3	7	8	4
1276_1	0.791539	0.670121	2	0	0	1	1
1277_1	1.66026	0.662914	2	0	0	0	2
1278_0	1.7254	0.649616	1	0	0	0	1
1279_1	1.43544	0.663985	2	0	1	0	1
128_1	1.60902	0.52124	2	2	0	0	0
1280_1	0.719342	0.68342	2	0	1	0	1
1281_1	1.88389	0.692692	6	2	1	3	0
1282_1	0.981623	0.675461	1	0	0	0	1
1282_2	1.13582	0.675372	1	0	0	0	1
1282_3	1.55269	0.672312	18	2	4	3	9
1282_4	1.09223	0.67847	1	0	0	0	1
1282_5	1.09795	0.677193	1	0	0	0	1
1282_6	0.662706	0.671676	1	0	0	1	0
1282_7	0.6857	0.680399	1	0	0	1	0
1282_8	1.06355	0.667616	1	0	0	1	0
1283_1	1.07415	0.665011	2	0	2	0	0
1284_1	1.74123	0.660138	2	1	1	0	0
1285_1	0.982448	0.678181	2	0	1	0	1
1286_0	0.759159	0.679855	1	0	0	1	0
1287_1	1.24841	0.652949	2	1	1	0	0
1288_1	2.10247	0.677506	2	1	1	0	0
1289_1	1.072	0.65146	2	0	0	0	2
129_1	1.53464	0.487907	2	2	0	0	0
1290_1	0.529801	0.64175	2	0	1	0	1
1291_0	0.215088	0.652364	1	0	0	1	0
1292_1	2.23996	0.669954	2	2	0	0	0
1293_1	1.43377	0.703556	2	0	2	0	0
1294_1	1.72994	0.699208	2	0	1	0	1
1295_1	0.7656	0.676233	2	0	0	0	2
1296_1	1.09326	0.67656	2	0	0	0	2
1297_0	1.17606	0.679238	1	0	1	0	0
1298_1	1.51825	0.673845	2	0	1	0	1
1299_0	1.15356	0.676661	1	0	1	0	0
13_0	1.01589	0.387809	1	0	0	1	0
130_1	1.98209	0.529212	2	0	1	0	1
1300_0	0.442474	0.686035	1	0	0	0	1
1301_0	0.197732	0.689746	1	0	0	1	0
1302_1	1.47031	0.611213	2	2	0	0	0
1303_1	1.3036	0.610639	2	1	1	0	0
1304_1	1.14606	0.64306	2	0	0	0	2
1305_0	0.792844	0.637255	1	0	0	0	1
1306_1	1.42077	0.621028	2	0	0	0	2
1307_0	1.96357	0.635184	1	0	1	0	0
1308_0	0.947174	0.584465	1	0	0	0	1
1309_1	0.699161	0.655372	1	0	0	1	0
1309_2	0.732992	0.642327	1	0	0	1	0
131_0	1.15138	0.50216	1	0	0	1	0
1310_1	2.45145	0.655874	2	2	0	0	0
1311_1	2.71396	0.665876	2	0	2	0	0
1311_2	0.894518	0.659189	1	0	0	1	0
1311_3	0.788688	0.671027	1	0	0	0	1
1312_1	0.854382	0.654078	2	0	0	1	1
1313_1	1.6403	0.662808	2	0	0	0	2
1313_2	1.57018	0.672571	1	0	1	0	0
1314_0	0.220727	0.665415	1	0	0	1	0
1315_1	1.11314	0.615457	2	0	0	0	2
1316_1	1.31871	0.618356	3	2	0	1	0
1317_1	1.52344	0.650807	2	1	1	0	0
1318_1	1.97872	0.634771	2	0	1	0	1
1319_1	2.72204	0.646446	2	0	1	0	1
1319_2	1.03152	0.637957	1	0	0	0	1
1319_3	2.59457	0.642411	1	0	0	0	1
132_0	3.34756	0.52093	1	0	0	1	0
1320_1	1.18951	0.608877	2	0	0	0	2
1321_1	1.25327	0.667442	2	0	2	0	0
1322_1	1.37966	0.64692	2	0	2	0	0
1323_1	1.80022	0.611542	2	0	0	0	2
1324_1	2.32966	0.701126	2	0	1	0	1
1325_0	2.35918	0.679347	1	0	1	0	0
1326_0	0.24878	0.631773	1	0	0	1	0
1327_1	0.800651	0.468175	2	0	1	1	0
1328_1	1.31416	0.606491	2	0	1	0	1
1329_0	0.778358	0.596984	1	0	0	1	0
133_1	1.22695	0.549886	23	2	9	12	0
1330_0	0.778812	0.548	1	0	0	1	0
1331_0	2.15284	0.614303	1	0	0	1	0
1332_0	2.26817	0.627089	1	0	0	1	0
1333_0	1.97399	0.631213	1	0	0	1	0
1334_1	1.42511	0.583541	6	1	2	3	0
1335_0	0.568672	0.587555	1	0	0	1	0
1336_0	0.675742	0.558617	1	0	0	1	0
1337_1	2.68504	0.620126	2	0	1	0	1
1337_2	0.683676	0.62616	1	0	0	1	0
1338_0	0.569328	0.647364	1	0	0	1	0
1339_0	0.685314	0.598705	1	0	0	1	0
134_1	1.99501	0.539983	10	3	3	4	0
1340_1	0.656994	0.449201	2	0	0	2	0
1341_1	1.8812	0.662717	2	0	2	0	0
1342_0	2.12775	0.711223	1	0	0	0	1
1343_0	0.105673	0.622274	1	0	0	1	0
1344_0	0.59389	0.558033	1	0	0	1	0
1345_1	0.897286	0.637352	2	0	1	1	0
1346_1	1.49095	0.631049	2	0	1	0	1
1347_0	1.18668	0.631095	1	0	0	1	0
1348_1	1.18557	0.649401	2	0	2	0	0
1349_1	1.28257	0.642204	2	0	2	0	0
135_0	0.482545	0.535562	1	0	0	1	0
1350_0	3.32102	0.689664	1	0	0	1	0
1351_0	3.35275	0.664068	1	0	0	1	0
1352_1	1.55607	0.648258	3	2	0	1	0
1353_1	1.65769	0.651898	15	2	6	5	2
1354_0	0.347734	0.650236	1	0	0	1	0
1355_1	0.596785	0.66661	2	0	0	2	0
1355_2	1.09156	0.668599	13	1	2	9	1
1356_1	0.612101	0.660624	3	0	0	3	0
1357_0	0.468466	0.666408	1	0	0	1	0
1358_0	0.416591	0.668886	1	0	0	1	0
1359_0	3.03777	0.635608	1	0	0	1	0
136_1	1.56802	0.538775	2	2	0	0	0
1360_1	0.998316	0.655531	15	2	1	11	1
1361_0	0.354414	0.651051	1	0	0	1	0
1362_1	1.55224	0.690658	5	0	2	3	0
1363_0	0.349002	0.680129	1	0	0	1	0
1364_0	0.728947	0.670942	1	0	0	1	0
1365_0	0.585865	0.653486	1	0	0	1	0
1366_1	1.94192	0.664778	4	0	3	1	0
1367_0	0.336345	0.652627	1	0	0	1	0
1368_1	1.62006	0.734614	2	0	2	0	0
1369_1	1.23377	0.720381	2	0	1	0	1
137_1	1.27761	0.639984	2	0	2	0	0
1370_1	0.929796	0.714469	2	0	0	2	0
1371_1	1.33195	0.736029	6	0	2	4	0
1372_0	0.31943	0.736594	1	0	0	1	0
1373_1	1.89405	0.722157	2	2	0	0	0
1374_1	1.53294	0.724247	2	0	2	0	0
1375_1	1.98627	0.738026	2	0	2	0	0
1376_1	2.24272	0.701522	13	1	6	4	2
1377_1	0.507908	0.689267	2	0	0	2	0
1378_0	0.348128	0.680221	1	0	0	1	0
1379_1	1.42773	0.652971	2	1	1	0	0
138_0	0.305217	0.649816	1	0	0	1	0
1380_0	0.836105	0.61741	1	0	0	0	1
1381_0	2.56223	0.641239	1	0	0	1	0
1382_0	0.698159	0.68836	1	0	0	1	0
1383_0	0.55272	0.711327	1	0	0	1	0
1384_1	0.83315	0.690795	2	0	0	1	1
1385_0	0.605036	0.695437	1	0	0	1	0
1386_0	0.444907	0.682324	1	0	0	1	0
1387_1	2.2246	0.697104	2	1	1	0	0
1388_0	0.26699	0.686729	1	0	0	1	0
1389_1	1.8212	0.70452	2	0	1	0	1
139_1	0.490303	0.520024	2	0	1	1	0
1390_0	1.03996	0.688345	1	0	0	1	0
1391_1	0.506082	0.696841	2	0	0	2	0
1392_1	1.47574	0.714517	2	0	1	1	0
1393_1	2.907	0.687601	2	2	0	0	0
1394_1	1.35365	0.66077	2	0	2	0	0
1395_0	0.559095	0.656611	1	0	0	1	0
1396_1	0.601146	0.692595	2	0	0	2	0
1397_1	1.5503	0.700627	6	2	1	1	2
1398_1	2.23021	0.678739	2	1	1	0	0
1399_1	1.01564	0.669649	15	0	1	3	11
14_1	2.27939	0.499443	2	2	0	0	0
140_1	0.766086	0.574408	2	0	1	1	0
1400_0	0.442361	0.672076	1	0	0	1	0
1401_0	0.301462	0.665032	1	0	0	1	0
1402_1	1.74691	0.666679	5	0	0	2	3
1402_2	0.796241	0.682593	1	0	0	0	1
1403_1	0.653394	0.669486	2	0	0	2	0
1404_0	0.373412	0.662315	1	0	0	1	0
1405_0	2.66185	0.667798	1	0	0	1	0
1406_0	2.51339	0.663265	1	0	0	1	0
1407_1	1.44941	0.695429	2	0	1	0	1
1408_1	2.57323	0.68646	2	0	2	0	0
1409_1	2.90352	0.694251	2	1	1	0	0
141_1	1.68794	0.590872	2	0	2	0	0
1410_1	1.82251	0.679563	5	2	0	0	3
1410_2	0.859674	0.691369	1	0	0	0	1
1410_3	0.867716	0.684702	1	0	0	0	1
1411_0	0.824803	0.675754	1	0	0	1	0
1412_1	2.96054	0.682415	25	10	10	4	1
1413_1	0.904753	0.668756	2	0	1	1	0
1414_1	1.76705	0.70285	2	0	2	0	0
1415_0	0.720058	0.68213	1	0	1	0	0
1416_1	2.10095	0.696215	16	2	6	8	0
1417_0	0.294729	0.656693	1	0	0	1	0
1418_1	1.82139	0.720698	6	0	3	3	0
1419_1	1.66518	0.706952	6	0	2	3	1
1419_2	0.772236	0.706664	1	0	0	0	1
142_1	1.12979	0.592602	3	0	2	1	0
1420_0	0.436742	0.690381	1	0	0	1	0
1421_1	1.61232	0.71276	3	2	0	1	0
1422_1	2.24695	0.705776	2	0	0	0	2
1423_1	1.95755	0.723914	2	0	1	1	0
1424_1	2.9938	0.693162	3	0	0	3	0
1425_1	3.09776	0.725583	2	0	2	0	0
1425_2	2.43333	0.70468	25	1	1	5	18
1425_3	2.22131	0.719678	1	0	0	0	1
1426_0	1.55808	0.733911	1	0	0	1	0
1427_1	1.09295	0.629031	2	0	2	0	0
1428_1	1.50234	0.599799	2	1	0	1	0
1429_1	1.62349	0.63117	3	2	0	1	0
143_1	0.915455	0.544032	2	0	1	0	1
1430_1	0.675645	0.638496	2	0	0	2	0
1431_1	1.02535	0.654138	2	0	0	0	2
1432_0	1.04684	0.624872	1	0	0	1	0
1433_1	2.08854	0.598511	26	13	7	4	2
1434_1	1.92046	0.609985	3	2	0	1	0
1435_1	2.20546	0.632974	3	1	0	1	1
1435_2	0.767887	0.623023	1	0	0	0	1
1436_0	1.25701	0.619066	1	0	0	0	1
1437_1	2.38599	0.640042	3	1	1	1	0
1438_1	1.47167	0.597877	3	0	0	3	0
1439_1	2.27516	0.649413	11	1	2	7	1
144_1	1.13199	0.455187	2	0	1	1	0
1440_1	1.09948	0.633446	2	0	0	1	1
1441_0	1.00093	0.629283	1	0	0	1	0
1442_0	3.76534	0.655978	1	0	0	1	0
1443_0	3.90099	0.668549	1	0	0	1	0
1444_1	1.83302	0.647797	2	0	0	2	0
1445_1	1.96632	0.665551	2	0	1	0	1
1446_1	3.51837	0.640622	17	0	16	0	1
1447_1	2.40743	0.645143	3	0	2	1	0
1447_2	1.43283	0.636407	1	0	0	0	1
1448_0	0.827629	0.652566	1	0	0	1	0
1449_1	2.93418	0.648426	12	2	6	0	4
145_1	0.468745	0.47527	2	0	0	2	0
1450_0	3.73456	0.638601	1	0	0	1	0
1451_1	3.15614	0.679434	3	0	1	1	1
1452_1	1.99358	0.653705	10	2	0	0	8
1452_10	1.0954	0.64605	1	0	0	0	1
1452_11	1.04358	0.645396	1	0	0	0	1
1452_12	0.909879	0.653416	1	0	0	0	1
1452_13	1.29317	0.633426	1	0	0	0	1
1452_2	0.954127	0.644071	1	0	0	0	1
1452_3	1.86813	0.65993	1	0	0	0	1
1452_4	1.2293	0.638351	1	0	0	0	1
1452_5	1.0227	0.648785	1	0	0	0	1
1452_6	1.1047	0.6662	1	0	0	0	1
1452_7	1.16043	0.666712	1	0	0	0	1
1452_8	1.18536	0.655688	1	0	0	0	1
1452_9	1.01507	0.660003	1	0	0	0	1
1453_1	2.4586	0.62139	4	1	0	0	3
1453_2	0.795059	0.635113	1	0	0	1	0
1454_0	1.04101	0.598536	1	0	0	1	0
1455_1	1.37339	0.609385	2	0	0	0	2
1456_1	2.16502	0.616663	24	2	1	0	21
1456_2	1.21735	0.63709	1	0	0	0	1
1456_3	1.26477	0.617708	1	0	0	0	1
1457_1	1.22341	0.63928	2	0	0	0	2
1457_2	1.08168	0.649328	1	0	0	0	1
1458_0	0.577397	0.64053	1	0	0	1	0
1459_1	2.53633	0.678101	2	0	2	0	0
146_1	0.439659	0.652269	2	0	0	2	0
1460_1	0.925384	0.669002	2	0	0	0	2
1461_1	1.21204	0.663167	1	0	0	0	1
1461_2	1.59867	0.651148	1	0	0	0	1
1462_0	1.55058	0.642187	1	0	1	0	0
1463_1	2.23881	0.664032	2	0	2	0	0
1464_1	1.59142	0.670378	2	0	0	0	2
1465_0	1.68186	0.676623	1	0	1	0	0
1466_1	1.91618	0.632616	2	0	1	1	0
1467_0	1.42582	0.656641	1	0	0	1	0
1468_1	1.38814	0.691424	2	0	1	0	1
1469_1	1.05641	0.656386	2	0	0	2	0
147_0	0.497262	0.670091	1	0	0	1	0
1470_0	0.913487	0.685556	1	0	0	1	0
1471_0	0.834043	0.687849	1	0	0	1	0
1472_1	1.27238	0.677762	2	0	1	0	1
1472_2	1.08648	0.682914	1	0	0	0	1
1473_0	0.731111	0.675122	1	0	0	0	1
1474_1	1.29838	0.675185	15	0	5	10	0
1475_0	0.415189	0.680449	1	0	0	1	0
1476_0	0.443751	0.669495	1	0	0	1	0
1477_1	2.45256	0.661112	11	0	7	0	4
1477_10	1.26331	0.663128	1	0	0	0	1
1477_11	1.05032	0.658128	1	0	0	1	0
1477_12	0.679211	0.656767	1	0	0	1	0
1477_13	1.33336	0.660902	1	0	0	0	1
1477_14	1.15521	0.655583	1	0	0	1	0
1477_15	0.746319	0.648778	1	0	0	1	0
1477_16	3.53017	0.666613	2	0	2	0	0
1477_17	1.45766	0.666495	1	0	0	1	0
1477_18	1.3844	0.667633	1	0	0	1	0
1477_19	1.05252	0.66277	1	0	0	0	1
1477_2	1.54755	0.657931	1	0	0	0	1
1477_3	1.07749	0.664067	1	0	0	1	0
1477_4	1.47901	0.659703	1	0	0	0	1
1477_5	1.52071	0.658886	1	0	0	0	1
1477_6	1.56512	0.660546	1	0	0	0	1
1477_7	2.10201	0.663529	1	0	0	0	1
1477_8	0.750592	0.658371	1	0	0	1	0
1477_9	0.909372	0.664129	1	0	0	1	0
1478_1	1.53777	0.666623	2	0	1	0	1
1479_0	1.5456	0.646661	1	0	0	1	0
148_1	0.858089	0.498438	2	0	1	1	0
1480_0	0.716437	0.663807	1	0	0	1	0
1481_1	1.83308	0.684993	3	2	0	1	0
1482_1	2.44163	0.634398	26	22	3	0	1
1483_1	1.20509	0.653383	14	2	2	10	0
1484_1	1.89876	0.641973	3	2	0	1	0
1485_1	1.08573	0.663469	3	1	1	1	0
1486_1	1.52299	0.660951	8	1	3	4	0
1487_0	0.575342	0.673588	1	0	0	1	0
1488_0	0.422248	0.662715	1	0	0	1	0
1489_1	1.91549	0.660313	2	0	0	1	1
149_1	0.45805	0.446556	2	0	0	2	0
1490_0	2.17337	0.612946	1	0	0	1	0
1491_0	0.621092	0.617807	1	0	0	1	0
1492_1	0.783645	0.675639	2	0	0	0	2
1493_1	2.52406	0.689209	3	0	1	0	2
1494_0	0.265892	0.719978	1	0	0	1	0
1495_1	2.38119	0.688912	2	1	1	0	0
1495_2	0.846877	0.673755	1	0	0	0	1
1495_3	0.843327	0.686868	1	0	0	0	1
1496_0	0.743823	0.665029	1	0	0	1	0
1497_0	0.530055	0.682942	1	0	0	1	0
1498_0	0.573255	0.683261	1	0	0	1	0
1499_1	1.48891	0.690556	6	1	1	4	0
1499_2	0.713016	0.701082	1	0	0	1	0
1499_3	0.815191	0.673593	1	0	0	1	0
15_1	0.637703	0.500554	2	0	0	2	0
150_0	1.08322	0.460029	1	0	0	1	0
1500_0	0.52078	0.696059	1	0	0	1	0
1501_0	0.646311	0.677046	1	0	0	1	0
1502_0	0.361022	0.692383	1	0	0	1	0
1503_1	1.76329	0.691654	2	0	1	0	1
1504_0	1.71924	0.689392	1	0	0	1	0
1505_1	1.28595	0.703613	2	0	2	0	0
1506_1	1.35153	0.7113	2	0	2	0	0
1507_1	2.20385	0.705299	2	2	0	0	0
1508_1	2.19646	0.707475	2	0	2	0	0
1509_1	2.03134	0.69396	2	0	2	0	0
151_1	0.440216	0.507347	2	0	0	2	0
1510_1	1.2944	0.681178	2	0	1	0	1
1511_0	0.799639	0.682681	1	0	0	1	0
1512_1	2.22591	0.705784	2	0	1	0	1
1512_2	0.950454	0.709721	1	0	0	0	1
1512_3	2.05345	0.712401	1	0	0	0	1
1513_1	2.57864	0.712519	2	0	1	0	1
1513_2	0.835186	0.722049	1	0	0	1	0
1513_3	2.36478	0.730335	1	0	0	0	1
1514_1	1.88112	0.700016	2	0	1	0	1
1514_2	1.29054	0.704621	1	0	0	1	0
1515_1	3.69284	0.717082	2	0	0	2	0
1515_2	2.48493	0.711518	1	0	0	1	0
1516_1	2.61156	0.692804	24	0	15	8	1
1517_1	1.31728	0.69309	2	0	2	0	0
1518_1	1.27262	0.690885	2	0	0	1	1
1519_1	2.32132	0.71221	2	0	2	0	0
152_0	0.201664	0.570295	1	0	0	1	0
1520_1	2.50106	0.723595	2	0	2	0	0
1521_0	0.605358	0.699523	1	0	0	1	0
1522_1	2.35983	0.701683	2	1	1	0	0
1523_1	1.52549	0.712496	2	0	2	0	0
1524_1	1.59551	0.713588	2	0	1	0	1
1525_1	1.50351	0.68425	2	0	0	0	2
1526_1	1.00923	0.712731	1	0	0	0	1
1526_2	0.861561	0.696059	1	0	0	0	1
1527_1	1.98445	0.722249	2	0	2	0	0
1528_1	2.27349	0.71479	3	1	2	0	0
1529_1	1.18786	0.711379	2	0	1	0	1
153_0	0.429015	0.519619	1	0	0	1	0
1530_0	0.920478	0.707593	1	0	0	0	1
1531_1	1.41621	0.678484	2	1	0	0	1
1532_1	1.74478	0.691981	2	1	0	0	1
1533_1	2.369	0.718869	2	2	0	0	0
1533_2	0.892601	0.697766	1	0	0	0	1
1534_0	0.321717	0.666618	1	0	0	1	0
1535_0	0.350723	0.655838	1	0	0	1	0
1536_1	1.60449	0.666403	5	1	1	3	0
1536_2	0.967823	0.659829	1	0	0	0	1
1536_3	0.872048	0.65451	1	0	0	0	1
1537_1	2.84204	0.654165	2	0	2	0	0
1537_2	0.648687	0.660194	1	0	0	1	0
1537_3	0.995674	0.660284	1	0	0	0	1
1537_4	0.922461	0.660986	1	0	0	1	0
1538_0	0.416724	0.672074	1	0	0	1	0
1539_0	0.587956	0.663208	1	0	0	1	0
154_0	0.361361	0.546875	1	0	0	1	0
1540_0	0.525117	0.65232	1	0	0	1	0
1541_0	0.537742	0.666673	1	0	0	1	0
1542_1	1.58693	0.648305	2	2	0	0	0
1543_1	2.53135	0.657277	24	0	20	4	0
1544_1	1.60542	0.66037	2	0	0	1	1
1545_0	2.06133	0.66296	1	0	0	1	0
1546_0	0.990572	0.666685	1	0	0	1	0
1547_1	2.32669	0.70202	2	0	2	0	0
1548_0	0.665867	0.697213	1	0	0	1	0
1549_1	0.80527	0.671255	2	0	1	1	0
155_1	1.40622	0.490493	2	0	2	0	0
1550_0	0.627922	0.66829	1	0	0	1	0
1551_1	2.19137	0.673342	2	2	0	0	0
1552_1	3.33148	0.686771	25	5	11	9	0
1553_1	2.44911	0.67048	2	0	0	0	2
1553_2	2.20976	0.662723	22	0	4	1	17
1553_3	1.65459	0.673216	1	0	0	0	1
1554_1	2.50128	0.694217	6	0	2	3	1
1555_1	1.60566	0.610113	2	1	1	0	0
1556_1	1.30735	0.528985	2	1	1	0	0
1557_1	1.60973	0.62623	2	0	0	0	2
1558_1	1.1205	0.627176	2	0	1	0	1
1559_0	1.27776	0.609724	1	0	0	1	0
156_1	1.23995	0.47454	2	0	2	0	0
1560_0	0.993356	0.623474	1	0	0	1	0
1561_1	1.61872	0.569611	2	2	0	0	0
1562_1	1.15337	0.63186	2	0	2	0	0
1563_0	0.257651	0.704571	1	0	0	1	0
1564_0	0.345797	0.550074	1	0	0	1	0
1565_1	1.48399	0.698619	11	2	1	7	1
1566_0	0.391251	0.716364	1	0	0	1	0
1567_1	1.80611	0.695601	3	2	0	1	0
1568_0	0.425192	0.689018	1	0	0	1	0
1569_1	1.24549	0.718003	2	0	0	0	2
157_1	1.76494	0.518522	3	0	0	2	1
1570_1	0.533929	0.719369	2	0	0	2	0
1570_2	1.73383	0.703451	1	0	0	0	1
1570_3	1.19183	0.701256	1	0	0	1	0
1570_4	1.49076	0.712216	18	1	3	9	5
1570_5	1.11901	0.706607	1	0	0	0	1
1570_6	0.744639	0.706454	1	0	0	1	0
1570_7	1.6592	0.694749	1	0	0	1	0
1571_1	3.0411	0.719495	2	0	2	0	0
1572_0	1.32947	0.720197	1	0	1	0	0
1573_0	2.37816	0.724739	1	0	0	1	0
1574_1	1.43264	0.706981	8	0	0	7	1
1574_2	2.38304	0.713853	1	0	0	0	1
1575_0	0.466976	0.717424	1	0	0	1	0
1576_1	1.70985	0.692171	2	2	0	0	0
1577_1	1.68891	0.702101	24	3	13	6	2
1578_0	0.486064	0.691627	1	0	0	1	0
1579_1	1.70722	0.650485	2	0	0	2	0
1579_2	1.12726	0.663545	1	0	0	1	0
158_1	1.40525	0.509045	13	0	6	6	1
1580_0	2.05493	0.628681	1	0	0	1	0
1581_1	2.29827	0.625656	2	1	1	0	0
1582_0	0.333608	0.626676	1	0	0	1	0
1583_0	2.72999	0.65387	1	0	0	1	0
1584_1	3.50405	0.624289	1	0	0	1	0
1584_2	3.26113	0.621876	1	0	0	1	0
1585_0	2.70965	0.640596	1	0	0	1	0
1586_0	2.74308	0.616196	1	0	0	1	0
1587_0	0.301168	0.655704	1	0	0	1	0
1588_0	2.19238	0.592679	1	0	0	1	0
1589_1	1.78185	0.695458	2	0	1	0	1
159_0	3.23319	0.471173	1	0	0	1	0
1590_0	0.205109	0.696444	1	0	0	1	0
1591_0	0.194156	0.696621	1	0	0	1	0
1592_0	0.558239	0.688664	1	0	0	1	0
1593_0	1.2369	0.665141	1	0	0	1	0
1594_0	0.362723	0.6919	1	0	0	1	0
1595_0	0.906742	0.623356	1	0	0	1	0
1596_0	0.421519	0.664249	1	0	0	1	0
1597_1	0.93528	0.614335	2	1	1	0	0
1598_1	0.555921	0.692435	2	0	0	2	0
1599_0	0.917565	0.61156	1	0	0	1	0
16_0	0.54918	0.518107	1	0	0	1	0
160_0	2.32373	0.657546	1	0	0	1	0
1600_0	1.12599	0.634015	1	0	1	0	0
1601_1	2.44336	0.667023	2	0	1	0	1
1602_1	0.951964	0.684638	2	0	0	2	0
1603_1	1.92091	0.654156	26	15	11	0	0
1604_1	0.783966	0.652462	2	0	1	1	0
1605_0	0.321535	0.67205	1	0	0	1	0
1606_1	2.19407	0.582509	2	0	0	2	0
1607_0	1.04134	0.56959	1	0	0	1	0
1608_0	1.23929	0.548092	1	0	0	1	0
1609_0	1.03296	0.575804	1	0	0	1	0
161_0	0.491101	0.699752	1	0	0	1	0
1610_0	3.39221	0.625217	1	0	0	1	0
1611_1	1.26472	0.589972	26	3	18	5	0
1612_1	2.36368	0.609831	2	0	0	2	0
1613_1	1.17448	0.60108	20	0	4	16	0
1613_2	0.837213	0.609774	1	0	0	1	0
1614_1	0.806563	0.482813	2	0	1	1	0
1615_1	0.543814	0.395023	2	0	0	2	0
1616_0	0.542782	0.554204	1	0	0	1	0
1617_1	1.26583	0.561916	2	2	0	0	0
1618_0	0.42465	0.602491	1	0	0	1	0
1619_1	1.38011	0.610513	2	0	1	0	1
162_0	1.32248	0.555297	1	0	0	1	0
1620_0	0.495369	0.601752	1	0	0	1	0
1621_0	0.604589	0.55819	1	0	1	0	0
1622_1	0.73586	0.576316	2	0	1	0	1
1623_0	0.807774	0.567287	1	0	0	1	0
1624_1	1.81419	0.559224	2	0	2	0	0
1625_1	0.720272	0.538542	2	0	0	1	1
1626_1	1.14684	0.564908	2	1	1	0	0
1627_1	1.03743	0.549361	2	0	1	1	0
1628_1	0.739223	0.586998	2	0	2	0	0
1629_0	0.112654	0.547096	1	0	0	1	0
163_1	3.29741	0.561823	2	0	0	2	0
1630_1	0.532724	0.67431	2	0	0	2	0
1631_1	0.897486	0.662654	2	0	1	1	0
1632_1	2.26633	0.509128	2	1	1	0	0
1633_1	0.624124	0.622194	2	0	1	1	0
1634_1	0.579116	0.565933	2	0	0	2	0
1635_1	1.37289	0.59435	2	2	0	0	0
1636_1	1.8019	0.612579	2	2	0	0	0
1637_1	1.23281	0.622262	2	0	0	0	2
1638_0	0.728488	0.635356	1	0	0	1	0
1639_1	0.698265	0.682978	2	0	0	2	0
164_1	1.24404	0.506526	5	0	0	5	0
1640_1	0.471115	0.691277	2	0	0	2	0
1641_1	0.496927	0.669487	2	0	0	1	1
1642_1	1.04816	0.675992	2	0	2	0	0
1643_1	0.491016	0.662679	2	0	0	2	0
1644_1	0.663972	0.570765	2	0	0	0	2
1645_0	0.106509	0.563758	1	0	0	1	0
1646_0	0.960652	0.585007	1	0	0	1	0
1647_1	0.452954	0.67753	2	0	0	2	0
1648_0	0.741006	0.657415	1	0	0	1	0
1649_0	0.681862	0.456712	1	0	1	0	0
165_1	1.32661	0.543362	16	0	6	10	0
1650_0	1.0983	0.601292	1	0	0	1	0
1651_1	0.382499	0.624352	2	0	0	2	0
1652_1	0.794723	0.442999	2	0	2	0	0
1653_1	0.622647	0.553163	2	0	1	1	0
1654_0	0.518145	0.558831	1	0	0	1	0
1655_0	0.507004	0.570727	1	0	0	1	0
1656_1	0.774503	0.352233	2	0	2	0	0
1657_1	0.426283	0.383207	2	0	0	2	0
1658_1	0.503494	0.590672	2	0	0	2	0
1659_0	0.491053	0.637625	1	0	0	1	0
166_1	1.22159	0.272399	2	0	0	2	0
1660_0	0.306899	0.605255	1	0	0	1	0
1661_1	0.712616	0.621627	2	0	2	0	0
1662_1	0.832929	0.576883	2	0	1	1	0
1663_1	1.44438	0.695648	2	0	2	0	0
1664_1	0.588077	0.698121	2	0	0	2	0
1665_0	0.247217	0.70179	1	0	0	1	0
1666_1	0.722527	0.675459	2	0	0	1	1
1667_1	0.913938	0.704761	2	0	2	0	0
1668_1	1.38944	0.701976	2	0	1	0	1
1669_1	1.14758	0.664661	2	0	1	0	1
167_1	0.733164	0.322894	2	0	0	2	0
1670_0	0.469625	0.705855	1	0	0	1	0
1671_1	0.496921	0.62243	2	0	0	2	0
1672_0	0.432752	0.671651	1	0	0	1	0
1673_1	2.24385	0.726176	2	0	1	0	1
1674_0	0.344345	0.725988	1	0	0	1	0
1675_1	1.388	0.639004	2	2	0	0	0
1676_1	1.75952	0.646996	2	0	1	0	1
1677_0	1.67156	0.652324	1	0	0	1	0
1678_1	0.70936	0.502915	2	0	0	2	0
1679_0	0.576609	0.548578	1	0	0	1	0
168_1	0.935002	0.358285	2	0	2	0	0
1680_1	0.66482	0.418719	2	0	0	2	0
1681_0	0.543785	0.40912	1	0	0	1	0
1682_1	0.593321	0.510712	2	0	0	2	0
1683_0	0.68041	0.403747	1	0	0	1	0
1684_0	0.760648	0.594115	1	0	0	1	0
1685_0	0.519055	0.441702	1	0	0	1	0
1686_0	0.822184	0.484282	1	0	0	1	0
1687_1	0.919433	0.40377	2	0	0	2	0
1688_0	0.548069	0.396009	1	0	0	1	0
1689_1	0.498142	0.410675	2	0	0	2	0
169_0	1.27069	0.539957	1	0	0	1	0
1690_0	0.414617	0.444862	1	0	0	1	0
1691_1	1.10332	0.389394	2	0	2	0	0
1692_1	0.823383	0.409021	2	0	0	2	0
1693_0	0.873094	0.403804	1	0	0	1	0
1694_1	0.577947	0.557757	2	0	0	2	0
1695_1	1.07725	0.688056	2	0	2	0	0
1696_0	0.400131	0.687755	1	0	0	1	0
1697_1	0.819293	0.676941	2	0	0	0	2
1698_1	1.04125	0.67142	2	0	1	1	0
1699_1	0.88263	0.665318	2	0	0	0	2
17_1	0.849212	0.507395	2	0	0	2	0
170_1	0.389289	0.380456	2	0	0	2	0
1700_0	0.45094	0.642377	1	0	0	1	0
1701_1	1.03268	0.645258	2	0	2	0	0
1702_1	0.479004	0.661336	2	0	0	1	1
1703_1	0.825008	0.467749	2	0	1	1	0
1704_1	0.786566	0.569894	2	0	1	1	0
1705_1	0.617656	0.367243	2	0	0	1	1
1706_1	0.806516	0.354556	2	0	1	1	0
1707_0	1.15765	0.638182	1	0	0	1	0
1708_0	0.43752	0.673947	1	0	0	1	0
1709_1	0.563894	0.694686	2	0	0	2	0
171_1	1.195	0.375605	2	0	0	2	0
1710_1	0.787915	0.712025	2	0	0	2	0
1711_0	0.128714	0.600984	1	0	0	1	0
1712_0	0.324231	0.630389	1	0	0	1	0
1713_0	0.320326	0.41368	1	0	0	1	0
1714_0	0.312132	0.606007	1	0	0	1	0
1715_1	0.647747	0.652028	2	0	1	0	1
1716_1	0.993199	0.6296	2	0	2	0	0
1717_1	0.790979	0.481649	2	0	2	0	0
1718_1	1.46456	0.73461	2	0	0	0	2
1719_1	1.80292	0.744682	2	0	2	0	0
172_1	1.28643	0.59813	3	2	0	1	0
1720_1	0.855627	0.731015	2	0	0	2	0
1721_1	1.40252	0.717188	2	0	2	0	0
1722_1	0.612262	0.701821	2	0	0	2	0
1723_1	0.68601	0.722366	2	0	0	2	0
1724_1	0.772714	0.700012	2	0	0	2	0
1725_1	1.05698	0.417942	2	0	1	1	0
1726_1	0.494282	0.376481	2	0	0	2	0
1727_1	0.539257	0.324847	2	0	0	1	1
1728_0	0.457524	0.315142	1	0	0	1	0
1729_0	0.712304	0.316419	1	0	1	0	0
173_0	0.347027	0.602413	1	0	0	1	0
1730_1	0.70419	0.666373	2	0	0	2	0
1731_0	0.829304	0.454988	1	0	1	0	0
1732_1	0.530825	0.608291	2	0	0	2	0
1733_0	0.552407	0.65439	1	0	0	1	0
1734_1	0.896103	0.658418	2	0	2	0	0
1735_1	1.44314	0.733839	2	0	1	0	1
1735_2	0.995643	0.733251	1	0	0	1	0
1736_1	1.43834	0.720153	2	0	1	0	1
1737_0	0.674051	0.715062	1	0	0	1	0
1738_0	1.71107	0.452257	1	0	0	1	0
1739_0	0.410586	0.377386	1	0	0	1	0
174_1	1.07676	0.547186	2	0	1	0	1
1740_0	0.404456	0.571741	1	0	0	1	0
1741_0	0.141945	0.644626	1	0	0	1	0
1742_1	1.63692	0.675612	2	2	0	0	0
1743_1	1.09931	0.65826	2	0	1	0	1
1744_1	0.624531	0.640108	2	0	0	2	0
1745_0	0.598461	0.653681	1	0	0	1	0
1746_1	0.605685	0.464822	2	0	0	2	0
1747_1	0.880927	0.251368	2	0	0	0	2
1748_0	0.446289	0.27563	1	0	0	1	0
1749_1	0.603191	0.614758	2	0	1	0	1
175_1	0.699286	0.678196	2	0	1	1	0
1750_0	0.451951	0.638091	1	0	0	1	0
1751_1	1.30905	0.441669	2	1	1	0	0
1752_0	0.308525	0.452521	1	0	0	1	0
1753_1	1.42911	0.27588	2	0	2	0	0
1754_1	1.18638	0.576734	2	1	0	0	1
1755_0	0.540393	0.583449	1	0	0	1	0
1756_0	0.717745	0.63307	1	0	0	1	0
1757_0	0.459419	0.509963	1	0	0	1	0
1758_1	0.934385	0.633034	2	0	1	1	0
1759_1	0.361403	0.654863	2	0	0	2	0
176_0	0.30161	0.676137	1	0	0	1	0
1760_1	0.684043	0.628721	2	0	1	1	0
1761_1	1.04523	0.456432	2	0	2	0	0
1762_1	0.5836	0.515528	2	0	1	1	0
1763_1	0.714553	0.494404	2	0	0	1	1
1764_0	0.601235	0.497375	1	0	0	1	0
1765_1	0.889913	0.443836	2	0	2	0	0
1766_1	1.13331	0.59418	2	1	1	0	0
1767_0	0.446676	0.388588	1	0	0	1	0
1768_1	1.65137	0.727109	2	0	1	1	0
1769_1	2.08421	0.730831	2	0	1	0	1
177_1	0.526775	0.55975	2	0	0	2	0
1770_0	0.52635	0.687174	1	0	0	1	0
1771_1	1.02647	0.322823	2	0	1	1	0
1772_1	0.429061	0.345059	2	0	0	2	0
1773_1	0.830957	0.328146	2	0	2	0	0
1774_0	0.852774	0.313653	1	0	0	1	0
1775_1	0.574176	0.636705	2	0	1	1	0
1776_1	1.0077	0.37631	2	0	2	0	0
1777_1	0.442992	0.480635	2	0	0	2	0
1778_0	0.769895	0.503926	1	0	1	0	0
1779_0	0.655754	0.585201	1	0	0	1	0
178_0	1.0002	0.386371	1	0	0	1	0
1780_0	0.393876	0.65196	1	0	0	1	0
1781_0	0.618205	0.599089	1	0	1	0	0
1782_0	0.672648	0.637328	1	0	0	1	0
1783_0	0.556517	0.635241	1	0	0	1	0
1784_0	0.532666	0.65151	1	0	0	1	0
1785_1	0.484336	0.62455	2	0	0	1	1
1786_0	0.406776	0.610292	1	0	0	1	0
1787_1	0.433172	0.655855	2	0	0	2	0
1788_1	0.390782	0.680098	2	0	0	2	0
1789_0	0.264561	0.672968	1	0	0	1	0
179_0	1.92141	0.326795	1	0	0	1	0
1790_1	0.34186	0.676477	2	0	0	2	0
1791_1	0.875842	0.703912	2	0	0	1	1
1792_0	0.542565	0.608054	1	0	0	1	0
1793_1	1.12046	0.419556	2	0	2	0	0
1794_0	0.291126	0.529869	1	0	0	1	0
1795_1	1.32113	0.504942	2	1	1	0	0
1796_1	0.664098	0.583301	2	0	0	2	0
1797_0	0.343947	0.611613	1	0	0	1	0
1798_1	0.716341	0.404377	2	0	0	2	0
1799_0	0.58542	0.41762	1	0	0	1	0
18_1	0.506105	0.424481	2	0	0	2	0
180_1	0.656871	0.519755	2	0	2	0	0
1800_1	1.34337	0.445069	2	1	1	0	0
1801_1	0.789374	0.387579	2	0	1	1	0
1802_0	0.902147	0.596297	1	0	0	1	0
1803_1	0.918076	0.460052	2	0	2	0	0
1804_1	0.80261	0.414429	2	0	2	0	0
1805_1	0.546104	0.362441	2	0	1	0	1
1806_1	1.24958	0.412292	2	2	0	0	0
1807_1	1.05765	0.364948	2	1	0	0	1
1808_1	0.933587	0.410583	2	0	2	0	0
1809_1	0.624535	0.472529	2	0	1	1	0
181_1	1.18586	0.343837	2	0	0	0	2
1810_1	0.458663	0.653415	2	0	0	2	0
1811_0	0.218683	0.702206	1	0	0	1	0
1812_1	0.621429	0.427375	2	0	0	2	0
1813_1	0.715893	0.373969	2	0	0	1	1
1814_0	0.561616	0.362751	1	0	0	1	0
1815_1	0.654087	0.577635	2	0	1	1	0
1816_1	0.437026	0.424457	2	0	0	2	0
1817_0	0.410662	0.414286	1	0	0	1	0
1818_0	0.576197	0.403198	1	0	1	0	0
1819_1	1.23878	0.33542	2	0	0	2	0
182_1	0.564305	0.613287	2	0	2	0	0
1820_1	0.692562	0.623525	2	0	0	2	0
1821_0	0.237855	0.615984	1	0	0	1	0
1822_1	1.50126	0.719543	2	0	2	0	0
1823_1	1.3657	0.706877	2	0	0	0	2
1824_0	0.186373	0.67426	1	0	0	1	0
1825_1	0.94506	0.702891	2	0	0	2	0
1826_1	1.12552	0.703943	2	0	0	1	1
1827_1	0.647828	0.711947	2	0	1	1	0
1828_1	0.565464	0.698926	2	0	0	2	0
1829_0	0.671063	0.563018	1	0	0	1	0
183_1	0.918942	0.504285	2	0	2	0	0
1830_0	0.694255	0.54441	1	0	0	1	0
1831_0	0.636551	0.593159	1	0	0	0	1
1832_0	0.754441	0.53816	1	0	0	1	0
1833_0	0.791262	0.60019	1	0	1	0	0
1834_0	0.765072	0.493827	1	0	0	0	1
1835_1	2.05833	0.650154	2	0	0	2	0
1836_0	1.5573	0.642973	1	0	0	1	0
1837_0	1.85344	0.656551	1	0	0	1	0
1838_0	2.99374	0.643319	1	0	0	1	0
1839_1	1.46751	0.689201	2	0	1	0	1
184_1	1.33587	0.466393	2	0	0	2	0
1840_1	1.28146	0.657475	2	0	2	0	0
1841_1	1.45485	0.685857	4	0	2	2	0
1842_0	0.326912	0.682037	1	0	0	1	0
1843_1	1.22784	0.695205	2	0	0	2	0
1844_1	1.6771	0.694276	4	0	2	2	0
1845_0	0.336287	0.692654	1	0	0	1	0
1846_1	3.92718	0.667661	2	0	0	1	1
1846_2	2.31442	0.660849	26	0	17	9	0
1847_0	2.16901	0.670874	1	0	0	1	0
1848_0	0.582338	0.656031	1	0	0	1	0
1849_1	1.83781	0.599783	5	0	0	5	0
185_0	1.72871	0.482064	1	0	0	1	0
1850_1	2.60695	0.583437	2	0	0	2	0
1851_1	1.14319	0.578136	2	0	0	2	0
1852_0	1.61282	0.587178	1	0	0	1	0
1853_1	4.33963	0.658229	26	3	23	0	0
1854_1	3.43753	0.658041	2	0	0	2	0
1854_2	3.28659	0.656172	1	0	0	1	0
1854_3	2.91598	0.656005	12	0	0	12	0
1854_4	3.47788	0.649391	6	0	0	6	0
1854_5	2.08583	0.652718	1	0	0	1	0
1855_0	0.873052	0.637106	1	0	1	0	0
1856_0	2.56652	0.640667	1	0	0	1	0
1857_1	1.89096	0.665668	14	0	9	5	0
1857_2	0.498668	0.661397	1	0	0	1	0
1858_1	2.06799	0.709473	2	0	2	0	0
1859_1	1.17121	0.674662	2	1	1	0	0
186_1	1.5661	0.540489	2	0	2	0	0
1860_0	0.472241	0.590577	1	0	0	1	0
1861_0	2.04594	0.609026	1	0	0	1	0
1862_0	0.411337	0.690633	1	0	0	1	0
1863_1	2.33703	0.622391	3	0	0	3	0
1864_1	1.79434	0.604592	2	0	0	2	0
1865_0	2.90476	0.609653	1	0	0	1	0
1866_1	1.27698	0.610393	3	0	0	3	0
1866_2	1.85385	0.614553	7	0	0	7	0
1867_0	2.20724	0.623892	1	0	0	1	0
1868_0	2.6782	0.628517	1	0	0	1	0
1869_1	1.69436	0.622555	2	0	0	2	0
187_1	0.982347	0.556441	3	0	1	2	0
187_2	1.91323	0.553139	22	1	15	6	0
1870_0	0.91465	0.624816	1	0	0	1	0
1871_0	2.75372	0.65548	1	0	0	1	0
1872_0	1.21381	0.574528	1	0	0	1	0
1873_0	1.08587	0.611791	1	0	0	1	0
1874_1	1.78095	0.626563	2	0	0	2	0
1875_0	1.74236	0.637205	1	0	0	1	0
1876_0	1.41971	0.657763	1	0	0	1	0
1877_1	2.83958	0.696328	2	0	0	2	0
1878_0	2.91018	0.678495	1	0	0	1	0
1879_0	0.38541	0.60283	1	0	0	1	0
188_0	0.602214	0.545732	1	0	0	1	0
1880_0	1.46595	0.677535	1	0	0	1	0
1881_0	2.07927	0.675398	1	0	0	1	0
1882_0	3.77455	0.672579	1	0	0	1	0
1883_1	3.27936	0.670465	2	0	0	2	0
1884_0	0.569373	0.643732	1	0	0	1	0
1885_0	0.8208	0.662588	1	0	0	1	0
1886_1	1.66479	0.660111	2	0	0	2	0
1887_0	0.509405	0.648019	1	0	0	1	0
1888_0	2.3193	0.684229	1	0	0	1	0
1889_1	3.01401	0.64962	2	0	0	2	0
189_1	2.32801	0.528802	2	2	0	0	0
1890_1	3.01212	0.68025	2	0	0	2	0
1891_0	1.26323	0.648378	1	0	0	1	0
1892_0	0.361363	0.672525	1	0	0	1	0
1893_0	2.4576	0.641895	1	0	0	1	0
1894_0	1.2631	0.649129	1	0	0	1	0
1895_0	2.13303	0.653149	1	0	0	1	0
1896_1	1.23358	0.664426	2	0	0	0	2
1897_0	0.720065	0.637723	1	0	0	1	0
1898_0	1.96297	0.648485	1	0	0	1	0
1899_1	1.34014	0.64506	22	5	8	8	1
19_0	0.600276	0.529566	1	0	0	1	0
190_1	1.19996	0.528168	10	0	2	8	0
1900_1	1.87587	0.621062	25	1	23	1	0
1901_0	3.41083	0.629773	1	0	0	1	0
1902_1	2.17929	0.611154	26	0	4	11	11
1902_2	2.30087	0.610062	8	0	0	0	8
1902_3	1.3744	0.603065	1	0	0	0	1
1903_0	3.57418	0.608418	1	0	0	1	0
1904_1	1.21328	0.733244	2	0	0	1	1
1905_0	0.634734	0.719032	1	0	0	1	0
1906_0	0.97286	0.703204	1	0	0	1	0
1907_0	0.509788	0.651589	1	0	0	1	0
1908_1	1.1648	0.680963	5	2	0	3	0
1909_0	0.249545	0.676622	1	0	0	1	0
191_0	0.487599	0.535695	1	0	0	1	0
1910_1	1.70698	0.702561	4	2	0	2	0
1911_0	0.406647	0.700348	1	0	0	1	0
1912_1	1.78361	0.659069	2	0	1	1	0
1913_1	1.78842	0.685147	2	0	1	0	1
1914_0	0.54436	0.68424	1	0	0	1	0
1915_1	2.31363	0.659462	4	2	0	0	2
1915_2	1.37836	0.666341	1	0	0	0	1
1915_3	1.02119	0.664443	1	0	0	0	1
1915_4	0.923907	0.664155	2	0	0	0	2
1915_5	1.12814	0.659457	3	0	0	1	2
1915_6	0.780236	0.660991	1	0	0	0	1
1915_7	0.999079	0.667896	1	0	0	0	1
1915_8	1.36491	0.658468	1	0	0	0	1
1916_1	2.27667	0.66882	6	0	2	1	3
1916_2	1.31172	0.662738	1	0	0	0	1
1916_3	1.43255	0.668141	1	0	0	0	1
1917_1	1.43097	0.676866	9	0	1	4	4
1918_0	0.61717	0.667091	1	0	0	1	0
1919_1	2.42495	0.678268	2	0	0	1	1
192_1	0.891781	0.559619	2	0	1	1	0
1920_1	3.85113	0.671732	26	0	16	7	3
1920_2	3.98996	0.674361	8	0	2	6	0
1920_3	4.45357	0.673942	1	0	0	1	0
1920_4	3.43399	0.672692	1	0	0	0	1
1921_1	1.45758	0.672519	1	0	0	1	0
1921_10	2.87664	0.670256	1	0	0	0	1
1921_11	1.63331	0.667206	1	0	0	0	1
1921_2	2.54277	0.674363	1	0	0	0	1
1921_3	2.84499	0.671055	3	0	0	2	1
1921_4	3.52328	0.670759	6	0	0	6	0
1921_5	2.84378	0.674113	4	0	0	3	1
1921_6	3.10221	0.670194	1	0	0	1	0
1921_7	2.06347	0.670034	1	0	0	1	0
1921_8	4.707	0.67667	2	0	0	2	0
1921_9	2.88686	0.67361	1	0	0	1	0
1922_1	3.1615	0.676065	5	0	0	5	0
1922_2	2.40903	0.679878	3	0	0	3	0
1922_3	2.02342	0.674659	1	0	0	1	0
1923_0	0.711788	0.652165	1	0	0	1	0
1924_1	1.505	0.677007	2	0	0	2	0
1925_0	2.04188	0.690705	1	0	0	1	0
1926_1	2.21172	0.659006	3	0	0	3	0
1926_2	2.72495	0.678725	1	0	0	1	0
1927_0	2.58413	0.667424	1	0	0	1	0
1928_1	3.57086	0.679947	2	0	0	2	0
1929_1	3.99417	0.671414	2	0	0	2	0
1929_2	3.31902	0.667338	1	0	0	1	0
193_1	2.03283	0.613699	2	0	0	2	0
1930_1	3.63277	0.692159	19	0	17	1	1
1931_1	2.8084	0.684405	26	0	16	2	8
1932_1	0.835545	0.559561	2	0	2	0	0
1933_1	1.06183	0.695655	3	0	2	0	1
1934_0	0.486199	0.690106	1	0	0	1	0
1935_1	0.683043	0.680874	2	0	0	2	0
1935_2	1.50091	0.680102	21	2	12	7	0
1936_1	1.38469	0.702971	5	2	0	3	0
1937_0	0.444001	0.710934	1	0	0	1	0
1938_0	0.34163	0.710418	1	0	0	1	0
1939_1	1.14186	0.68452	9	0	2	7	0
194_1	1.97487	0.582238	5	0	5	0	0
1940_1	0.925166	0.658242	2	0	1	1	0
1941_0	0.677668	0.664722	1	0	0	0	1
1942_1	1.54758	0.701076	2	1	0	1	0
1943_0	0.358174	0.69718	1	0	0	1	0
1944_0	2.06166	0.648697	1	0	0	1	0
1945_1	0.468016	0.687397	2	0	0	2	0
1946_1	0.960764	0.685715	2	0	1	1	0
1947_0	0.856033	0.69763	1	0	1	0	0
1948_1	1.97132	0.702942	4	1	1	1	1
1949_1	2.76451	0.708415	2	1	1	0	0
195_1	1.99281	0.577707	2	0	2	0	0
1950_0	0.537869	0.699987	1	0	0	1	0
1951_0	0.723765	0.708953	1	0	0	1	0
1952_1	1.30752	0.710316	2	0	0	0	2
1953_0	1.26456	0.72775	1	0	0	1	0
1954_0	0.879351	0.71579	1	0	0	1	0
1955_1	1.15463	0.681825	1	0	0	0	1
1955_10	0.574154	0.704455	1	0	0	0	1
1955_11	0.944092	0.704846	1	0	0	0	1
1955_2	1.0665	0.709391	1	0	0	0	1
1955_3	1.28715	0.70428	1	0	0	0	1
1955_4	0.890148	0.682515	1	0	0	0	1
1955_5	2.033	0.703745	8	2	3	2	1
1955_6	1.02818	0.704399	1	0	0	0	1
1955_7	0.439006	0.703913	1	0	0	1	0
1955_8	0.616382	0.69915	1	0	0	0	1
1955_9	0.583288	0.708505	1	0	0	1	0
1956_0	0.814954	0.698416	1	0	0	1	0
1957_1	2.9498	0.728265	2	0	0	0	2
1957_2	0.53869	0.72243	1	0	0	0	1
1957_3	0.707487	0.723607	1	0	0	0	1
1958_0	0.527892	0.719637	1	0	0	0	1
1959_0	0.410482	0.717505	1	0	0	1	0
196_0	0.864378	0.579565	1	0	0	1	0
1960_0	0.475659	0.693306	1	0	0	1	0
1961_1	2.08095	0.741528	3	1	2	0	0
1962_1	1.64989	0.743333	2	0	2	0	0
1963_1	1.39877	0.707964	5	2	0	1	2
1964_0	0.541938	0.685125	1	0	0	1	0
1965_1	1.74892	0.683717	2	0	1	0	1
1966_0	0.250446	0.694205	1	0	0	1	0
1967_1	1.59479	0.697636	2	0	2	0	0
1968_1	0.405489	0.716624	2	0	0	1	1
1969_0	0.363108	0.699242	1	0	0	1	0
197_1	0.823233	0.657199	2	0	0	1	1
1970_1	1.02563	0.712582	2	0	0	2	0
1971_1	1.87198	0.726244	2	0	1	0	1
1972_1	1.45749	0.698012	3	1	1	0	1
1973_1	1.53317	0.726651	2	0	1	0	1
1974_1	0.970158	0.725707	2	0	0	1	1
1975_0	0.911279	0.706845	1	0	0	1	0
1976_1	1.41794	0.725753	2	0	2	0	0
1977_1	0.859413	0.716195	2	0	0	2	0
1978_1	0.967078	0.700073	2	0	1	1	0
1979_1	1.43653	0.709987	2	0	0	0	2
198_0	0.782926	0.643882	1	0	0	1	0
1980_0	1.21206	0.715498	1	0	0	0	1
1981_0	0.258779	0.672308	1	0	0	1	0
1982_1	1.94949	0.67223	19	0	15	3	1
1983_1	3.83279	0.712174	26	2	24	0	0
1984_1	3.04239	0.710271	4	0	0	4	0
1985_0	1.13711	0.714979	1	0	0	1	0
1986_0	1.8586	0.717503	1	0	0	1	0
1987_1	2.50016	0.740161	2	0	0	2	0
1988_1	4.34108	0.720781	2	0	0	2	0
1989_1	1.29793	0.727114	2	0	2	0	0
199_1	1.29231	0.548324	5	1	1	2	1
1990_1	0.997022	0.742038	2	0	0	1	1
1991_1	2.38048	0.730575	2	0	2	0	0
1991_2	0.999586	0.73248	1	0	0	0	1
1992_1	2.24889	0.738311	2	0	0	0	2
1993_0	0.613623	0.744459	1	0	0	1	0
1994_0	2.85468	0.725202	1	0	0	1	0
1995_1	1.27039	0.726997	2	0	0	0	2
1996_1	2.57037	0.72664	19	4	8	7	0
1996_2	0.710971	0.718399	1	0	0	1	0
1997_1	1.87035	0.737642	2	0	1	0	1
1997_2	1.70494	0.728824	1	0	0	1	0
1998_0	4.38804	0.714224	1	0	0	1	0
1999_1	1.32032	0.714442	2	0	0	0	2
2_1	1.27267	0.348263	2	0	0	2	0
20_0	0.615257	0.432928	1	0	0	1	0
200_0	0.678533	0.532346	1	0	0	1	0
2000_1	0.780022	0.720086	2	0	0	1	1
2001_1	1.24139	0.318859	2	0	0	2	0
2002_1	0.849278	0.384931	2	0	1	1	0
2003_0	0.227707	0.428792	1	0	0	1	0
2004_1	0.448785	0.369641	2	0	0	2	0
2005_0	0.957719	0.57607	1	0	0	1	0
2006_0	0.467384	0.608907	1	0	0	1	0
2007_0	0.446703	0.341222	1	0	0	1	0
2008_0	0.428479	0.341564	1	0	0	1	0
2009_0	0.540246	0.321111	1	0	0	1	0
201_0	0.542625	0.547801	1	0	0	1	0
2010_0	0.207333	0.345745	1	0	0	1	0
2011_1	1.20773	0.584023	2	1	1	0	0
2012_0	0.56263	0.59171	1	0	0	1	0
2013_1	0.728916	0.484335	2	0	0	1	1
2014_0	0.671749	0.470526	1	0	0	1	0
2015_1	0.970615	0.450222	2	0	1	1	0
2016_1	1.50459	0.424722	4	2	0	2	0
2017_1	0.770818	0.402639	4	0	2	2	0
2018_1	1.51416	0.494001	2	0	1	0	1
2019_0	0.710361	0.485817	1	0	0	1	0
202_0	2.02382	0.530422	1	0	1	0	0
2020_1	1.68883	0.360438	2	0	0	2	0
2021_0	1.6199	0.388314	1	0	0	1	0
2022_1	0.838969	0.410366	2	0	0	2	0
2023_1	1.49997	0.389737	2	0	0	2	0
2023_2	2.31434	0.390863	4	0	0	4	0
2023_3	1.38543	0.395375	1	0	0	1	0
2023_4	1.62889	0.395795	1	0	0	1	0
2023_5	1.45704	0.396729	1	0	0	1	0
2023_6	0.864621	0.39751	1	0	0	1	0
2024_0	1.4219	0.402089	1	0	0	1	0
2025_1	1.94012	0.466122	2	0	1	1	0
2026_0	1.29966	0.508516	1	0	0	1	0
2027_0	0.859672	0.510093	1	0	0	1	0
2028_0	0.472022	0.387587	1	0	0	1	0
2029_1	1.338	0.539597	10	0	3	7	0
203_0	1.12441	0.517982	1	0	0	1	0
2030_1	0.819027	0.398161	3	0	1	2	0
2031_1	1.86016	0.383209	3	0	3	0	0
2032_1	2.29304	0.392481	5	0	4	0	1
2033_1	1.93234	0.626753	2	0	0	2	0
2034_1	0.53075	0.593775	2	0	1	1	0
2035_0	1.80668	0.685059	1	0	0	1	0
2036_1	1.60969	0.418288	6	1	3	2	0
2037_1	0.974016	0.546915	2	1	1	0	0
2038_0	1.0469	0.511638	1	0	0	1	0
2039_0	1.40898	0.506851	1	0	0	1	0
204_0	2.00622	0.508092	1	0	0	1	0
2040_0	1.97092	0.523742	1	0	0	1	0
2041_1	1.20924	0.56562	2	1	1	0	0
2042_0	0.418809	0.566599	1	0	0	1	0
2043_1	1.39851	0.4312	2	0	0	2	0
2044_0	0.671391	0.439381	1	0	0	1	0
2045_1	1.61726	0.464379	2	0	2	0	0
2046_0	0.55213	0.40625	1	0	0	1	0
2047_0	1.34612	0.533051	1	0	0	1	0
2048_1	2.50371	0.417248	6	0	4	2	0
2048_2	3.30974	0.417181	20	5	9	6	0
2049_0	4.45919	0.416958	1	0	0	1	0
205_1	2.16735	0.520589	2	1	0	0	1
2050_1	2.15079	0.413775	5	0	0	5	0
2050_2	1.66532	0.426804	1	0	0	1	0
2051_1	2.49504	0.430702	6	0	0	5	1
2051_2	2.45862	0.440065	1	0	0	1	0
2051_3	3.70847	0.439297	3	0	0	3	0
2051_4	3.64651	0.436177	3	0	0	3	0
2051_5	2.2616	0.428834	1	0	0	1	0
2052_1	2.29216	0.468762	5	0	0	5	0
2053_0	2.88629	0.43732	1	0	0	1	0
2054_1	1.5518	0.49532	2	0	1	1	0
2055_1	2.4252	0.469234	5	4	0	1	0
2056_0	0.723886	0.44045	1	0	0	1	0
2057_0	0.74706	0.575606	1	0	0	1	0
2058_0	0.291938	0.369881	1	0	0	1	0
2059_0	0.414096	0.363764	1	0	0	1	0
206_0	0.709231	0.530823	1	0	0	1	0
2060_0	0.506284	0.345913	1	0	0	1	0
2061_0	1.54075	0.470464	1	0	0	1	0
2062_0	0.906587	0.482317	1	0	0	1	0
2063_1	0.565786	0.347154	2	0	2	0	0
2064_0	0.693541	0.456123	1	0	0	1	0
2065_1	2.75445	0.332339	2	0	2	0	0
2065_2	0.814808	0.32665	1	0	0	1	0
2066_1	1.59595	0.3266	2	0	0	1	1
2067_0	2.05291	0.331864	1	0	0	1	0
2068_0	0.871747	0.526177	1	0	0	1	0
2069_1	1.42637	0.420441	2	0	2	0	0
207_0	2.52025	0.533729	1	0	0	1	0
2070_1	0.496563	0.390913	2	0	0	2	0
2071_1	1.21027	0.415493	3	0	2	1	0
2072_0	0.209381	0.350675	1	0	0	1	0
2073_0	0.622321	0.345753	1	0	0	0	1
2074_1	1.48364	0.41713	2	2	0	0	0
2075_1	2.23274	0.404868	2	0	1	0	1
2076_1	1.5818	0.410866	3	0	1	1	1
2077_1	1.57119	0.402838	4	0	3	1	0
2078_1	1.35387	0.373823	2	0	2	0	0
2079_0	0.386408	0.378062	1	0	0	1	0
208_0	1.91891	0.495818	1	0	0	1	0
2080_1	1.54411	0.414776	8	0	3	5	0
2081_1	1.8146	0.402387	4	0	0	3	1
2081_2	2.79022	0.394182	1	0	0	1	0
2082_0	1.87373	0.417601	1	0	1	0	0
2083_0	1.95868	0.403974	1	0	0	1	0
2084_1	1.75151	0.391489	23	0	17	4	2
2085_1	2.59858	0.415526	4	0	2	2	0
2086_1	1.56183	0.4198	3	0	3	0	0
2087_0	2.74257	0.413643	1	0	0	1	0
2088_1	1.77489	0.460652	3	0	0	3	0
2089_1	1.89735	0.479445	4	0	2	2	0
209_0	0.620825	0.402916	1	0	0	1	0
2090_1	1.11939	0.461282	2	0	2	0	0
2091_1	1.32702	0.48041	2	0	2	0	0
2092_1	2.01965	0.443922	5	0	4	1	0
2093_0	0.453145	0.424164	1	0	0	1	0
2094_0	0.812292	0.440702	1	0	0	0	1
2095_1	1.56696	0.425573	8	0	3	5	0
2096_0	2.82072	0.446305	1	0	0	1	0
2097_1	0.924003	0.475818	2	0	1	1	0
2098_1	1.07975	0.443783	3	0	2	1	0
2099_1	1.87572	0.478517	8	0	7	1	0
21_1	0.679249	0.557471	2	0	0	2	0
210_1	0.888882	0.538001	2	0	2	0	0
2100_0	0.523023	0.540971	1	0	0	1	0
2101_1	0.821611	0.481916	2	0	1	1	0
2102_1	1.77833	0.422426	3	0	2	1	0
2103_1	1.88375	0.393452	2	0	2	0	0
2104_1	1.10282	0.504171	2	0	0	2	0
2105_0	0.555995	0.606232	1	0	0	1	0
2106_1	0.514911	0.443402	2	0	0	2	0
2107_0	1.1908	0.56847	1	0	0	1	0
2108_0	0.613002	0.421634	1	0	1	0	0
2109_1	0.692292	0.457588	2	0	1	1	0
211_1	1.39441	0.550015	2	2	0	0	0
2110_0	0.345181	0.451172	1	0	0	1	0
2111_0	0.521551	0.492713	1	0	0	1	0
2112_0	0.692771	0.514496	1	0	0	1	0
2113_0	0.259558	0.680377	1	0	0	1	0
2114_1	1.21776	0.62998	2	0	1	1	0
2115_0	2.15543	0.689042	1	0	0	1	0
2116_1	3.05697	0.379571	2	0	0	2	0
2117_0	1.35713	0.459005	1	0	0	1	0
2118_0	2.61095	0.368271	1	0	0	1	0
2119_0	1.04704	0.348543	1	0	0	1	0
212_1	1.00301	0.507249	2	0	2	0	0
2120_1	1.67778	0.548548	3	1	0	2	0
2121_1	2.38271	0.410753	2	2	0	0	0
2122_0	2.15108	0.53916	1	0	0	1	0
2123_0	1.29964	0.548527	1	0	0	1	0
2124_0	0.547089	0.585718	1	0	0	1	0
2125_0	1.93437	0.583821	1	0	0	1	0
2126_1	1.76903	0.409852	5	0	4	1	0
2127_1	2.2217	0.378196	3	0	1	2	0
2128_1	1.65444	0.363482	2	0	0	2	0
2129_1	3.66548	0.415289	26	15	11	0	0
213_1	1.70472	0.519838	2	1	1	0	0
2130_1	0.591749	0.296252	2	0	1	1	0
2131_1	0.911641	0.322363	2	0	0	0	2
2132_0	1.71359	0.317385	1	0	0	1	0
2133_1	1.4534	0.391947	2	0	2	0	0
2134_0	0.478751	0.360386	1	0	0	1	0
2135_1	1.75013	0.418122	3	0	3	0	0
2136_0	0.53489	0.388853	1	0	0	1	0
2137_1	1.15312	0.40739	2	0	2	0	0
2138_0	0.688677	0.421528	1	0	1	0	0
2139_1	1.38616	0.463675	2	0	2	0	0
214_1	2.17227	0.499243	2	0	2	0	0
2140_1	1.54384	0.513783	2	2	0	0	0
2141_1	0.401593	0.602207	2	0	0	2	0
2142_1	0.776712	0.371888	2	0	1	0	1
2143_1	2.41596	0.440599	2	0	0	2	0
2144_1	0.65046	0.373381	2	0	0	2	0
2145_1	2.14146	0.38662	2	0	2	0	0
2146_0	0.481321	0.372388	1	0	0	0	1
2147_1	1.54043	0.465074	2	0	1	0	1
2148_1	0.920245	0.500431	2	0	1	1	0
2149_1	1.24882	0.551872	2	0	0	2	0
215_0	0.509058	0.515107	1	0	0	1	0
2150_1	1.75888	0.471714	2	0	2	0	0
2151_1	1.65377	0.484943	6	0	2	4	0
2152_0	1.24101	0.458928	1	0	0	1	0
2153_0	1.35996	0.391938	1	0	0	1	0
2154_1	0.607306	0.357589	2	0	0	2	0
2155_1	0.619127	0.358679	2	0	0	2	0
2156_1	1.98294	0.492445	6	0	6	0	0
2157_1	0.618777	0.310336	2	0	2	0	0
2158_1	1.11372	0.401481	2	0	0	2	0
2159_0	0.244999	0.401837	1	0	0	1	0
216_1	1.87153	0.567616	2	0	1	1	0
2160_1	1.92816	0.469928	2	0	0	2	0
2160_2	2.14261	0.46946	4	0	2	2	0
2161_1	0.744061	0.400505	2	0	1	1	0
2162_1	2.03575	0.493173	2	0	2	0	0
2163_1	0.971936	0.54744	2	1	1	0	0
2164_1	2.06899	0.493282	9	0	5	3	1
2165_1	1.77966	0.398266	5	0	0	5	0
2166_1	1.72362	0.430165	2	2	0	0	0
2167_1	2.48696	0.369928	2	0	0	2	0
2168_1	1.03753	0.378111	2	0	0	1	1
2169_0	1.21197	0.36478	1	0	0	1	0
217_1	1.80847	0.564649	2	0	0	2	0
217_2	1.92545	0.565835	4	0	2	1	1
2170_1	2.162	0.277333	2	1	1	0	0
2171_1	1.11609	0.492343	2	0	1	1	0
2172_0	0.518657	0.520004	1	0	0	1	0
2173_0	1.16844	0.480415	1	0	0	1	0
2174_1	2.08744	0.602351	2	0	2	0	0
2175_1	0.939558	0.575196	2	0	1	1	0
2176_1	1.52837	0.575047	2	1	1	0	0
2177_0	1.00359	0.463643	1	0	0	1	0
2178_1	2.02525	0.576325	2	1	1	0	0
2179_1	1.08286	0.583506	3	1	2	0	0
218_0	0.558119	0.569045	1	0	0	1	0
2180_1	0.985603	0.389411	2	2	0	0	0
2181_1	0.811658	0.40654	2	0	2	0	0
2182_0	0.559993	0.424675	1	0	0	1	0
2183_1	0.58122	0.448399	2	0	0	2	0
2184_1	0.946516	0.353378	2	0	0	0	2
2185_0	1.01036	0.345667	1	0	1	0	0
2186_0	1.36416	0.350922	1	1	0	0	0
2187_1	1.86552	0.414326	3	0	2	1	0
2188_1	1.58764	0.416091	22	5	7	8	2
2188_2	0.59187	0.423742	1	0	0	1	0
2189_1	2.19082	0.336196	26	16	7	2	1
219_1	1.80994	0.511046	3	0	1	1	1
2190_1	1.77427	0.467678	2	1	1	0	0
2191_1	1.1365	0.387431	2	0	0	0	2
2192_1	1.23214	0.425254	2	0	2	0	0
2193_1	0.64803	0.407823	3	0	0	3	0
2194_1	1.28976	0.397715	2	1	1	0	0
2195_0	1.41684	0.420339	1	0	0	1	0
2196_1	1.02656	0.390258	2	0	2	0	0
2197_1	0.709985	0.32963	2	0	2	0	0
2198_1	4.13208	0.417942	9	6	0	3	0
2198_2	5.31874	0.413377	2	1	0	1	0
2198_3	4.15792	0.412488	18	15	2	1	0
2199_0	5.11662	0.395687	1	0	0	1	0
22_0	0.759807	0.529879	1	0	0	1	0
220_0	2.25424	0.503741	1	0	0	0	1
2200_0	0.455686	0.449572	1	0	0	1	0
2201_0	0.479514	0.481115	1	0	0	1	0
2202_1	1.37127	0.461908	6	2	0	4	0
2203_1	0.501769	0.460596	2	0	0	2	0
2204_1	1.20863	0.465291	3	0	1	1	1
2205_1	1.89928	0.434658	2	0	2	0	0
2206_1	1.2809	0.450566	20	1	8	11	0
2207_0	0.676137	0.462319	1	0	0	1	0
2208_1	2.0601	0.435201	2	2	0	0	0
2209_1	1.57771	0.506395	3	1	1	1	0
221_0	0.395101	0.546573	1	0	0	1	0
2210_1	1.05118	0.435608	2	2	0	0	0
2211_1	1.56228	0.473831	2	0	2	0	0
2212_1	1.99632	0.473519	2	0	2	0	0
2213_1	1.38098	0.469766	4	1	1	2	0
2214_1	1.56004	0.432674	4	2	2	0	0
2215_1	1.67876	0.463747	5	2	1	2	0
2216_1	2.37755	0.630093	2	0	2	0	0
2217_0	0.456185	0.628795	1	0	0	1	0
2218_0	1.74792	0.6422	1	0	0	1	0
2219_1	1.20909	0.581807	2	1	1	0	0
222_1	1.67455	0.519158	2	0	0	1	1
222_2	1.38756	0.512351	1	0	0	1	0
2220_0	1.89361	0.5286	1	0	0	1	0
2221_1	1.14132	0.398415	2	2	0	0	0
2222_1	1.34679	0.40191	2	2	0	0	0
2223_1	0.587815	0.302268	2	0	0	2	0
2224_1	0.439955	0.378679	2	0	0	2	0
2225_1	0.658769	0.568261	2	0	1	1	0
2226_1	1.59615	0.373019	2	2	0	0	0
2227_0	0.465395	0.374469	1	0	0	1	0
2228_1	1.56116	0.387587	2	0	0	2	0
2229_1	1.75607	0.389169	2	0	0	0	2
223_1	1.46398	0.520415	1	0	0	0	1
223_2	1.41493	0.523014	1	0	0	1	0
2230_0	1.55015	0.385588	1	0	0	1	0
2231_1	1.70519	0.455893	2	1	0	0	1
2231_2	1.55416	0.451731	1	0	1	0	0
2232_1	1.69202	0.429364	2	1	1	0	0
2233_1	1.68454	0.399299	2	0	2	0	0
2234_0	1.71069	0.441197	1	0	0	1	0
2235_0	0.446	0.383616	1	0	0	1	0
2236_0	0.443486	0.406433	1	0	0	1	0
2237_1	1.143	0.31659	2	0	2	0	0
2238_1	1.62986	0.340843	2	0	2	0	0
2238_2	0.833006	0.330001	1	0	0	1	0
2239_1	1.20617	0.334967	2	2	0	0	0
224_0	1.48693	0.529696	1	0	0	1	0
2240_1	1.41027	0.316883	4	0	2	2	0
2241_1	0.647273	0.365862	2	0	1	0	1
2242_1	0.831541	0.370654	2	0	0	2	0
2243_1	0.48835	0.329434	2	0	1	0	1
2244_0	0.556739	0.316681	1	0	1	0	0
2245_1	1.35316	0.411618	4	2	0	2	0
2246_1	1.63707	0.394899	2	2	0	0	0
2247_0	1.03843	0.372456	1	1	0	0	0
2248_1	2.69864	0.425398	2	0	0	2	0
2249_1	1.75227	0.407714	19	6	4	9	0
225_1	1.72316	0.536232	18	6	8	4	0
2250_0	0.629752	0.411523	1	0	0	1	0
2251_1	0.600842	0.335796	2	0	1	1	0
2252_1	1.84599	0.371935	3	2	0	1	0
2253_1	1.03424	0.360494	2	2	0	0	0
2254_1	0.642287	0.393507	2	0	1	1	0
2255_1	1.52906	0.443328	3	2	0	1	0
2256_1	1.40306	0.363135	2	0	1	0	1
2256_2	1.42738	0.358501	1	0	0	0	1
2257_1	1.14094	0.449702	4	2	1	1	0
2258_0	1.19154	0.349303	1	0	0	1	0
2259_1	2.16258	0.463042	1	0	0	1	0
2259_2	2.30047	0.464536	1	0	0	1	0
226_0	0.68512	0.526061	1	0	0	1	0
2260_1	3.56609	0.503617	4	0	0	1	3
2260_10	2.00365	0.503181	1	0	0	1	0
2260_11	1.65076	0.502998	1	0	0	1	0
2260_12	2.44993	0.50283	1	0	0	0	1
2260_13	2.26384	0.505432	1	0	0	1	0
2260_14	2.10505	0.503615	1	0	0	1	0
2260_15	3.34846	0.506137	2	0	0	1	1
2260_16	2.17167	0.510093	1	0	0	1	0
2260_17	2.22622	0.498907	1	0	0	1	0
2260_18	2.00189	0.50459	1	0	0	1	0
2260_2	2.35554	0.50377	1	0	0	1	0
2260_3	2.34303	0.502813	1	0	0	1	0
2260_4	2.61901	0.504062	9	0	2	7	0
2260_5	2.19123	0.503261	1	0	1	0	0
2260_6	2.17867	0.505883	1	0	0	1	0
2260_7	2.58725	0.503389	2	0	1	1	0
2260_8	1.9231	0.50473	1	0	0	1	0
2260_9	2.02593	0.505403	1	0	0	1	0
2261_1	1.93247	0.509593	2	0	0	2	0
2262_0	0.565092	0.565399	1	0	0	1	0
2263_1	2.11103	0.37933	2	2	0	0	0
2264_1	1.23577	0.267227	2	1	1	0	0
2265_1	1.66024	0.419476	2	2	0	0	0
2266_1	1.49411	0.436828	2	2	0	0	0
2267_1	1.20838	0.428668	23	2	7	14	0
2268_1	1.41367	0.425326	2	2	0	0	0
2269_1	1.15866	0.427407	2	0	2	0	0
227_1	1.96599	0.476692	2	0	0	0	2
2270_1	2.3378	0.478088	2	0	1	0	1
2271_1	1.00171	0.476123	2	0	1	1	0
2272_1	1.30357	0.465217	6	0	1	4	1
2273_0	0.655474	0.455767	1	0	0	1	0
2274_0	2.26731	0.45792	1	0	0	1	0
2275_1	2.32383	0.46791	2	0	1	0	1
2276_0	0.212986	0.674221	1	0	0	1	0
2277_0	0.455186	0.4524	1	0	0	1	0
2278_1	0.991377	0.472506	2	1	0	1	0
2279_1	1.08457	0.476641	2	0	2	0	0
228_1	3.43613	0.489966	2	0	1	1	0
228_10	1.11563	0.478792	1	0	0	1	0
228_11	0.706587	0.481392	1	0	0	1	0
228_2	1.43806	0.480532	1	0	0	1	0
228_3	0.982215	0.482961	1	0	0	1	0
228_4	1.12399	0.485346	1	0	0	1	0
228_5	1.40388	0.482066	1	0	0	1	0
228_6	1.98261	0.480044	2	0	0	2	0
228_7	1.53404	0.481108	4	0	1	3	0
228_8	1.50045	0.474137	1	0	0	1	0
228_9	1.33627	0.481022	1	0	0	1	0
2280_0	0.942423	0.475303	1	0	0	1	0
2281_1	0.861418	0.51075	2	0	1	1	0
2282_0	0.285466	0.64343	1	0	0	1	0
2283_1	0.460624	0.455123	2	0	0	2	0
2284_1	1.42967	0.420537	7	2	1	4	0
2285_0	0.664561	0.421055	1	0	0	1	0
2286_1	1.75391	0.419009	2	1	1	0	0
2287_0	0.5293	0.420057	1	0	0	1	0
2288_1	1.7222	0.477799	12	4	5	2	1
2289_0	3.19127	0.478958	1	0	0	0	1
229_1	1.31599	0.43579	2	0	0	2	0
2290_1	1.41973	0.447885	2	2	0	0	0
2291_1	2.10743	0.451642	17	10	5	1	1
2292_1	2.12688	0.456028	2	0	0	2	0
2293_0	0.481209	0.463615	1	0	0	1	0
2294_1	1.56405	0.459378	18	1	11	6	0
2295_1	0.745983	0.445907	2	0	0	2	0
2296_1	1.5815	0.454919	2	0	2	0	0
2297_0	1.58354	0.420383	1	0	0	1	0
2298_1	1.33674	0.517805	2	0	2	0	0
2299_1	0.678861	0.425149	2	0	0	1	1
23_1	0.78568	0.417179	2	0	2	0	0
230_1	1.63566	0.481397	8	2	2	2	2
2300_1	1.76425	0.404433	16	0	0	16	0
2301_1	1.85613	0.457149	26	18	6	2	0
2302_0	2.1842	0.43207	1	0	0	1	0
2303_0	0.549781	0.446172	1	0	0	1	0
2304_1	1.27695	0.367021	5	2	0	3	0
2305_1	1.81208	0.428283	4	2	1	1	0
2306_1	1.65381	0.365005	3	1	0	1	1
2307_0	2.05417	0.380274	1	1	0	0	0
2308_1	1.3433	0.423369	2	0	0	2	0
2309_0	1.31237	0.409806	1	0	0	1	0
231_0	0.487754	0.484826	1	0	0	1	0
2310_0	0.910302	0.36565	1	0	0	1	0
2311_1	1.4939	0.327936	4	3	0	1	0
2312_1	1.91826	0.405971	2	2	0	0	0
2313_1	0.752088	0.420608	2	0	0	2	0
2314_0	0.852296	0.398755	1	0	0	1	0
2315_1	1.70553	0.421531	3	2	0	1	0
2316_0	0.250302	0.3214	1	0	0	1	0
2317_0	1.47073	0.311422	1	0	0	1	0
2318_1	0.35796	0.397527	2	0	0	2	0
2319_1	1.467	0.34684	2	0	2	0	0
2319_2	0.570654	0.355589	1	0	0	1	0
232_0	1.48465	0.494078	1	0	0	1	0
2320_1	1.61583	0.365158	8	3	2	3	0
2321_1	1.13941	0.34752	2	1	1	0	0
2322_1	1.54992	0.296547	3	2	0	0	1
2323_1	1.19301	0.382347	4	2	0	2	0
2324_1	1.79923	0.379896	2	2	0	0	0
2325_0	0.561971	0.392152	1	0	0	1	0
2326_1	0.574289	0.397531	2	0	2	0	0
2327_1	1.39618	0.325731	4	2	0	2	0
2328_1	0.600682	0.25269	2	0	0	1	1
2329_0	0.470189	0.241817	1	0	0	1	0
233_0	1.13896	0.457691	1	0	0	1	0
2330_1	1.15201	0.312494	2	0	1	0	1
2331_0	0.842761	0.296465	1	0	1	0	0
2332_1	0.670213	0.253011	2	0	0	1	1
2333_0	0.190511	0.227384	1	0	0	1	0
2334_1	2.08185	0.44443	2	2	0	0	0
2335_0	0.371457	0.444717	1	0	0	1	0
2336_1	2.17183	0.455812	8	4	2	2	0
2336_2	0.497385	0.454316	1	0	0	1	0
2336_3	1.38715	0.456644	1	0	0	0	1
2336_4	1.07761	0.454835	1	0	0	0	1
2336_5	0.68995	0.456351	1	0	0	1	0
2337_1	2.06652	0.460656	3	2	1	0	0
2338_0	0.560071	0.477413	1	0	0	1	0
2339_1	2.09763	0.458334	4	0	4	0	0
234_0	0.655916	0.466357	1	0	0	1	0
2340_1	1.3769	0.41226	3	0	2	1	0
2341_1	4.99179	0.393336	3	0	0	3	0
2342_1	3.25918	0.417396	26	23	3	0	0
2343_1	1.37282	0.417822	2	0	2	0	0
2344_1	0.904236	0.412866	2	0	2	0	0
2345_0	0.340726	0.400282	1	0	0	1	0
2346_1	0.776285	0.347587	2	0	2	0	0
2347_1	1.17181	0.317831	2	1	1	0	0
2348_1	0.512604	0.301719	2	0	0	2	0
2349_1	1.74537	0.306248	10	3	5	2	0
235_0	0.884366	0.443594	1	0	0	1	0
2350_1	0.725045	0.37289	2	0	2	0	0
2351_1	0.852284	0.41183	2	0	1	1	0
2352_1	1.40214	0.457981	2	2	0	0	0
2353_1	0.524478	0.39181	2	0	0	2	0
2354_1	1.18131	0.279585	2	0	0	2	0
2355_1	1.78427	0.380352	15	5	9	1	0
2356_1	2.66134	0.340496	26	20	5	1	0
2357_1	2.69467	0.308044	25	13	9	2	1
2358_1	2.2205	0.357901	9	0	0	9	0
2358_2	1.38346	0.364541	1	0	0	1	0
2358_3	1.29211	0.349028	1	0	0	1	0
2359_0	1.64542	0.36519	1	0	0	1	0
236_1	1.24228	0.462319	2	0	0	2	0
2360_1	1.1124	0.345908	1	0	0	1	0
2360_2	3.29933	0.345289	1	0	0	1	0
2360_3	2.94608	0.356331	1	0	0	1	0
2361_1	1.72636	0.348134	2	0	0	2	0
2361_2	1.63345	0.357933	1	0	0	1	0
2361_3	1.62525	0.357617	1	0	0	1	0
2361_4	1.4348	0.352965	1	0	0	1	0
2362_0	1.05328	0.341709	1	0	0	1	0
2363_1	1.77925	0.357624	2	0	0	2	0
2364_0	1.45388	0.361817	1	0	0	1	0
2365_0	2.45346	0.349749	1	0	0	1	0
2366_0	2.11706	0.37345	1	0	0	1	0
2367_1	0.74538	0.335593	2	0	2	0	0
2368_1	1.57391	0.323174	2	0	2	0	0
2369_1	1.0712	0.315326	2	0	2	0	0
237_1	1.04636	0.42105	2	0	0	2	0
2370_1	1.44166	0.357625	8	2	3	3	0
2371_1	1.6447	0.29999	2	0	2	0	0
2372_1	0.789648	0.300197	2	0	1	0	1
2373_0	0.599153	0.327805	1	0	0	1	0
2374_1	3.63227	0.369976	26	18	5	1	2
2375_1	1.44727	0.328685	4	2	0	1	1
2376_1	1.9285	0.390386	22	9	7	5	1
2377_0	2.30891	0.345358	1	0	0	1	0
2378_1	1.32563	0.362023	9	0	4	5	0
2379_1	1.2866	0.416032	22	2	10	9	1
238_0	1.42227	0.428408	1	0	0	1	0
2380_1	2.34376	0.352648	2	1	0	0	1
2381_1	1.63839	0.333174	5	1	2	0	2
2382_0	0.646044	0.332051	1	0	0	0	1
2383_1	1.62783	0.358243	12	0	7	4	1
2384_0	0.507478	0.358412	1	0	0	1	0
2385_1	1.50332	0.329998	4	2	0	0	2
2386_0	0.652662	0.333577	1	0	0	1	0
2387_1	1.35311	0.327361	12	0	3	2	7
2388_1	0.754671	0.326551	2	0	0	2	0
2389_0	0.501898	0.32981	1	0	0	1	0
239_1	1.10648	0.404744	2	0	0	2	0
2390_1	2.23538	0.381896	25	3	17	2	3
2391_1	1.75985	0.361819	19	3	5	6	5
2392_1	0.922009	0.374054	2	1	1	0	0
2393_1	2.37004	0.407291	26	20	6	0	0
2394_1	0.389726	0.329618	2	0	0	2	0
2395_0	0.352861	0.290013	1	0	0	1	0
2396_0	2.95833	0.667614	1	0	0	1	0
2397_0	1.57073	0.633167	1	0	0	1	0
2398_1	1.15525	0.24549	2	0	0	2	0
2399_0	3.72456	0.263258	1	0	0	1	0
24_1	1.77505	0.459716	2	0	0	2	0
240_0	1.11491	0.379365	1	0	0	1	0
2400_0	2.03171	0.266993	1	0	0	1	0
2401_1	0.466318	0.311989	2	0	0	2	0
2402_1	0.360145	0.298592	2	0	0	2	0
2403_0	0.386909	0.267408	1	0	0	1	0
2404_1	0.976575	0.367177	2	0	0	2	0
2405_0	1.07237	0.441933	1	0	0	1	0
2406_1	1.24559	0.198766	1	0	0	1	0
2406_2	1.4284	0.19226	1	0	0	1	0
2407_1	1.91854	0.204681	1	0	0	1	0
2407_2	1.70425	0.187365	1	0	0	0	1
2408_0	2.19495	0.221278	1	0	0	1	0
2409_0	1.5125	0.254157	1	0	0	1	0
241_0	0.779452	0.395149	1	0	0	1	0
2410_0	0.262051	0.366351	1	0	0	1	0
2411_1	0.529686	0.41409	2	0	0	2	0
2412_0	1.56334	0.711136	1	0	0	1	0
2413_1	0.765171	0.475792	2	0	1	1	0
2414_1	0.549448	0.456996	2	0	0	2	0
2415_0	0.606445	0.473495	1	0	0	1	0
2416_0	0.249819	0.395486	1	0	0	1	0
2417_1	1.29196	0.451193	8	2	1	5	0
2418_1	0.55989	0.392287	2	0	1	1	0
2419_1	1.04127	0.435598	2	1	1	0	0
242_1	1.67241	0.407963	2	0	1	0	1
2420_0	0.789386	0.448414	1	0	0	1	0
2421_1	1.45289	0.470207	2	2	0	0	0
2422_1	0.883837	0.42203	2	0	1	1	0
2423_0	0.620351	0.415233	1	0	0	1	0
2424_0	0.54285	0.401602	1	0	0	1	0
2425_0	0.563719	0.392027	1	0	0	1	0
2426_1	0.502358	0.381615	2	0	0	2	0
2427_1	0.491539	0.385492	2	0	0	2	0
2428_0	0.46926	0.419738	1	0	0	1	0
2429_0	0.460123	0.412566	1	0	0	1	0
243_1	2.20092	0.408938	2	0	1	1	0
2430_1	0.487789	0.400894	2	0	0	2	0
2431_0	0.438517	0.370279	1	0	0	1	0
2432_0	0.487176	0.378952	1	0	0	1	0
2433_1	0.674992	0.373755	2	0	2	0	0
2434_1	0.671023	0.397908	2	0	1	0	1
2435_0	0.409957	0.416953	1	0	0	1	0
2436_0	0.242165	0.276246	1	0	0	1	0
2437_0	0.340169	0.345043	1	0	0	1	0
2438_1	0.900433	0.342086	2	0	2	0	0
2439_1	0.627042	0.34895	2	0	1	1	0
244_1	1.44007	0.365529	2	0	1	1	0
2440_1	0.945623	0.49668	2	1	1	0	0
2441_0	0.975566	0.472192	1	0	0	1	0
2442_1	1.4765	0.412717	2	1	1	0	0
2443_1	1.04677	0.316359	2	0	1	0	1
2444_0	0.946109	0.330263	1	0	0	1	0
2445_0	2.40679	0.32808	1	0	0	1	0
2446_1	1.11825	0.348443	2	0	2	0	0
2447_1	0.774992	0.376218	2	0	0	0	2
2448_1	0.754686	0.378426	2	0	2	0	0
2449_1	0.581956	0.428541	2	0	0	2	0
245_1	1.51403	0.545081	2	2	0	0	0
2450_1	0.616847	0.425667	2	0	1	1	0
2451_1	0.459967	0.394984	2	0	0	2	0
2452_0	0.355628	0.392074	1	0	0	1	0
2453_1	1.51458	0.34594	2	2	0	0	0
2454_1	1.50994	0.390418	2	0	2	0	0
2455_0	0.767013	0.39454	1	0	0	1	0
2456_0	0.364683	0.393697	1	0	0	1	0
2457_1	0.893796	0.37335	2	0	0	0	2
2458_1	0.589345	0.368315	2	0	1	0	1
2459_1	0.340869	0.411137	2	0	0	2	0
246_0	0.916455	0.433443	1	0	0	1	0
2460_1	1.15159	0.365792	3	1	0	1	1
2461_1	0.740982	0.400677	2	0	0	2	0
2462_1	0.854373	0.38334	2	0	2	0	0
2463_1	0.801116	0.383843	2	0	0	0	2
2464_1	1.46085	0.539716	2	2	0	0	0
2465_1	0.728437	0.509137	2	0	2	0	0
2466_1	0.475818	0.436827	2	0	2	0	0
2467_0	0.312905	0.430043	1	0	0	1	0
2468_1	1.26457	0.516913	2	0	1	0	1
2469_0	0.404222	0.581209	1	0	0	1	0
247_0	0.684823	0.508896	1	0	0	1	0
2470_1	1.77372	0.554902	2	0	1	1	0
2471_1	1.75718	0.429781	2	2	0	0	0
2472_0	1.8896	0.414724	1	0	0	1	0
2473_1	1.21977	0.42236	4	0	2	2	0
2474_0	0.902913	0.401002	1	0	0	1	0
2475_1	1.54468	0.391656	3	2	0	1	0
2476_0	0.509615	0.38924	1	0	0	1	0
2477_1	1.80439	0.396795	2	0	2	0	0
2478_1	0.600757	0.450916	2	0	0	2	0
2479_0	1.36676	0.407456	1	0	0	1	0
248_0	2.82082	0.565878	1	0	0	1	0
2480_0	0.445182	0.46513	1	0	0	1	0
2481_0	0.995504	0.473601	1	0	0	1	0
2482_0	0.462314	0.505849	1	0	0	1	0
2483_0	0.176106	0.528879	1	0	0	1	0
2484_1	1.14389	0.45057	2	1	1	0	0
2485_1	1.93891	0.443883	3	2	1	0	0
2486_1	1.20189	0.445343	2	0	0	2	0
2487_1	0.462646	0.387431	2	0	1	1	0
2488_1	0.555202	0.379526	2	0	2	0	0
2489_1	1.30785	0.428023	6	0	3	3	0
249_1	2.05403	0.496614	1	0	0	1	0
249_2	2.47894	0.501212	1	0	0	1	0
2490_1	1.01336	0.498906	2	0	1	1	0
2491_1	1.4938	0.501429	2	2	0	0	0
2492_1	1.40735	0.502985	2	0	2	0	0
2493_1	0.889622	0.531525	2	0	2	0	0
2494_1	0.802603	0.400398	2	0	2	0	0
2495_1	1.48126	0.40048	3	0	2	1	0
2496_1	0.781993	0.486486	2	0	0	2	0
2497_1	0.981663	0.555863	2	0	1	1	0
2498_1	1.07112	0.393243	2	0	1	1	0
2499_0	1.01405	0.389291	1	0	0	1	0
25_1	1.68456	0.387234	2	0	1	0	1
250_1	1.08775	0.500246	11	0	1	9	1
2500_1	1.39772	0.406018	2	0	2	0	0
2501_0	0.38573	0.377113	1	0	0	1	0
2502_1	1.22927	0.435813	2	1	1	0	0
2503_1	0.777278	0.382795	2	0	1	0	1
2504_1	0.764362	0.485478	2	0	0	2	0
2505_1	2.40344	0.383044	2	0	1	1	0
2506_1	1.88218	0.446151	4	0	4	0	0
2507_1	1.21208	0.365701	2	0	1	1	0
2508_1	1.3873	0.38278	3	0	2	1	0
2509_1	1.47569	0.358803	2	0	1	0	1
251_0	0.555057	0.503095	1	0	0	1	0
2510_0	1.28801	0.36651	1	0	0	1	0
2511_1	1.07029	0.367274	2	0	1	1	0
2511_2	2.02254	0.371619	3	0	3	0	0
2512_1	2.70542	0.403125	3	0	3	0	0
2513_1	0.811115	0.375378	2	0	1	1	0
2514_1	1.68986	0.415164	3	0	3	0	0
2515_0	2.54325	0.37705	1	0	0	1	0
2516_1	1.06004	0.382453	2	0	2	0	0
2517_1	0.801794	0.544954	2	0	0	2	0
2518_1	1.14048	0.421032	3	0	0	3	0
2519_1	2.17089	0.426057	2	0	2	0	0
252_0	0.504504	0.498022	1	0	0	1	0
2520_1	1.3361	0.515852	2	0	2	0	0
2521_1	2.0285	0.503838	3	0	1	2	0
2522_1	0.703877	0.477404	2	0	1	1	0
2523_0	0.457243	0.476495	1	0	0	1	0
2524_1	0.903983	0.446628	2	0	2	0	0
2525_1	0.670693	0.388144	2	0	0	2	0
2526_0	0.595577	0.374509	1	0	0	1	0
2527_0	2.88758	0.62344	1	0	0	1	0
2528_0	2.31368	0.573345	1	0	0	1	0
2529_0	1.25471	0.57316	1	0	0	1	0
253_0	0.841702	0.49265	1	0	0	1	0
2530_0	2.32809	0.6207	1	0	0	1	0
2531_0	0.199344	0.506747	1	0	0	1	0
2532_1	1.90473	0.455776	3	0	2	1	0
2533_1	2.0998	0.452918	2	0	2	0	0
2534_1	0.776121	0.452169	2	0	1	1	0
2535_0	0.61907	0.436109	1	0	0	1	0
2536_1	1.66528	0.479427	2	1	1	0	0
2537_0	1.59782	0.64635	1	0	0	1	0
2538_0	0.388868	0.609505	1	0	0	1	0
2539_0	0.67182	0.560886	1	0	0	1	0
254_1	1.88558	0.529256	2	0	0	2	0
2540_0	1.03345	0.671466	1	0	0	1	0
2541_0	0.112488	0.602086	1	0	0	1	0
2542_0	0.633433	0.574898	1	0	0	1	0
2543_0	0.453737	0.544772	1	0	0	1	0
2544_0	0.520798	0.44907	1	0	0	1	0
2545_0	0.721169	0.456127	1	0	0	1	0
2546_0	0.99992	0.335451	1	0	0	1	0
2547_1	1.61524	0.494937	2	0	0	2	0
2548_0	0.685645	0.542571	1	0	0	1	0
2549_0	1.81742	0.323345	1	0	0	1	0
255_0	0.56409	0.501636	1	0	0	1	0
256_0	0.669271	0.515568	1	0	0	1	0
257_1	1.41039	0.527312	2	0	1	0	1
258_0	1.24875	0.507063	1	0	0	0	1
259_1	2.26469	0.561135	2	0	0	1	1
26_0	0.886424	0.401796	1	0	0	1	0
260_0	0.479461	0.561213	1	0	0	1	0
261_0	2.76973	0.564537	1	0	0	1	0
262_1	1.37983	0.566195	2	1	1	0	0
263_1	0.941909	0.575541	2	0	0	2	0
264_0	0.49671	0.566728	1	0	0	1	0
265_1	1.93968	0.535494	2	0	2	0	0
266_1	1.6343	0.539887	11	0	7	4	0
266_2	0.824295	0.542284	1	0	0	1	0
266_3	0.490098	0.539947	1	0	0	1	0
266_4	0.519786	0.538801	1	0	0	1	0
267_0	0.406007	0.529833	1	0	0	1	0
268_0	0.621337	0.532701	1	0	0	1	0
269_0	0.44881	0.539078	1	0	0	1	0
[truncated: 913 more rows]
