# Supplementary material for: Recovery of High Quality Metagenome-Assembled Genomes From Full-Scale Activated Sludge Microbial Communities in a Tropical Climate Using Longitudinal Metagenome Sampling
Source: Front Microbiol. 2022 Jun 13;13:869135. doi: 10.3389/fmicb.2022.869135 (PMC9230771; doi:10.3389/fmicb.2022.869135)
Supplement: Supplementary Table 4 — Summary data for all 7,138 MAGs recovered from 24 individual assemblies and two co-assemblies (constructed with SPAdes and MetaBAT2). [file Table_4.XLS]

## Sheet: compiled_all_7138_bins_14
MAGs	Kmer coverage (log10)	Normalized-positive Coverage	GC	N50	Total length	Number of contigs	Secondary cluster (SC)	Average-Normalized SC Coverage	MAG Quality (Bowers et. al, 2017)	SC Category in Venn	Source assembly	Marker_lineage	Completeness	Contamination	Strain_heterogeneity	dRep_bin_quality	GTDB_classification
coassembly.multi.bam_bin.1	0.341233	0.242165	0.276246	3141	1061957	325	2436_0	0.242165	Low_quality	Multi_bam coassembly	coassembly.multi.bam	k__Archaea_(UID2)	3.58	0	0	7.60615	NA
coassembly.multi.bam_bin.10	0.562592	0.751799	0.700275	3550	1070364	287	1151_0	0.751799	Low_quality	Multi_bam coassembly	coassembly.multi.bam	k__Bacteria_(UID203)	16.63	0	0	20.7174	d__Bacteria;p__Myxococcota;c__Polyangia;o__Polyangiales;f__Ga0077539;g__;s__
coassembly.multi.bam_bin.100	1.49012	2.88723	0.487118	39549	1032364	41	602_1	1.63443	Medium_quality	Shared by all assemblies	coassembly.multi.bam	k__Bacteria_(UID1452)	72.44	0	0	77.7326	d__Bacteria;p__Patescibacteria;c__Paceibacteria_A;o__Moranbacterales;f__UBA1568;g__;s__
coassembly.multi.bam_bin.1000	0.502098	0.612524	0.614394	4822	3589899	771	1749_1	0.603191	Medium_quality	Single-bam and multi-bam coassembly	coassembly.multi.bam	k__Bacteria_(UID3187)	51	5.13	0	29.5905	d__Bacteria;p__Acidobacteriota;c__Acidobacteriae;o__Bryobacterales;f__Bryobacteraceae;g__;s__
coassembly.multi.bam_bin.1001	0.63032	0.907729	0.688553	4432	2620267	591	1978_1	0.967078	Low_quality	Single-bam and multi-bam coassembly	coassembly.multi.bam	k__Bacteria_(UID203)	28.95	0	0	33.1483	d__Bacteria;p__Actinobacteriota;c__Acidimicrobiia;o__Microtrichales;f__;g__;s__
coassembly.multi.bam_bin.1002	0.762701	1.21251	0.645115	5806	1884167	343	938_0	1.21251	Low_quality	Multi_bam coassembly	coassembly.multi.bam	k__Bacteria_(UID203)	17.71	0	0	22.0433	d__Bacteria;p__Chloroflexota;c__Anaerolineae;o__UBA4142;f__;g__;s__
coassembly.multi.bam_bin.1003	1.28246	2.40915	0.633445	85293	4384473	140	1484_1	1.89876	High_quality	Shared by all assemblies	coassembly.multi.bam	c__Betaproteobacteria_(UID3971)	99.37	0.94	0	100.347	d__Bacteria;p__Proteobacteria;c__Gammaproteobacteria;o__Burkholderiales;f__Rhodocyclaceae;g__;s__
coassembly.multi.bam_bin.1004	1.52759	2.97349	0.662405	44034	3998472	232	1402_1	1.74691	Others	Shared by all assemblies	coassembly.multi.bam	k__Bacteria_(UID203)	93.1	25.86	84.85	-8.91143	d__Bacteria;p__Proteobacteria;c__Gammaproteobacteria;o__Steroidobacterales;f__Steroidobacteraceae;g__UBA964;s__
coassembly.multi.bam_bin.1005	1.44449	2.78219	0.704675	42603	3390660	122	1513_1	2.57864	Medium_quality	Single-bam and multi-bam coassembly	coassembly.multi.bam	o__Burkholderiales_(UID4000)	73.52	3.65	0	60.5998	d__Bacteria;p__Proteobacteria;c__Gammaproteobacteria;o__Burkholderiales;f__Burkholderiaceae;g__Rubrivivax;s__
coassembly.multi.bam_bin.1006	0.415361	0.412831	0.599987	3871	1611566	411	576_1	0.503906	Low_quality	Single-bam and multi-bam coassembly	coassembly.multi.bam	k__Bacteria_(UID203)	24.94	3.45	0	11.8206	d__Bacteria;p__Acidobacteriota;c__Acidobacteriae;o__Bryobacterales;f__;g__;s__
coassembly.multi.bam_bin.1007	0.514922	0.642048	0.369532	3894	480390	125	2154_1	0.607306	Low_quality	Single-bam and multi-bam coassembly	coassembly.multi.bam	k__Bacteria_(UID203)	15.52	0	0	19.6536	d__Bacteria;p__Bacteroidota;c__Bacteroidia;o__Cytophagales;f__;g__;s__
coassembly.multi.bam_bin.1008	0.784676	1.2631	0.649129	6989	622830	110	1894_0	1.2631	Low_quality	Multi_bam coassembly	coassembly.multi.bam	root_(UID1)	5.21	0	0	9.63605	NA
coassembly.multi.bam_bin.1009	1.13058	2.05948	0.544432	18783	367721	37	766_0	2.05948	Low_quality	Multi_bam coassembly	coassembly.multi.bam	root_(UID1)	0	0	0	4.92035	NA
coassembly.multi.bam_bin.101	1.13198	2.0627	0.392051	58335	1199341	45	2145_1	2.14146	Medium_quality	Single-bam and multi-bam coassembly	coassembly.multi.bam	k__Bacteria_(UID1452)	55.94	3.96	75	44.597	d__Bacteria;p__Patescibacteria;c__Microgenomatia;o__Levybacterales;f__GWA1-39-11;g__;s__
coassembly.multi.bam_bin.1010	0.859812	1.43609	0.580713	5935	3062746	569	381_1	1.44849	Others	Single-bam and multi-bam coassembly	coassembly.multi.bam	c__Alphaproteobacteria_(UID3305)	68.27	42.07	89.84	-99.94	d__Bacteria;p__Proteobacteria;c__Alphaproteobacteria;o__Micavibrionales;f__UBA2400;g__UBA2400;s__
coassembly.multi.bam_bin.1011	0.686871	1.03793	0.650379	16577	9234128	809	1289_1	1.072	Others	Single-bam and multi-bam coassembly	coassembly.multi.bam	k__Bacteria_(UID203)	87.46	77.84	71.62	-241.133	d__Bacteria;p__Proteobacteria;c__Alphaproteobacteria;o__Rhizobiales;f__Hyphomicrobiaceae;g__;s__
coassembly.multi.bam_bin.1012	1.90862	3.85075	0.522071	5230	481734	92	606_1	2.27609	Low_quality	Shared by all assemblies	coassembly.multi.bam	k__Bacteria_(UID1452)	43.05	4.52	100	29.2511	d__Bacteria;p__Patescibacteria;c__Paceibacteria_A;o__Moranbacterales;f__UBA1568;g__;s__
coassembly.multi.bam_bin.1013	2.07049	4.22341	0.595266	47354	3652561	125	1433_1	2.08854	High_quality	Shared by all assemblies	coassembly.multi.bam	c__Betaproteobacteria_(UID3971)	100	1.9	0	95.8827	d__Bacteria;p__Proteobacteria;c__Gammaproteobacteria;o__Burkholderiales;f__Rhodocyclaceae;g__;s__
coassembly.multi.bam_bin.1014	0.44511	0.481321	0.372388	4675	918399	193	2146_0	0.481321	Others	Multi_bam coassembly	coassembly.multi.bam	k__Bacteria_(UID203)	46.93	10.5	0	-1.34501	d__Bacteria;p__Patescibacteria;c__Microgenomatia;o__Levybacterales;f__GWA1-39-11;g__;s__
coassembly.multi.bam_bin.1015	0.829543	1.3664	0.463936	113539	922072	17	2139_1	1.38616	Medium_quality	Single-bam and multi-bam coassembly	coassembly.multi.bam	k__Bacteria_(UID1452)	61.39	0	0	67.21	d__Bacteria;p__Patescibacteria;c__Doudnabacteria;o__UBA920;f__UBA920;g__;s__
coassembly.multi.bam_bin.1016	0.849494	1.41233	0.726845	13271	4047866	421	1057_1	1.44337	Medium_quality	Single-bam and multi-bam coassembly	coassembly.multi.bam	k__Bacteria_(UID2565)	89.49	1.14	0	88.5367	d__Bacteria;p__Planctomycetota;c__Phycisphaerae;o__Phycisphaerales;f__SM1A02;g__UBA2396;s__
coassembly.multi.bam_bin.1017	0.522688	0.659929	0.566793	3795	1524874	395	2225_1	0.658769	Low_quality	Single-bam and multi-bam coassembly	coassembly.multi.bam	k__Bacteria_(UID203)	15.75	0	0	19.8707	d__Bacteria;p__Myxococcota;c__Polyangia;o__Polyangiales;f__Ga0077539;g__;s__
coassembly.multi.bam_bin.1018	0.875761	1.47281	0.681371	24945	6756006	405	1107_1	1.47491	Medium_quality	Single-bam and multi-bam coassembly	coassembly.multi.bam	k__Bacteria_(UID203)	63.16	9.41	59.26	26.7486	d__Bacteria;p__Myxococcota;c__Myxococcia;o__Myxococcales;f__Myxococcaceae;g__;s__
coassembly.multi.bam_bin.1019	0.502098	0.612523	0.519947	7308	3031534	472	180_1	0.656871	Medium_quality	Single-bam and multi-bam coassembly	coassembly.multi.bam	k__Bacteria_(UID3187)	70.27	1.68	0	66.3184	d__Bacteria;p__Bdellovibrionota_B;c__UBA2361;o__UBA2361;f__;g__;s__
coassembly.multi.bam_bin.102	1.15195	2.10868	0.554061	31688	4181921	242	372_1	2.12671	High_quality	Single-bam and multi-bam coassembly	coassembly.multi.bam	k__Bacteria_(UID2495)	96.47	0	0	101.652	d__Bacteria;p__Spirochaetota;c__Leptospirae;o__Leptospirales;f__;g__;s__
coassembly.multi.bam_bin.1020	1.17667	2.16559	0.737257	12010	11097956	1272	1992_1	2.24889	Others	Single-bam and multi-bam coassembly	coassembly.multi.bam	k__Bacteria_(UID203)	94.83	94.94	69.13	-309.541	d__Bacteria;p__Actinobacteriota;c__Acidimicrobiia;o__Microtrichales;f__UBA8139;g__;s__
coassembly.multi.bam_bin.1021	1.59777	3.13507	0.545882	133023	9649300	184	275_1	1.4674	High_quality	Shared by all assemblies	coassembly.multi.bam	k__Bacteria_(UID3187)	94.87	2.56	25	88.6091	d__Bacteria;p__Acidobacteriota;c__Blastocatellia;o__Pyrinomonadales;f__;g__;s__
coassembly.multi.bam_bin.1022	0.782032	1.25701	0.619066	8452	1415660	213	1436_0	1.25701	Others	Multi_bam coassembly	coassembly.multi.bam	k__Bacteria_(UID203)	62.07	23.24	80.77	-30.838	d__Bacteria;p__Proteobacteria;c__Gammaproteobacteria;o__Burkholderiales;f__Rhodocyclaceae;g__Accumulibacter;s__
coassembly.multi.bam_bin.1023	0.954319	1.65367	0.434564	45434	3917412	164	2214_1	1.56004	High_quality	Shared by all assemblies	coassembly.multi.bam	k__Bacteria_(UID2495)	98.84	1.1	0	98.702	d__Bacteria;p__;c__;o__;f__;g__;s__
coassembly.multi.bam_bin.1024	0.503065	0.614751	0.465635	4909	715356	145	1746_1	0.605685	Low_quality	Single-bam and multi-bam coassembly	coassembly.multi.bam	k__Bacteria_(UID203)	17.24	0	0	21.4894	d__Bacteria;p__Bdellovibrionota;c__Bacteriovoracia;o__UBA1018;f__UBA1018;g__;s__
coassembly.multi.bam_bin.1025	0.677826	1.0171	0.694847	4327	1599557	371	1253_1	1.03679	Low_quality	Single-bam and multi-bam coassembly	coassembly.multi.bam	k__Bacteria_(UID203)	6.9	0	0	11.0863	d__Bacteria;p__Proteobacteria;c__Alphaproteobacteria;o__Acetobacterales;f__;g__;s__
coassembly.multi.bam_bin.1026	0.61357	0.869165	0.442864	16125	1685259	152	1765_1	0.889913	Medium_quality	Single-bam and multi-bam coassembly	coassembly.multi.bam	k__Bacteria_(UID1453)	64.53	1.04	33.33	64.5207	d__Bacteria;p__Margulisbacteria;c__;o__;f__;g__;s__
coassembly.multi.bam_bin.1027	1.82898	3.66741	0.506034	70577	4315340	134	370_1	1.49999	High_quality	Shared by all assemblies	coassembly.multi.bam	k__Bacteria_(UID2495)	93.73	0	0	99.3122	d__Bacteria;p__Spirochaetota;c__Leptospirae;o__Leptospirales;f__;g__;s__
coassembly.multi.bam_bin.1028	0.8383	1.38656	0.457743	65753	7660985	215	2352_1	1.40214	High_quality	Single-bam and multi-bam coassembly	coassembly.multi.bam	p__Bacteroidetes_(UID2591)	97.47	3.03	0	87.8668	d__Bacteria;p__Bacteroidota;c__Bacteroidia;o__Chitinophagales;f__Saprospiraceae;g__Haliscomenobacter;s__
coassembly.multi.bam_bin.1029	0.484753	0.572591	0.31084	5794	628723	118	2157_1	0.618777	Medium_quality	Single-bam and multi-bam coassembly	coassembly.multi.bam	k__Bacteria_(UID203)	58.7	3.45	0	45.7823	d__Bacteria;p__Patescibacteria;c__Gracilibacteria;o__Absconditabacterales;f__;g__;s__
coassembly.multi.bam_bin.103	1.85272	3.72204	0.6622	33971	9061245	470	906_12	2.37327	Medium_quality	Shared by all assemblies	coassembly.multi.bam	c__Deltaproteobacteria_(UID3216)	80.37	3.87	11.11	66.6666	d__Bacteria;p__Myxococcota;c__Polyangia;o__Palsa-1104;f__;g__;s__
coassembly.multi.bam_bin.1030	0.601871	0.842231	0.383427	8755	1715304	250	2463_1	0.801116	Others	Single-bam and multi-bam coassembly	coassembly.multi.bam	k__Bacteria_(UID1453)	79.91	11.11	44.44	33.836	d__Bacteria;p__Margulisbacteria;c__;o__;f__;g__;s__
coassembly.multi.bam_bin.1031	0.562503	0.751594	0.34944	5486	947593	186	2346_1	0.776285	Medium_quality	Single-bam and multi-bam coassembly	coassembly.multi.bam	p__Bacteroidetes_(UID2591)	58.88	1.56	40	56.009	d__Bacteria;p__Bacteroidota;c__Bacteroidia;o__Chitinophagales;f__Chitinophagaceae;g__;s__
coassembly.multi.bam_bin.1032	0.517074	0.647002	0.418238	4299	788321	180	1680_1	0.66482	Low_quality	Single-bam and multi-bam coassembly	coassembly.multi.bam	k__Bacteria_(UID2570)	19.09	0.28	100	22.1531	d__Bacteria;p__Bacteroidota;c__Ignavibacteria;o__Ignavibacteriales;f__Ignavibacteriaceae_A;g__;s__
coassembly.multi.bam_bin.1033	0.537598	0.694255	0.54441	3458	644664	181	1830_0	0.694255	Low_quality	Multi_bam coassembly	coassembly.multi.bam	k__Bacteria_(UID203)	16.11	0	0	20.1842	d__Bacteria;p__Hydrogenedentota;c__Hydrogenedentia;o__;f__;g__;s__
coassembly.multi.bam_bin.1034	0.46345	0.523544	0.445972	4469	1259741	292	2106_1	0.514911	Low_quality	Single-bam and multi-bam coassembly	coassembly.multi.bam	k__Bacteria_(UID203)	11.05	2.04	0	5.05246	d__Bacteria;p__Bdellovibrionota_B;c__UBA2361;o__UBA2361;f__;g__;s__
coassembly.multi.bam_bin.1035	0.589641	0.814073	0.665617	5993	10052204	1840	1158_1	0.837915	Others	Single-bam and multi-bam coassembly	coassembly.multi.bam	c__Deltaproteobacteria_(UID3216)	77.49	10.26	32.35	33.8583	d__Bacteria;p__Myxococcota;c__Polyangia;o__Polyangiales;f__Polyangiaceae;g__Labilithrix;s__
coassembly.multi.bam_bin.1036	0.733799	1.14597	0.707952	4807	4922670	1083	1529_1	1.18786	Others	Single-bam and multi-bam coassembly	coassembly.multi.bam	k__Bacteria_(UID203)	79.31	80.72	35.8	-291.153	d__Bacteria;p__Proteobacteria;c__Gammaproteobacteria;o__Burkholderiales;f__Burkholderiaceae;g__Rubrivivax;s__
coassembly.multi.bam_bin.1037	0.697849	1.0632	0.400598	4885	800680	171	2158_1	1.11372	Low_quality	Single-bam and multi-bam coassembly	coassembly.multi.bam	k__Bacteria_(UID2495)	31.92	3.37	75	21.8445	d__Bacteria;p__Patescibacteria;c__Microgenomatia;o__UBA1406;f__GWC2-37-13;g__;s__
coassembly.multi.bam_bin.1038	0.524544	0.664202	0.518457	6515	320993	56	599_1	0.717968	Low_quality	Single-bam and multi-bam coassembly	coassembly.multi.bam	k__Bacteria_(UID203)	30.83	1.65	90	28.4559	d__Bacteria;p__Patescibacteria;c__Paceibacteria_A;o__Moranbacterales;f__UBA1568;g__;s__
coassembly.multi.bam_bin.1039	0.491255	0.58756	0.326	4158	5326278	1276	1727_1	0.539257	Low_quality	Single-bam and multi-bam coassembly	coassembly.multi.bam	k__Archaea_(UID2)	19.52	5.37	30	-1.55261	d__Archaea;p__Asgardarchaeota;c__Lokiarchaeia;o__;f__;g__;s__
coassembly.multi.bam_bin.104	1.60073	3.1419	0.665041	27394	4774962	313	948_2	3.12257	Medium_quality	Single-bam and multi-bam coassembly	coassembly.multi.bam	k__Bacteria_(UID1452)	90	2.73	0	81.459	d__Bacteria;p__Chloroflexota;c__Anaerolineae;o__Promineofilales;f__Promineofilaceae;g__Promineofilum;s__
coassembly.multi.bam_bin.1040	0.898316	1.52473	0.51271	35469	2975774	135	2140_1	1.54384	High_quality	Single-bam and multi-bam coassembly	coassembly.multi.bam	k__Bacteria_(UID2570)	95.63	0	0	100.868	d__Bacteria;p__Bacteroidota;c__Bacteroidia;o__NS11-12g;f__UBA955;g__;s__
coassembly.multi.bam_bin.1041	0.949823	1.64332	0.725809	4099	1779992	436	1768_1	1.65137	Medium_quality	Single-bam and multi-bam coassembly	coassembly.multi.bam	p__Actinobacteria_(UID1454)	55.16	0.85	0	55.0692	d__Bacteria;p__Actinobacteriota;c__Thermoleophilia;o__Solirubrobacterales;f__Solirubrobacteraceae;g__;s__
coassembly.multi.bam_bin.1042	0.625903	0.89756	0.504175	17683	2826464	241	183_1	0.918942	Medium_quality	Single-bam and multi-bam coassembly	coassembly.multi.bam	k__Bacteria_(UID3187)	69.81	2.99	0	59.7502	d__Bacteria;p__Bdellovibrionota_B;c__UBA2361;o__SZUA-149;f__SZUA-149;g__;s__
coassembly.multi.bam_bin.1043	0.663685	0.984544	0.682077	5086	3538679	746	1016_1	1.00295	Low_quality	Single-bam and multi-bam coassembly	coassembly.multi.bam	k__Bacteria_(UID203)	36.94	6.11	0	10.6571	d__Bacteria;p__Acidobacteriota;c__Vicinamibacteria;o__;f__;g__;s__
coassembly.multi.bam_bin.1044	0.925635	1.58763	0.408155	10755	3689777	460	2233_1	1.68454	Medium_quality	Single-bam and multi-bam coassembly	coassembly.multi.bam	p__Bacteroidetes_(UID2591)	84.84	8.37	76.19	54.0087	d__Bacteria;p__Bacteroidota;c__Bacteroidia;o__Chitinophagales;f__LD1;g__Bog-950;s__
coassembly.multi.bam_bin.1045	0.49629	0.599153	0.327805	6490	201171	35	2373_0	0.599153	Low_quality	Multi_bam coassembly	coassembly.multi.bam	k__Archaea_(UID2)	1.15	0	0	5.53901	NA
coassembly.multi.bam_bin.1046	0.713096	1.0983	0.601292	3493	696123	193	1650_0	1.0983	Low_quality	Multi_bam coassembly	coassembly.multi.bam	k__Bacteria_(UID1452)	24.52	0.1	100	28.1993	d__Bacteria;p__Chloroflexota;c__Anaerolineae;o__Caldilineales;f__;g__;s__
coassembly.multi.bam_bin.1047	0.813494	1.32945	0.73244	4406	6985608	1616	1735_1	1.44314	Others	Single-bam and multi-bam coassembly	coassembly.multi.bam	c__Deltaproteobacteria_(UID3216)	69.62	24.12	87.27	-25.7351	d__Bacteria;p__Myxococcota;c__Myxococcia;o__Myxococcales;f__Myxococcaceae;g__FEN-1143;s__
coassembly.multi.bam_bin.1048	0.794386	1.28546	0.479641	20133	967283	66	2091_1	1.32702	Medium_quality	Single-bam and multi-bam coassembly	coassembly.multi.bam	k__Bacteria_(UID1453)	62.44	0.17	100	66.7151	d__Bacteria;p__Patescibacteria;c__Saccharimonadia;o__Saccharimonadales;f__UBA10212;g__;s__
coassembly.multi.bam_bin.1049	0.653649	0.961439	0.705502	4536	3175296	712	1153_1	0.955711	Low_quality	Single-bam and multi-bam coassembly	coassembly.multi.bam	k__Bacteria_(UID203)	24.21	0	0	28.4199	d__Bacteria;p__Myxococcota;c__Polyangia;o__Polyangiales;f__Sandaracinaceae;g__;s__
coassembly.multi.bam_bin.105	1.47284	2.84746	0.484026	117408	833447	15	2151_1	1.65377	Medium_quality	Shared by all assemblies	coassembly.multi.bam	k__Bacteria_(UID1453)	69.66	0	0	75.4967	d__Bacteria;p__Patescibacteria;c__Saccharimonadia;o__Saccharimonadales;f__Saccharimonadaceae;g__;s__
coassembly.multi.bam_bin.1050	0.590257	0.815493	0.669903	4344	4371128	1011	1492_1	0.783645	Others	Single-bam and multi-bam coassembly	coassembly.multi.bam	k__Bacteria_(UID203)	65.52	35.33	17.11	-100.897	d__Bacteria;p__Proteobacteria;c__Gammaproteobacteria;o__Burkholderiales;f__;g__;s__
coassembly.multi.bam_bin.1051	0.605646	0.850922	0.626525	5700	273304	54	422_1	0.975755	Low_quality	Single-bam and multi-bam coassembly	coassembly.multi.bam	root_(UID1)	4.17	0	0	8.49411	NA
coassembly.multi.bam_bin.1052	0.607866	0.856033	0.69763	5134	2499240	514	1947_0	0.856033	Medium_quality	Multi_bam coassembly	coassembly.multi.bam	k__Bacteria_(UID1453)	55.08	4.65	33.33	37.6517	d__Bacteria;p__Actinobacteriota;c__Acidimicrobiia;o__Microtrichales;f__Microtrichaceae;g__;s__
coassembly.multi.bam_bin.1053	0.762506	1.21206	0.715498	7100	4780806	780	1980_0	1.21206	Others	Multi_bam coassembly	coassembly.multi.bam	k__Bacteria_(UID1453)	70.6	14.53	4.35	3.01598	d__Bacteria;p__Actinobacteriota;c__Acidimicrobiia;o__Microtrichales;f__;g__;s__
coassembly.multi.bam_bin.1054	0.426518	0.438517	0.370279	4369	280960	67	2431_0	0.438517	Low_quality	Multi_bam coassembly	coassembly.multi.bam	k__Bacteria_(UID203)	7.76	0	0	11.9511	NA
coassembly.multi.bam_bin.1055	0.988121	1.73149	0.330211	233061	2656700	36	2311_1	1.4939	High_quality	Shared by all assemblies	coassembly.multi.bam	k__Bacteria_(UID3187)	90.92	1.79	0	88.1495	d__Bacteria;p__Bdellovibrionota;c__Bacteriovoracia;o__Bacteriovoracales;f__Bacteriovoracaceae;g__;s__
coassembly.multi.bam_bin.1056	1.16734	2.1441	0.611112	185890	4543724	58	725_1	1.44476	High_quality	Shared by all assemblies	coassembly.multi.bam	k__Bacteria_(UID2565)	98.85	0	0	104.916	d__Bacteria;p__Planctomycetota;c__Planctomycetes;o__Pirellulales;f__PALSA-1355;g__;s__
coassembly.multi.bam_bin.1057	0.551095	0.725331	0.485266	5713	780392	138	861_1	0.740273	Low_quality	Single-bam and multi-bam coassembly	coassembly.multi.bam	k__Bacteria_(UID203)	13.16	0	0	17.4852	d__Bacteria;p__Bdellovibrionota_B;c__UBA2361;o__SZUA-149;f__;g__;s__
coassembly.multi.bam_bin.1058	0.468378	0.53489	0.388853	4508	409847	93	2136_0	0.53489	Low_quality	Multi_bam coassembly	coassembly.multi.bam	k__Bacteria_(UID3060)	24.51	1.83	0	19.5668	d__Bacteria;p__Dependentiae;c__Babeliae;o__Babeliales;f__;g__;s__
coassembly.multi.bam_bin.1059	0.786012	1.26618	0.693967	9327	4248009	561	1517_1	1.31728	Medium_quality	Single-bam and multi-bam coassembly	coassembly.multi.bam	o__Burkholderiales_(UID4000)	84.97	2.79	20	76.1483	d__Bacteria;p__Proteobacteria;c__Gammaproteobacteria;o__Burkholderiales;f__Burkholderiaceae;g__Rubrivivax;s__
coassembly.multi.bam_bin.106	0.844271	1.40031	0.590171	56489	7298562	230	142_1	1.12979	Medium_quality	Shared by all assemblies	coassembly.multi.bam	k__Bacteria_(UID3187)	97.44	6.13	0	72.2609	d__Bacteria;p__Acidobacteriota;c__Blastocatellia;o__Pyrinomonadales;f__Pyrinomonadaceae;g__;s__
coassembly.multi.bam_bin.1060	1.87552	3.77455	0.672579	14852	280120	25	1882_0	3.77455	Low_quality	Multi_bam coassembly	coassembly.multi.bam	root_(UID1)	0	0	0	4.80294	NA
coassembly.multi.bam_bin.1061	0.439871	0.46926	0.419738	4428	384922	86	2428_0	0.46926	Low_quality	Multi_bam coassembly	coassembly.multi.bam	k__Bacteria_(UID203)	35.66	0	0	39.8579	d__Bacteria;p__Proteobacteria;c__Gammaproteobacteria;o__Berkiellales;f__Berkiellaceae;g__Berkiella;s__
coassembly.multi.bam_bin.1062	0.399455	0.37621	0.655572	3336	466768	136	435_1	0.366662	Low_quality	Single-bam and multi-bam coassembly	coassembly.multi.bam	k__Bacteria_(UID203)	10.53	0	0	14.5863	NA
coassembly.multi.bam_bin.1063	0.757912	1.20148	0.65985	6553	11342472	1941	967_1	1.19364	Others	Single-bam and multi-bam coassembly	coassembly.multi.bam	k__Bacteria_(UID1452)	75.35	22.28	29.79	-25.0189	d__Bacteria;p__Chloroflexota;c__Chloroflexia;o__Chloroflexales;f__Roseiflexaceae;g__Kouleothrix;s__
coassembly.multi.bam_bin.1064	0.72804	1.13271	0.55138	13129	10194109	1090	657_1	1.24464	Others	Shared by all assemblies	coassembly.multi.bam	k__Bacteria_(UID203)	99.12	105.02	64.62	-353.375	d__Bacteria;p__Nitrospirota;c__Nitrospiria;o__Nitrospirales;f__Nitrospiraceae;g__Nitrospira;s__
coassembly.multi.bam_bin.1065	1.41061	2.70418	0.64049	4499	2034885	461	1001_1	2.70418	Low_quality	Multi_bam coassembly	coassembly.multi.bam	c__Gammaproteobacteria_(UID4267)	45.26	6.08	65.62	23.0555	d__Bacteria;p__Proteobacteria;c__Gammaproteobacteria;o__Competibacterales;f__Competibacteraceae;g__;s__
coassembly.multi.bam_bin.1066	0.519738	0.653138	0.504363	4617	325444	71	292_1	0.666631	Low_quality	Single-bam and multi-bam coassembly	coassembly.multi.bam	k__Bacteria_(UID203)	5.17	0	0	9.38875	NA
coassembly.multi.bam_bin.1067	0.785311	1.26456	0.72775	11278	2040198	236	1953_0	1.26456	Low_quality	Multi_bam coassembly	coassembly.multi.bam	k__Bacteria_(UID203)	46.55	0	0	51.2153	d__Bacteria;p__Actinobacteriota;c__Actinobacteria;o__Propionibacteriales;f__Nocardioidaceae;g__Nocardioides;s__
coassembly.multi.bam_bin.1068	0.533881	0.685698	0.250865	3579	3730951	1019	2328_1	0.600682	Low_quality	Single-bam and multi-bam coassembly	coassembly.multi.bam	k__Archaea_(UID2)	34.67	4.88	0	14.3614	d__Archaea;p__Crenarchaeota;c__Korarchaeia;o__;f__;g__;s__
coassembly.multi.bam_bin.1069	0.414113	0.409957	0.416953	4039	982055	246	2435_0	0.409957	Low_quality	Multi_bam coassembly	coassembly.multi.bam	k__Bacteria_(UID203)	39.81	0	0	43.9619	d__Bacteria;p__Proteobacteria;c__Gammaproteobacteria;o__Berkiellales;f__;g__;s__
coassembly.multi.bam_bin.107	1.4333	2.75643	0.407773	153964	7115525	146	115_1	1.18885	Medium_quality	Shared by all assemblies	coassembly.multi.bam	k__Bacteria_(UID3187)	95.73	7.08	20	67.7182	d__Bacteria;p__Acidobacteriota;c__Blastocatellia;o__Pyrinomonadales;f__Pyrinomonadaceae;g__;s__
coassembly.multi.bam_bin.1070	0.888625	1.50242	0.710425	5147	2482964	518	1523_1	1.52549	Medium_quality	Single-bam and multi-bam coassembly	coassembly.multi.bam	o__Burkholderiales_(UID4000)	54.62	2.73	25	45.9256	d__Bacteria;p__Proteobacteria;c__Gammaproteobacteria;o__Burkholderiales;f__Burkholderiaceae;g__Rubrivivax;s__
coassembly.multi.bam_bin.1071	1.64045	3.23334	0.682456	19029	3230136	270	1917_1	1.43097	Others	Shared by all assemblies	coassembly.multi.bam	o__Actinomycetales_(UID1663)	91.86	10.68	23.33	45.8785	d__Bacteria;p__Actinobacteriota;c__Actinobacteria;o__Nanopelagicales;f__GCA-2699445;g__GCA-2699445;s__
coassembly.multi.bam_bin.1072	2.0197	4.1065	0.640993	69405	5986056	135	934_1	2.17655	High_quality	Shared by all assemblies	coassembly.multi.bam	k__Bacteria_(UID1452)	96.82	1.09	0	96.9439	d__Bacteria;p__Chloroflexota;c__Anaerolineae;o__Caldilineales;f__;g__;s__
coassembly.multi.bam_bin.1073	0.606004	0.851747	0.509229	4917	1377496	293	2281_1	0.861418	Low_quality	Single-bam and multi-bam coassembly	coassembly.multi.bam	k__Bacteria_(UID203)	39.66	0	0	43.9102	d__Bacteria;p__Bacteroidota;c__Bacteroidia;o__Chitinophagales;f__Chitinophagaceae;g__JJ008;s__
coassembly.multi.bam_bin.1074	0.801835	1.30261	0.686542	6220	3983356	721	1468_1	1.38814	Others	Single-bam and multi-bam coassembly	coassembly.multi.bam	f__Rhodocyclaceae_(UID3972)	86.39	24.88	79.84	-13.778	d__Bacteria;p__Proteobacteria;c__Gammaproteobacteria;o__Burkholderiales;f__Rhodocyclaceae;g__Zoogloea;s__
coassembly.multi.bam_bin.1075	0.816111	1.33547	0.478236	12856	288253	28	301_0	1.33547	Low_quality	Multi_bam coassembly	coassembly.multi.bam	root_(UID1)	0	0	0	4.73078	NA
coassembly.multi.bam_bin.1076	0.566727	0.761319	0.538772	4574	971916	214	1625_1	0.720272	Low_quality	Single-bam and multi-bam coassembly	coassembly.multi.bam	k__Bacteria_(UID203)	12.92	0	0	17.1341	d__Bacteria;p__Planctomycetota;c__Planctomycetes;o__Planctomycetales;f__Planctomycetaceae;g__Fuerstia;s__
coassembly.multi.bam_bin.1077	1.17869	2.17025	0.714248	29278	4922690	298	1421_1	1.61232	High_quality	Shared by all assemblies	coassembly.multi.bam	c__Betaproteobacteria_(UID3971)	95.47	3.8	7.14	81.8836	d__Bacteria;p__Proteobacteria;c__Gammaproteobacteria;o__Burkholderiales;f__Palsa-1005;g__;s__
coassembly.multi.bam_bin.1078	0.934287	1.60755	0.5216	124281	5916343	94	128_1	1.60902	High_quality	Single-bam and multi-bam coassembly	coassembly.multi.bam	k__Bacteria_(UID1453)	97.44	4.27	0	81.9552	d__Bacteria;p__Cyanobacteria;c__Vampirovibrionia;o__Obscuribacterales;f__Obscuribacteraceae;g__Ga0077546;s__
coassembly.multi.bam_bin.1079	1.19449	2.20662	0.738081	12237	5534888	598	1040_1	1.78349	Medium_quality	Shared by all assemblies	coassembly.multi.bam	k__Bacteria_(UID3187)	87.46	5.3	12.5	66.3286	d__Bacteria;p__Acidobacteriota;c__Vicinamibacteria;o__Fen-336;f__;g__;s__
coassembly.multi.bam_bin.108	1.41272	2.70904	0.451828	341382	2303808	11	2417_1	1.29196	High_quality	Shared by all assemblies	coassembly.multi.bam	k__Bacteria_(UID2982)	92.23	2.03	0	88.4504	d__Bacteria;p__Verrucomicrobiota_A;c__Chlamydiia;o__Parachlamydiales;f__SM23-39;g__2-02-FULL-45-22_A;s__
coassembly.multi.bam_bin.1080	2.09865	4.28825	0.708811	161575	4066893	52	1425_2	2.43333	High_quality	Shared by all assemblies	coassembly.multi.bam	c__Betaproteobacteria_(UID3959)	99.37	2.44	20	93.6544	d__Bacteria;p__Proteobacteria;c__Gammaproteobacteria;o__Burkholderiales;f__Palsa-1005;g__PALSA-1003;s__
coassembly.multi.bam_bin.1081	0.500327	0.608447	0.365909	5284	855958	176	1705_1	0.617656	Low_quality	Single-bam and multi-bam coassembly	coassembly.multi.bam	k__Bacteria_(UID203)	32.3	1.72	0	27.9862	d__Bacteria;p__Patescibacteria;c__Microgenomatia;o__UBA1406;f__GWC2-37-13;g__;s__
coassembly.multi.bam_bin.1082	0.736455	1.15208	0.675157	7089	2607628	426	1267_1	1.17522	Medium_quality	Single-bam and multi-bam coassembly	coassembly.multi.bam	c__Alphaproteobacteria_(UID3305)	67.54	3.2	10.53	56.3101	d__Bacteria;p__Proteobacteria;c__Alphaproteobacteria;o__Dongiales;f__Dongiaceae;g__;s__
coassembly.multi.bam_bin.1083	1.19287	2.20287	0.604425	72845	5162434	114	748_1	2.26188	Medium_quality	Single-bam and multi-bam coassembly	coassembly.multi.bam	k__Bacteria_(UID2565)	81.32	4.6	80	67.598	d__Bacteria;p__Planctomycetota;c__Planctomycetes;o__Pirellulales;f__Ga0077529;g__;s__
coassembly.multi.bam_bin.1084	1.45006	2.79501	0.417582	28510	792747	46	2080_1	1.54411	Medium_quality	Shared by all assemblies	coassembly.multi.bam	k__Bacteria_(UID1452)	65.43	0	0	70.559	d__Bacteria;p__Patescibacteria;c__Saccharimonadia;o__Saccharimonadales;f__Saccharimonadaceae;g__;s__
coassembly.multi.bam_bin.1085	0.717985	1.10956	0.522725	95590	1509380	61	1556_1	1.30735	Medium_quality	Single-bam and multi-bam coassembly	coassembly.multi.bam	f__Rhodocyclaceae_(UID3972)	62.11	0.93	0	63.1939	d__Bacteria;p__Proteobacteria;c__Gammaproteobacteria;o__Burkholderiales;f__Rhodocyclaceae;g__Rugosibacter;s__
coassembly.multi.bam_bin.1086	0.54635	0.714406	0.69218	4044	3847842	944	1104_1	0.722316	Low_quality	Single-bam and multi-bam coassembly	coassembly.multi.bam	c__Deltaproteobacteria_(UID3216)	41.9	2.72	12.5	32.7925	d__Bacteria;p__Myxococcota;c__Myxococcia;o__Myxococcales;f__Myxococcaceae;g__Archangium_A;s__
coassembly.multi.bam_bin.1087	1.11632	2.02665	0.625792	7985	502263	79	865_1	2.0368	Low_quality	Single-bam and multi-bam coassembly	coassembly.multi.bam	k__Bacteria_(UID203)	1.72	0	0	6.21266	NA
coassembly.multi.bam_bin.1088	1.01496	1.79327	0.72719	20150	4162307	344	1971_1	1.87198	Others	Single-bam and multi-bam coassembly	coassembly.multi.bam	k__Bacteria_(UID1453)	93.46	10.26	0	47.1155	d__Bacteria;p__Actinobacteriota;c__Acidimicrobiia;o__Microtrichales;f__Microtrichaceae;g__;s__
coassembly.multi.bam_bin.1089	0.731311	1.14024	0.708351	8616	4460655	629	1135_0	1.14024	Medium_quality	Multi_bam coassembly	coassembly.multi.bam	k__Bacteria_(UID2565)	81.71	9.19	33.33	43.3537	d__Bacteria;p__Planctomycetota;c__UBA1135;o__UBA2386;f__UBA2386;g__UBA2386;s__
coassembly.multi.bam_bin.109	1.57351	3.07924	0.598639	467230	3497550	26	666_1	0.993168	High_quality	Shared by all assemblies	coassembly.multi.bam	k__Bacteria_(UID2495)	98.9	2.38	0	93.5273	d__Bacteria;p__Sumerlaeota;c__Sumerlaeia;o__;f__;g__;s__
coassembly.multi.bam_bin.1090	2.34485	4.85507	0.655103	15640	477161	47	1854_4	3.47788	Low_quality	Individual and multi-bam coassembly	coassembly.multi.bam	k__Bacteria_(UID203)	2.3	0	0	7.12879	NA
coassembly.multi.bam_bin.1091	1.2515	2.33786	0.673423	32773	3403863	184	375_1	2.34654	High_quality	Single-bam and multi-bam coassembly	coassembly.multi.bam	k__Bacteria_(UID1452)	91.36	0	0	96.5587	d__Bacteria;p__Chloroflexota;c__Anaerolineae;o__Thermoflexales;f__;g__;s__
coassembly.multi.bam_bin.1092	1.51762	2.95056	0.664366	20891	2894481	231	1366_1	1.94192	Medium_quality	Shared by all assemblies	coassembly.multi.bam	c__Gammaproteobacteria_(UID4274)	97.26	7.11	9.52	67.3604	d__Bacteria;p__Proteobacteria;c__Gammaproteobacteria;o__Methylococcales;f__Methylococcaceae;g__UBA6136;s__
coassembly.multi.bam_bin.1093	0.834724	1.37833	0.388262	52985	3692760	115	795_1	1.40263	High_quality	Single-bam and multi-bam coassembly	coassembly.multi.bam	k__Bacteria_(UID2570)	96.72	2.19	40	92.0849	d__Bacteria;p__Bacteroidota;c__Kapabacteria;o__Kapabacteriales;f__UBA961;g__UBA2353;s__
coassembly.multi.bam_bin.1094	0.50321	0.615085	0.540996	4632	647071	135	293_1	0.63812	Low_quality	Single-bam and multi-bam coassembly	coassembly.multi.bam	k__Bacteria_(UID203)	3.45	0	0	7.67037	NA
coassembly.multi.bam_bin.1095	0.893322	1.51324	0.457857	10077	328519	42	184_1	1.33587	Low_quality	Single-bam and multi-bam coassembly	coassembly.multi.bam	root_(UID1)	0	0	0	4.60901	NA
coassembly.multi.bam_bin.1096	1.65166	3.25916	0.588604	348326	3998636	28	663_1	1.25028	High_quality	Shared by all assemblies	coassembly.multi.bam	k__Bacteria_(UID3187)	92.33	2.27	0	87.3604	d__Bacteria;p__Nitrospirota;c__Nitrospiria;o__Nitrospirales;f__Nitrospiraceae;g__Nitrospira_A;s__
coassembly.multi.bam_bin.1097	0.947091	1.63703	0.412762	35413	579493	27	2514_1	1.68986	Medium_quality	Shared by all assemblies	coassembly.multi.bam	k__Bacteria_(UID203)	80.15	1.72	0	76.7874	d__Bacteria;p__Patescibacteria;c__Paceibacteria;o__UBA9983_A;f__UBA9973;g__;s__
coassembly.multi.bam_bin.1098	0.440868	0.471555	0.619866	3807	2296272	592	1785_1	0.484336	Low_quality	Single-bam and multi-bam coassembly	coassembly.multi.bam	c__Gammaproteobacteria_(UID4274)	44.51	6.84	22.22	15.9521	d__Bacteria;p__Proteobacteria;c__Gammaproteobacteria;o__Methylococcales;f__Methylococcaceae;g__;s__
coassembly.multi.bam_bin.1099	0.754765	1.19424	0.634188	4112	4215975	1018	704_2	1.19424	Medium_quality	Multi_bam coassembly	coassembly.multi.bam	k__Bacteria_(UID2565)	53.58	7.87	50	22.3258	d__Bacteria;p__Planctomycetota;c__Planctomycetes;o__Planctomycetales;f__Planctomycetaceae;g__;s__
coassembly.multi.bam_bin.11	1.42257	2.73173	0.332628	6865	1104371	182	2065_1	2.75445	Medium_quality	Single-bam and multi-bam coassembly	coassembly.multi.bam	o__Rickettsiales_(UID3809)	68.64	6.64	55.56	43.5463	d__Bacteria;p__Proteobacteria;c__Alphaproteobacteria;o__Rickettsiales;f__Rickettsiaceae;g__;s__
coassembly.multi.bam_bin.110	0.839618	1.38959	0.652916	7546	13753709	2158	929_1	1.3673	Others	Single-bam and multi-bam coassembly	coassembly.multi.bam	k__Bacteria_(UID203)	91.22	94.89	90.32	-293.061	d__Bacteria;p__Chloroflexota;c__Anaerolineae;o__Caldilineales;f__Caldilineaceae;g__;s__
coassembly.multi.bam_bin.1100	0.754346	1.19327	0.43589	67972	2026240	58	2502_1	1.22927	Medium_quality	Single-bam and multi-bam coassembly	coassembly.multi.bam	k__Bacteria_(UID3187)	88.91	1.68	50	86.9134	d__Bacteria;p__Bdellovibrionota_A;c__UBA2651;o__;f__;g__;s__
coassembly.multi.bam_bin.1101	0.823405	1.35227	0.581237	62879	3090371	82	394_1	1.36716	Medium_quality	Single-bam and multi-bam coassembly	coassembly.multi.bam	k__Bacteria_(UID3187)	89.08	1.68	0	86.2045	d__Bacteria;p__Bdellovibrionota;c__Bacteriovoracia;o__UBA1018;f__UBA1018;g__;s__
coassembly.multi.bam_bin.1102	0.633355	0.914717	0.664051	10152	4284357	542	1164_1	0.947709	Medium_quality	Single-bam and multi-bam coassembly	coassembly.multi.bam	c__Deltaproteobacteria_(UID3216)	85.68	2.42	60	79.6447	d__Bacteria;p__Myxococcota;c__Polyangia;o__Polyangiales;f__;g__;s__
coassembly.multi.bam_bin.1103	0.784089	1.26175	0.499918	61996	576182	23	369_1	1.23763	Low_quality	Single-bam and multi-bam coassembly	coassembly.multi.bam	root_(UID1)	4.17	0	0	9.68741	d__Bacteria;p__Bdellovibrionota_B;c__UBA2361;o__UBA2361;f__;g__;s__
coassembly.multi.bam_bin.1104	0.729286	1.13558	0.317554	20858	1197930	79	2237_1	1.143	Medium_quality	Single-bam and multi-bam coassembly	coassembly.multi.bam	k__Bacteria_(UID3060)	52.21	1.83	28.57	48.5556	d__Bacteria;p__Dependentiae;c__Babeliae;o__Babeliales;f__Vermiphilaceae;g__;s__
coassembly.multi.bam_bin.1105	0.404102	0.386909	0.267408	3146	467821	142	2403_0	0.386909	Low_quality	Multi_bam coassembly	coassembly.multi.bam	k__Archaea_(UID2)	1.62	0	0	5.64694	NA
coassembly.multi.bam_bin.1106	0.558486	0.742345	0.431788	3574	758362	201	2161_1	0.744061	Low_quality	Single-bam and multi-bam coassembly	coassembly.multi.bam	k__Bacteria_(UID203)	7.05	0	0	11.1407	NA
coassembly.multi.bam_bin.1107	0.892536	1.51143	0.66802	40845	5093051	266	836_1	1.5506	Medium_quality	Single-bam and multi-bam coassembly	coassembly.multi.bam	k__Bacteria_(UID2565)	96.59	7.39	0	64.9488	d__Bacteria;p__Planctomycetota;c__Planctomycetes;o__Gemmatales;f__HRBIN36;g__;s__
coassembly.multi.bam_bin.1108	0.510719	0.632372	0.367697	6173	406379	72	48_1	0.649706	Low_quality	Single-bam and multi-bam coassembly	coassembly.multi.bam	k__Bacteria_(UID1452)	31.05	0.5	0	32.914	d__Bacteria;p__Patescibacteria;c__Paceibacteria;o__UBA9983_A;f__;g__;s__
coassembly.multi.bam_bin.1109	0.756797	1.19891	0.686459	13923	4480779	469	1510_1	1.2944	Others	Single-bam and multi-bam coassembly	coassembly.multi.bam	o__Burkholderiales_(UID4000)	87.71	11.81	20	35.7926	d__Bacteria;p__Proteobacteria;c__Gammaproteobacteria;o__Burkholderiales;f__Burkholderiaceae;g__;s__
coassembly.multi.bam_bin.111	0.536582	0.691916	0.720199	3407	1218014	345	1723_1	0.68601	Low_quality	Single-bam and multi-bam coassembly	coassembly.multi.bam	k__Bacteria_(UID203)	23.28	0	0	27.3468	d__Bacteria;p__Planctomycetota;c__GCA-002687715;o__;f__;g__;s__
coassembly.multi.bam_bin.1110	0.537796	0.694712	0.711765	3938	3169386	805	1077_1	0.694888	Low_quality	Single-bam and multi-bam coassembly	coassembly.multi.bam	c__Deltaproteobacteria_(UID3216)	38.68	1.33	0	36.1692	d__Bacteria;p__Myxococcota;c__UBA796;o__UBA796;f__;g__;s__
coassembly.multi.bam_bin.1111	0.842758	1.39682	0.386354	6185	3298009	598	25_1	1.68456	Others	Single-bam and multi-bam coassembly	coassembly.multi.bam	k__Bacteria_(UID203)	90.17	54.23	52.63	-148.074	d__Bacteria;p__Firmicutes;c__Bacilli;o__Lactobacillales;f__Streptococcaceae;g__Streptococcus;s__
coassembly.multi.bam_bin.1112	0.473168	0.545918	0.612079	5415	3027237	603	182_1	0.564305	Medium_quality	Single-bam and multi-bam coassembly	coassembly.multi.bam	k__Bacteria_(UID3187)	59.99	0.42	100	62.6085	d__Bacteria;p__Bdellovibrionota_B;c__UBA2361;o__SZUA-149;f__SZUA-149;g__;s__
coassembly.multi.bam_bin.1113	0.679893	1.02186	0.580877	15649	4772281	404	2179_1	1.08286	Medium_quality	Shared by all assemblies	coassembly.multi.bam	k__Bacteria_(UID3187)	94.16	5.32	0	72.3891	d__Bacteria;p__Acidobacteriota;c__Blastocatellia;o__Pyrinomonadales;f__Pyrinomonadaceae;g__;s__
coassembly.multi.bam_bin.1114	0.866871	1.45234	0.710557	6532	5879845	1012	1154_1	1.46925	Others	Single-bam and multi-bam coassembly	coassembly.multi.bam	k__Bacteria_(UID203)	83.16	32.7	2.08	-75.2676	d__Bacteria;p__Myxococcota;c__UBA9042;o__PHBI01;f__PHBI01;g__;s__
coassembly.multi.bam_bin.1115	0.282311	0.106509	0.563758	3420	434603	128	1645_0	0.106509	Low_quality	Multi_bam coassembly	coassembly.multi.bam	root_(UID1)	4.17	0	0	8.2387	NA
coassembly.multi.bam_bin.1116	0.423161	0.430787	0.423463	4412	1151999	265	1816_1	0.437026	Low_quality	Single-bam and multi-bam coassembly	coassembly.multi.bam	k__Bacteria_(UID3187)	36.22	0.89	0	35.966	d__Bacteria;p__Bdellovibrionota;c__Bdellovibrionia;o__;f__;g__;s__
coassembly.multi.bam_bin.1117	0.41389	0.409444	0.672172	3478	1218375	339	1010_1	0.440643	Low_quality	Single-bam and multi-bam coassembly	coassembly.multi.bam	k__Bacteria_(UID203)	14.59	1.72	0	10.0671	d__Bacteria;p__Armatimonadota;c__BOG-944;o__BOG-944;f__;g__;s__
coassembly.multi.bam_bin.1118	0.66376	0.984716	0.64642	11576	1493136	178	1271_0	0.984716	Low_quality	Multi_bam coassembly	coassembly.multi.bam	k__Bacteria_(UID203)	25.86	0.86	0	26.2383	d__Bacteria;p__Proteobacteria;c__Alphaproteobacteria;o__Rhizobiales;f__Anderseniellaceae;g__QKVK01;s__
coassembly.multi.bam_bin.1119	0.578653	0.788776	0.706768	4026	2538158	626	1112_1	0.823335	Medium_quality	Single-bam and multi-bam coassembly	coassembly.multi.bam	k__Bacteria_(UID2495)	54.4	4.67	50	37.5353	d__Bacteria;p__Eisenbacteria;c__RBG-16-71-46;o__RBG-16-71-46;f__RBG-16-71-46;g__;s__
coassembly.multi.bam_bin.112	0.557904	0.741006	0.657415	4492	830125	186	1648_0	0.741006	Low_quality	Multi_bam coassembly	coassembly.multi.bam	k__Bacteria_(UID203)	14.97	0	0	19.175	d__Bacteria;p__Planctomycetota;c__Phycisphaerae;o__Phycisphaerales;f__SM1A02;g__UBA2396;s__
coassembly.multi.bam_bin.1120	1.04419	1.86058	0.434684	116428	3862948	104	2205_1	1.89928	Medium_quality	Single-bam and multi-bam coassembly	coassembly.multi.bam	k__Bacteria_(UID2495)	88.14	2.2	50	84.0725	d__Bacteria;p__;c__;o__;f__;g__;s__
coassembly.multi.bam_bin.1121	0.623065	0.891025	0.559694	6388	1132644	182	192_1	0.891781	Low_quality	Single-bam and multi-bam coassembly	coassembly.multi.bam	k__Bacteria_(UID203)	13.24	0	0	17.6211	d__Bacteria;p__Chloroflexota;c__Anaerolineae;o__Anaerolineales;f__;g__;s__
coassembly.multi.bam_bin.1122	0.982801	1.71924	0.689392	3951	2028123	501	1504_0	1.71924	Low_quality	Multi_bam coassembly	coassembly.multi.bam	o__Burkholderiales_(UID4000)	41.82	4.37	52.94	26.4243	d__Bacteria;p__Proteobacteria;c__Gammaproteobacteria;o__Burkholderiales;f__Burkholderiaceae;g__JOSHI-001;s__
coassembly.multi.bam_bin.1123	0.888061	1.50112	0.630503	56752	8307690	324	588_1	1.62845	High_quality	Single-bam and multi-bam coassembly	coassembly.multi.bam	k__Bacteria_(UID3187)	99.13	2.83	0	90.4532	d__Bacteria;p__Acidobacteriota;c__Acidobacteriae;o__Bryobacterales;f__Bryobacteraceae;g__;s__
coassembly.multi.bam_bin.1124	0.846385	1.40517	0.630316	4714	2807281	633	1346_1	1.49095	Others	Single-bam and multi-bam coassembly	coassembly.multi.bam	c__Alphaproteobacteria_(UID3305)	69.33	17.33	32.84	-7.39968	d__Bacteria;p__Proteobacteria;c__Alphaproteobacteria;o__UBA1301;f__UBA1301;g__UBA6038;s__
coassembly.multi.bam_bin.1125	0.469763	0.538079	0.398042	4961	1039243	219	2326_1	0.574289	Medium_quality	Single-bam and multi-bam coassembly	coassembly.multi.bam	p__Actinobacteria_(UID1454)	66.25	0.86	0	66.2047	d__Bacteria;p__Actinobacteriota;c__Thermoleophilia;o__Solirubrobacterales;f__;g__;s__
coassembly.multi.bam_bin.1126	0.962374	1.67221	0.409815	25099	1189902	100	242_1	1.67241	Others	Single-bam and multi-bam coassembly	coassembly.multi.bam	k__Bacteria_(UID1453)	62.82	14.62	68.75	4.83654	d__Bacteria;p__Patescibacteria;c__Gracilibacteria;o__BD1-5;f__UBA6164;g__;s__
coassembly.multi.bam_bin.1127	1.19065	2.19778	0.367975	155751	3485119	43	2304_1	1.27695	High_quality	Shared by all assemblies	coassembly.multi.bam	p__Bacteroidetes_(UID2605)	99.37	0.95	0	100.598	d__Bacteria;p__Bacteroidota;c__Bacteroidia;o__AKYH767;f__UBA4408;g__;s__
coassembly.multi.bam_bin.1128	1.28023	2.40401	0.463238	14143	4761318	509	2272_1	1.30357	Others	Shared by all assemblies	coassembly.multi.bam	p__Bacteroidetes_(UID2591)	86.81	20.8	85.94	5.46401	d__Bacteria;p__Bacteroidota;c__Bacteroidia;o__Chitinophagales;f__Chitinophagaceae;g__JJ008;s__
coassembly.multi.bam_bin.1129	0.521767	0.657808	0.480629	4942	486066	100	2522_1	0.703877	Low_quality	Single-bam and multi-bam coassembly	coassembly.multi.bam	k__Bacteria_(UID203)	6.38	0	0	10.6328	d__Bacteria;p__Bdellovibrionota;c__Bacteriovoracia;o__UBA1018;f__;g__;s__
coassembly.multi.bam_bin.113	0.585988	0.805664	0.613551	5711	3666725	691	706_1	0.826691	Low_quality	Single-bam and multi-bam coassembly	coassembly.multi.bam	k__Bacteria_(UID2565)	37.23	5.64	20	14.4831	d__Bacteria;p__Planctomycetota;c__Planctomycetes;o__Pirellulales;f__Pirellulaceae;g__;s__
coassembly.multi.bam_bin.1130	0.541067	0.702242	0.40244	7255	1561335	250	2434_1	0.671023	Medium_quality	Single-bam and multi-bam coassembly	coassembly.multi.bam	k__Bacteria_(UID203)	52.35	0	0	56.7947	d__Bacteria;p__Proteobacteria;c__Gammaproteobacteria;o__Berkiellales;f__Berkiellaceae;g__;s__
coassembly.multi.bam_bin.1131	0.998255	1.75482	0.715513	13106	8384162	913	1191_1	1.74701	Others	Single-bam and multi-bam coassembly	coassembly.multi.bam	root_(UID1)	100	168.98	78.08	-608.22	d__Bacteria;p__Actinobacteriota;c__Thermoleophilia;o__Solirubrobacterales;f__70-9;g__;s__
coassembly.multi.bam_bin.1132	1.06994	1.91987	0.392513	69807	2603884	65	2475_1	1.54468	High_quality	Shared by all assemblies	coassembly.multi.bam	k__Bacteria_(UID3187)	92.58	1.79	0	89.2067	d__Bacteria;p__Bdellovibrionota;c__Bdellovibrionia;o__Bdellovibrionales;f__UBA1609;g__;s__
coassembly.multi.bam_bin.1133	0.49466	0.595401	0.549336	5552	717887	139	351_1	0.587163	Low_quality	Single-bam and multi-bam coassembly	coassembly.multi.bam	root_(UID1)	12.5	0	0	16.811	d__Bacteria;p__Bdellovibrionota_B;c__UBA2361;o__UBA2361;f__UBA2361;g__;s__
coassembly.multi.bam_bin.1134	0.553113	0.729975	0.482921	7041	972007	160	815_1	0.773285	Low_quality	Single-bam and multi-bam coassembly	coassembly.multi.bam	k__Archaea_(UID2)	2.23	0	0	6.65975	NA
coassembly.multi.bam_bin.1135	1.59073	3.11887	0.622701	28479	3650579	242	866_1	1.19233	Medium_quality	Shared by all assemblies	coassembly.multi.bam	o__Burkholderiales_(UID4000)	76.08	5.39	60	57.4925	d__Bacteria;p__Proteobacteria;c__Gammaproteobacteria;o__Burkholderiales;f__Palsa-1005;g__;s__
coassembly.multi.bam_bin.1136	0.941909	1.6251	0.522132	98528	4868697	104	213_1	1.70472	Medium_quality	Single-bam and multi-bam coassembly	coassembly.multi.bam	k__Bacteria_(UID1452)	88	3.09	0	78.299	d__Bacteria;p__Chloroflexota;c__Anaerolineae;o__Anaerolineales;f__envOPS12;g__UBA12294;s__
coassembly.multi.bam_bin.1137	0.880516	1.48375	0.722685	5157	7965743	1610	1136_1	1.50716	Others	Single-bam and multi-bam coassembly	coassembly.multi.bam	k__Bacteria_(UID203)	64.5	40.18	25	-122.081	d__Bacteria;p__Acidobacteriota;c__Vicinamibacteria;o__Fen-336;f__;g__;s__
coassembly.multi.bam_bin.1138	0.605354	0.850249	0.499744	6299	1270956	224	600_1	0.839923	Others	Single-bam and multi-bam coassembly	coassembly.multi.bam	k__Bacteria_(UID2495)	69.14	35.45	54	-84.5929	d__Bacteria;p__Patescibacteria;c__Paceibacteria_A;o__Moranbacterales;f__UBA1568;g__;s__
coassembly.multi.bam_bin.1139	0.526807	0.669411	0.664264	4666	1333120	295	677_1	0.686921	Low_quality	Single-bam and multi-bam coassembly	coassembly.multi.bam	k__Bacteria_(UID2982)	36.97	1.08	0	35.794	d__Bacteria;p__Verrucomicrobiota;c__Kiritimatiellae;o__LD1-PB3;f__Lenti-01;g__Lenti-01;s__
coassembly.multi.bam_bin.114	0.463823	0.524403	0.391557	5135	2089397	429	2418_1	0.55989	Medium_quality	Single-bam and multi-bam coassembly	coassembly.multi.bam	k__Bacteria_(UID3187)	62.85	1.05	50	62.3969	d__Bacteria;p__Bdellovibrionota_B;c__Oligoflexia;o__Oligoflexales;f__Bog-1112;g__BOG-1112;s__
coassembly.multi.bam_bin.1140	1.62408	3.19565	0.640674	16525	2384084	227	98_1	1.24426	Medium_quality	Shared by all assemblies	coassembly.multi.bam	k__Bacteria_(UID2495)	89.89	7.87	50	59.3313	d__Bacteria;p__Elusimicrobiota;c__Elusimicrobia;o__F11;f__FEN-1173;g__;s__
coassembly.multi.bam_bin.1141	0.543477	0.707791	0.46473	8316	1689128	246	356_1	0.744459	Medium_quality	Single-bam and multi-bam coassembly	coassembly.multi.bam	k__Bacteria_(UID2565)	75.89	3.23	33.33	65.3295	d__Bacteria;p__Proteobacteria;c__Alphaproteobacteria;o__Caedimonadales;f__;g__;s__
coassembly.multi.bam_bin.1142	1.61234	3.16862	0.648579	25798	3191058	214	1437_1	2.38599	High_quality	Shared by all assemblies	coassembly.multi.bam	f__Rhodocyclaceae_(UID3972)	92.52	3.92	0	77.999	d__Bacteria;p__Proteobacteria;c__Gammaproteobacteria;o__Burkholderiales;f__Rhodocyclaceae;g__;s__
coassembly.multi.bam_bin.1143	0.462379	0.521078	0.627812	4084	1141869	280	787_1	0.521687	Low_quality	Single-bam and multi-bam coassembly	coassembly.multi.bam	root_(UID1)	8.33	0	0	12.4874	NA
coassembly.multi.bam_bin.1144	1.14616	2.09535	0.583324	56126	5170106	152	194_1	1.97487	Medium_quality	Shared by all assemblies	coassembly.multi.bam	c__Deltaproteobacteria_(UID3216)	87.74	5.16	0	67.4077	d__Bacteria;p__Myxococcota;c__Polyangia;o__Palsa-1104;f__;g__;s__
coassembly.multi.bam_bin.1145	1.15697	2.12023	0.714197	10491	4159982	499	1252_1	2.12171	Medium_quality	Single-bam and multi-bam coassembly	coassembly.multi.bam	c__Alphaproteobacteria_(UID3305)	84.75	4.8	33.33	66.979	d__Bacteria;p__Proteobacteria;c__Alphaproteobacteria;o__Kiloniellales;f__;g__;s__
coassembly.multi.bam_bin.1146	0.497402	0.601713	0.471985	5823	2081200	382	1809_1	0.624535	Low_quality	Single-bam and multi-bam coassembly	coassembly.multi.bam	k__Bacteria_(UID203)	48.28	0	0	52.6148	d__Bacteria;p__Bacteroidota;c__Bacteroidia;o__AKYH767;f__b-17BO;g__;s__
coassembly.multi.bam_bin.1147	1.0581	1.89261	0.533776	10287	7665407	984	265_1	1.93968	Medium_quality	Single-bam and multi-bam coassembly	coassembly.multi.bam	k__Bacteria_(UID203)	52.07	1.72	0	48.0893	d__Bacteria;p__Acidobacteriota;c__Blastocatellia;o__Chloracidobacteriales;f__;g__;s__
coassembly.multi.bam_bin.1148	0.579056	0.789704	0.569801	6510	792441	131	1704_1	0.786566	Low_quality	Single-bam and multi-bam coassembly	coassembly.multi.bam	c__Spirochaetia_(UID2496)	23.18	0	0	27.5705	d__Bacteria;p__Spirochaetota;c__UBA12135;o__;f__;g__;s__
coassembly.multi.bam_bin.1149	0.652656	0.959152	0.627948	6332	821051	137	1758_1	0.934385	Low_quality	Single-bam and multi-bam coassembly	coassembly.multi.bam	root_(UID1)	0	0	0	4.37669	d__Bacteria;p__Verrucomicrobiota;c__Verrucomicrobiae;o__Pedosphaerales;f__UBA9464;g__UBA9464;s__
coassembly.multi.bam_bin.115	0.874883	1.47078	0.666434	8153	2597217	377	1478_1	1.53777	Medium_quality	Single-bam and multi-bam coassembly	coassembly.multi.bam	c__Betaproteobacteria_(UID3959)	84.54	5.01	19.23	64.9565	d__Bacteria;p__Proteobacteria;c__Gammaproteobacteria;o__Burkholderiales;f__Hydrogenophilaceae;g__UBA3361;s__
coassembly.multi.bam_bin.1150	0.579268	0.790193	0.457306	3722	821104	210	449_0	0.790193	Low_quality	Multi_bam coassembly	coassembly.multi.bam	root_(UID1)	0	0	0	4.11101	NA
coassembly.multi.bam_bin.1151	0.517697	0.648437	0.386636	5758	502248	98	2525_1	0.670693	Low_quality	Single-bam and multi-bam coassembly	coassembly.multi.bam	k__Bacteria_(UID1452)	46.41	0	0	50.7392	d__Bacteria;p__Patescibacteria;c__Doudnabacteria;o__UBA920;f__UBA920;g__;s__
coassembly.multi.bam_bin.1152	1.55622	3.03942	0.699125	65634	2523605	72	1362_1	1.55224	Medium_quality	Shared by all assemblies	coassembly.multi.bam	c__Gammaproteobacteria_(UID4267)	83.13	2.44	0	76.4759	d__Bacteria;p__Proteobacteria;c__Gammaproteobacteria;o__GCA-2729495;f__GCA-2729495;g__;s__
coassembly.multi.bam_bin.1153	0.832845	1.374	0.658062	22911	6066278	627	941_1	1.374	Others	Multi_bam coassembly	coassembly.multi.bam	k__Bacteria_(UID203)	93.1	61.29	72.55	-163.864	d__Bacteria;p__Chloroflexota;c__Anaerolineae;o__;f__;g__;s__
coassembly.multi.bam_bin.1154	0.642292	0.935291	0.678458	6221	3871976	693	1285_1	0.982448	Others	Single-bam and multi-bam coassembly	coassembly.multi.bam	k__Bacteria_(UID203)	71.38	21.24	18.75	-26.4697	d__Bacteria;p__Proteobacteria;c__Alphaproteobacteria;o__Rhodobacterales;f__Rhodobacteraceae;g__Rhodobacter_E;s__
coassembly.multi.bam_bin.1155	0.549288	0.721169	0.456127	5287	526312	101	2545_0	0.721169	Low_quality	Multi_bam coassembly	coassembly.multi.bam	k__Bacteria_(UID1452)	37.82	1.17	100	37.4265	d__Bacteria;p__Patescibacteria;c__ABY1;o__UBA1558;f__2-01-FULL-52-15;g__;s__
coassembly.multi.bam_bin.1156	1.3968	2.67238	0.577888	106460	4261672	99	592_1	1.16371	High_quality	Shared by all assemblies	coassembly.multi.bam	k__Bacteria_(UID2570)	98.27	2.75	42.86	91.4864	d__Bacteria;p__Bacteroidota;c__Kapabacteria;o__OLB7;f__OLB7;g__OLB7;s__OLB7_sp001567195
coassembly.multi.bam_bin.1157	0.54345	0.707729	0.656074	6307	1229597	211	849_1	0.708126	Low_quality	Single-bam and multi-bam coassembly	coassembly.multi.bam	k__Bacteria_(UID1453)	22.86	0.85	0	22.9847	d__Bacteria;p__Actinobacteriota;c__Acidimicrobiia;o__Microtrichales;f__Microtrichaceae;g__;s__
coassembly.multi.bam_bin.1158	0.492632	0.590731	0.508187	4785	684572	149	1682_1	0.593321	Low_quality	Single-bam and multi-bam coassembly	coassembly.multi.bam	k__Bacteria_(UID203)	22.41	0	0	26.6466	d__Bacteria;p__Proteobacteria;c__Gammaproteobacteria;o__Pseudomonadales;f__Moraxellaceae;g__;s__
coassembly.multi.bam_bin.1159	0.489205	0.582841	0.299981	4278	769106	179	2130_1	0.591749	Low_quality	Single-bam and multi-bam coassembly	coassembly.multi.bam	k__Bacteria_(UID3187)	47.72	2.62	0	38.8006	d__Bacteria;p__Myxococcota;c__UBA727;o__UBA727;f__GCA-2721815;g__;s__
coassembly.multi.bam_bin.116	0.791436	1.27867	0.581567	11138	1280019	161	1851_1	1.14319	Low_quality	Single-bam and multi-bam coassembly	coassembly.multi.bam	k__Bacteria_(UID203)	3.45	6.32	100	-17.1709	NA
coassembly.multi.bam_bin.1160	1.35081	2.56652	0.640667	49154	213587	7	1856_0	2.56652	Low_quality	Multi_bam coassembly	coassembly.multi.bam	k__Bacteria_(UID203)	3.45	0	0	8.85136	NA
coassembly.multi.bam_bin.1161	0.415696	0.413601	0.636572	3916	1997300	505	1120_1	0.444683	Low_quality	Single-bam and multi-bam coassembly	coassembly.multi.bam	k__Bacteria_(UID2565)	35.21	1.61	50	32.1014	d__Bacteria;p__Planctomycetota;c__Phycisphaerae;o__Phycisphaerales;f__SM1A02;g__;s__
coassembly.multi.bam_bin.1162	0.485479	0.574262	0.637693	4119	670339	169	1775_1	0.574176	Low_quality	Single-bam and multi-bam coassembly	coassembly.multi.bam	k__Bacteria_(UID203)	20.33	0	0	24.4917	d__Bacteria;p__Planctomycetota;c__Planctomycetes;o__Gemmatales;f__Gemmataceae;g__;s__
coassembly.multi.bam_bin.1163	0.542767	0.706156	0.643414	3349	585651	166	1245_1	0.667923	Low_quality	Single-bam and multi-bam coassembly	coassembly.multi.bam	k__Bacteria_(UID203)	15.52	0	0	19.5782	NA
coassembly.multi.bam_bin.1164	0.854588	1.42406	0.653365	9907	18044462	2408	1896_1	1.23358	Others	Single-bam and multi-bam coassembly	coassembly.multi.bam	o__Actinomycetales_(UID1697)	28.76	21.63	10.64	-72.4881	d__Bacteria;p__Actinobacteriota;c__Actinobacteria;o__;f__;g__;s__
coassembly.multi.bam_bin.1165	0.627896	0.902147	0.596297	6095	225780	37	1802_0	0.902147	Low_quality	Multi_bam coassembly	coassembly.multi.bam	root_(UID1)	0	0	0	4.35761	NA
coassembly.multi.bam_bin.1166	1.0964	1.98079	0.421407	22827	832566	56	2102_1	1.77833	Medium_quality	Shared by all assemblies	coassembly.multi.bam	k__Bacteria_(UID1453)	58.6	3.42	80	49.2538	d__Bacteria;p__Patescibacteria;c__Saccharimonadia;o__Saccharimonadales;f__UBA4665;g__;s__
coassembly.multi.bam_bin.1167	0.693829	1.05394	0.617284	23405	6406083	446	742_1	1.10817	Medium_quality	Single-bam and multi-bam coassembly	coassembly.multi.bam	k__Bacteria_(UID2565)	83.49	8.05	10	49.0754	d__Bacteria;p__Planctomycetota;c__Planctomycetes;o__Pirellulales;f__;g__;s__
coassembly.multi.bam_bin.1168	0.494376	0.594745	0.416338	5146	1178905	238	669_1	0.606786	Medium_quality	Single-bam and multi-bam coassembly	coassembly.multi.bam	k__Bacteria_(UID2982)	57.71	1.46	0	54.683	d__Bacteria;p__Verrucomicrobiota;c__Verrucomicrobiae;o__Chthoniobacterales;f__UBA6821;g__;s__
coassembly.multi.bam_bin.1169	0.371995	0.31299	0.349774	3988	416912	107	5_1	0.347724	Low_quality	Single-bam and multi-bam coassembly	coassembly.multi.bam	k__Bacteria_(UID1453)	24.34	0.09	0	28.0355	d__Bacteria;p__Cyanobacteria;c__Vampirovibrionia;o__Caenarcaniphilales;f__Caenarcanaceae;g__;s__
coassembly.multi.bam_bin.117	0.652033	0.957719	0.57607	4487	405741	92	2005_0	0.957719	Low_quality	Multi_bam coassembly	coassembly.multi.bam	root_(UID1)	0	0	0	4.20447	NA
coassembly.multi.bam_bin.1170	0.723726	1.12278	0.455048	7114	2835796	442	144_1	1.13199	Low_quality	Single-bam and multi-bam coassembly	coassembly.multi.bam	k__Bacteria_(UID3187)	39.93	0.64	50	41.4849	d__Bacteria;p__Acidobacteriota;c__Blastocatellia;o__Pyrinomonadales;f__Pyrinomonadaceae;g__;s__
coassembly.multi.bam_bin.1171	0.689134	1.04313	0.635569	5803	2456878	455	930_1	1.04313	Low_quality	Multi_bam coassembly	coassembly.multi.bam	k__Bacteria_(UID203)	35.11	3.45	100	25.6431	d__Bacteria;p__Chloroflexota;c__Anaerolineae;o__Caldilineales;f__Caldilineaceae;g__;s__
coassembly.multi.bam_bin.1172	0.923411	1.58251	0.639983	223212	4546611	56	363_1	1.67235	High_quality	Single-bam and multi-bam coassembly	coassembly.multi.bam	k__Bacteria_(UID2565)	94.32	2.27	0	89.1279	d__Bacteria;p__Planctomycetota;c__Phycisphaerae;o__UBA1845;f__Fen-1342;g__;s__
coassembly.multi.bam_bin.1173	1.09964	1.98824	0.473105	85836	3347147	66	2212_1	1.99632	Medium_quality	Single-bam and multi-bam coassembly	coassembly.multi.bam	p__Bacteroidetes_(UID2605)	88.73	0.03	100	94.2901	d__Bacteria;p__Bacteroidota;c__Bacteroidia;o__NS11-12g;f__;g__;s__
coassembly.multi.bam_bin.1174	0.844249	1.40025	0.538783	94408	3501409	86	2464_1	1.46085	High_quality	Single-bam and multi-bam coassembly	coassembly.multi.bam	k__Bacteria_(UID3187)	93.22	0	0	98.9477	d__Bacteria;p__Bdellovibrionota_B;c__UBA2361;o__UBA2361;f__;g__;s__
coassembly.multi.bam_bin.1175	0.872785	1.46595	0.677535	17114	263913	28	1880_0	1.46595	Low_quality	Multi_bam coassembly	coassembly.multi.bam	root_(UID1)	0	0	0	4.87383	NA
coassembly.multi.bam_bin.1176	0.602101	0.842761	0.296465	7567	1827336	298	2331_0	0.842761	Medium_quality	Multi_bam coassembly	coassembly.multi.bam	k__Bacteria_(UID203)	50.42	1.72	0	46.2858	d__Bacteria;p__Patescibacteria;c__Dojkabacteria;o__B142;f__;g__;s__
coassembly.multi.bam_bin.1177	1.9383	3.91907	0.726269	12960	4272257	483	1425_1	3.09776	Medium_quality	Individual and multi-bam coassembly	coassembly.multi.bam	c__Betaproteobacteria_(UID3959)	89.13	8.65	100	59.2648	d__Bacteria;p__Proteobacteria;c__Gammaproteobacteria;o__Burkholderiales;f__Palsa-1005;g__;s__
coassembly.multi.bam_bin.1178	0.955807	1.6571	0.694992	29687	8145424	491	1157_1	1.30243	High_quality	Shared by all assemblies	coassembly.multi.bam	c__Deltaproteobacteria_(UID3216)	90.38	2.97	0	80.6792	d__Bacteria;p__Myxococcota;c__Polyangia;o__Polyangiales;f__Polyangiaceae;g__;s__
coassembly.multi.bam_bin.1179	0.806075	1.31237	0.409806	16470	435381	48	2309_0	1.31237	Low_quality	Multi_bam coassembly	coassembly.multi.bam	root_(UID1)	0	0	0	4.85465	NA
coassembly.multi.bam_bin.118	0.783421	1.26021	0.715343	5526	3570965	690	1569_1	1.24549	Others	Single-bam and multi-bam coassembly	coassembly.multi.bam	k__Bacteria_(UID203)	57.05	21.55	52.94	-34.9828	d__Bacteria;p__Gemmatimonadota;c__Gemmatimonadetes;o__Gemmatimonadales;f__GWC2-71-9;g__;s__
coassembly.multi.bam_bin.1180	1.5746	3.08174	0.671468	62725	4591166	162	1486_1	1.52299	High_quality	Shared by all assemblies	coassembly.multi.bam	o__Burkholderiales_(UID4000)	98.83	4.96	11.11	80.1043	d__Bacteria;p__Proteobacteria;c__Gammaproteobacteria;o__Burkholderiales;f__Burkholderiaceae;g__;s__
coassembly.multi.bam_bin.1181	1.24817	2.33019	0.693992	68779	3741032	91	1217_1	1.76243	High_quality	Shared by all assemblies	coassembly.multi.bam	c__Alphaproteobacteria_(UID3422)	99.03	1.46	0	97.2993	d__Bacteria;p__Proteobacteria;c__Alphaproteobacteria;o__Caulobacterales;f__Caulobacteraceae;g__Palsa-881;s__
coassembly.multi.bam_bin.1182	0.871376	1.46271	0.347706	54502	4106585	138	2453_1	1.51458	High_quality	Single-bam and multi-bam coassembly	coassembly.multi.bam	k__Bacteria_(UID3187)	98.21	0.89	0	99.213	d__Bacteria;p__Bdellovibrionota;c__Bdellovibrionia;o__Bdellovibrionales;f__Bdellovibrionaceae;g__;s__
coassembly.multi.bam_bin.1183	1.75793	3.50383	0.585971	232294	282680	8	282_1	2.44246	Low_quality	Shared by all assemblies	coassembly.multi.bam	root_(UID1)	0	0	0	6.17788	NA
coassembly.multi.bam_bin.1184	1.20079	2.22113	0.713772	36530	5296012	227	1963_1	1.39877	High_quality	Shared by all assemblies	coassembly.multi.bam	o__Actinomycetales_(UID1663)	97.3	0	0	102.553	d__Bacteria;p__Actinobacteriota;c__Actinobacteria;o__Actinomycetales;f__Kineosporiaceae;g__;s__
coassembly.multi.bam_bin.1185	0.720206	1.11467	0.490917	20464	872624	59	2171_1	1.11609	Medium_quality	Single-bam and multi-bam coassembly	coassembly.multi.bam	k__Bacteria_(UID1452)	69.91	1.85	50	66.5482	d__Bacteria;p__Patescibacteria;c__Saccharimonadia;o__Saccharimonadales;f__UBA10212;g__;s__
coassembly.multi.bam_bin.1186	1.02394	1.81396	0.317051	16754	810605	71	2240_1	1.41027	Medium_quality	Shared by all assemblies	coassembly.multi.bam	k__Bacteria_(UID3060)	51.83	0.81	0	52.6432	d__Bacteria;p__Dependentiae;c__Babeliae;o__Babeliales;f__Vermiphilaceae;g__;s__
coassembly.multi.bam_bin.1187	0.553396	0.730626	0.603427	4662	5794677	1245	707_1	0.726315	Low_quality	Single-bam and multi-bam coassembly	coassembly.multi.bam	k__Bacteria_(UID203)	49.92	3.51	50	38.3486	d__Bacteria;p__Planctomycetota;c__Planctomycetes;o__Pirellulales;f__Pirellulaceae;g__;s__
coassembly.multi.bam_bin.1188	1.41559	2.71564	0.640509	154357	3361542	45	841_1	1.94628	High_quality	Shared by all assemblies	coassembly.multi.bam	c__Gammaproteobacteria_(UID4443)	93.33	0.62	0	96.2035	d__Bacteria;p__Proteobacteria;c__Gammaproteobacteria;o__Pseudomonadales;f__UBA5518;g__UBA5518;s__
coassembly.multi.bam_bin.1189	0.954793	1.65476	0.433232	26612	3114526	184	2232_1	1.69202	High_quality	Single-bam and multi-bam coassembly	coassembly.multi.bam	p__Bacteroidetes_(UID2591)	91.61	3.01	33.33	82.6578	d__Bacteria;p__Bacteroidota;c__Bacteroidia;o__Chitinophagales;f__LD1;g__Bog-950;s__
coassembly.multi.bam_bin.119	0.618263	0.879971	0.372039	11071	3518866	422	2457_1	0.893796	Others	Single-bam and multi-bam coassembly	coassembly.multi.bam	k__Bacteria_(UID203)	88.12	11.8	0	33.776	d__Bacteria;p__Bdellovibrionota;c__Bdellovibrionia;o__Bdellovibrionales;f__Bdellovibrionaceae;g__UBA2316;s__
coassembly.multi.bam_bin.1190	1.14428	2.09102	0.679729	43437	4472789	174	1288_1	2.10247	High_quality	Single-bam and multi-bam coassembly	coassembly.multi.bam	o__Rhizobiales_(UID3447)	96.19	1.88	42.86	92.9353	d__Bacteria;p__Proteobacteria;c__Alphaproteobacteria;o__Rhizobiales;f__Hyphomicrobiaceae;g__;s__
coassembly.multi.bam_bin.1191	0.785786	1.26566	0.726141	5565	5341279	1033	1989_1	1.29793	Medium_quality	Single-bam and multi-bam coassembly	coassembly.multi.bam	k__Bacteria_(UID1453)	79.55	8.55	18.18	42.6665	d__Bacteria;p__Actinobacteriota;c__Acidimicrobiia;o__Microtrichales;f__SZUA-35;g__;s__
coassembly.multi.bam_bin.1192	0.894382	1.51568	0.667786	12219	2727618	325	1924_1	1.505	Low_quality	Single-bam and multi-bam coassembly	coassembly.multi.bam	root_(UID1)	0	0	0	4.70537	NA
coassembly.multi.bam_bin.1193	0.362499	0.291126	0.529869	3895	564617	145	1794_0	0.291126	Low_quality	Multi_bam coassembly	coassembly.multi.bam	k__Bacteria_(UID203)	15.79	1.75	0	11.1737	d__Bacteria;p__Bdellovibrionota_A;c__UBA2651;o__UBA2651;f__UBA2651;g__;s__
coassembly.multi.bam_bin.1194	0.794409	1.28551	0.399519	46486	4564618	163	2194_1	1.28976	High_quality	Single-bam and multi-bam coassembly	coassembly.multi.bam	k__Bacteria_(UID2570)	96.99	0.82	0	98.2635	d__Bacteria;p__Bacteroidota;c__Kapabacteria;o__Kapabacteriales;f__;g__;s__
coassembly.multi.bam_bin.1195	1.64402	3.24157	0.625853	248708	7800692	66	633_1	1.14899	High_quality	Shared by all assemblies	coassembly.multi.bam	k__Bacteria_(UID2982)	97.96	0.34	0	102.472	d__Bacteria;p__Verrucomicrobiota;c__Verrucomicrobiae;o__Verrucomicrobiales;f__Verrucomicrobiaceae;g__;s__
coassembly.multi.bam_bin.1196	0.707501	1.08542	0.411036	53763	1949532	67	2137_1	1.15312	Medium_quality	Single-bam and multi-bam coassembly	coassembly.multi.bam	k__Bacteria_(UID1452)	70.3	0	0	75.7462	d__Bacteria;p__Patescibacteria;c__Microgenomatia;o__Levybacterales;f__UBA12049;g__;s__
coassembly.multi.bam_bin.1197	0.540366	0.700629	0.652612	3181	457501	139	1029_0	0.700629	Low_quality	Multi_bam coassembly	coassembly.multi.bam	root_(UID1)	0	0	0	4.03248	NA
coassembly.multi.bam_bin.1198	0.871927	1.46398	0.520415	4789	2505756	537	223_1	1.46398	Others	Multi_bam coassembly	coassembly.multi.bam	k__Bacteria_(UID203)	12.23	17.24	60.87	-59.239	d__Bacteria;p__Chloroflexota;c__Anaerolineae;o__Anaerolineales;f__envOPS12;g__OLB14;s__
coassembly.multi.bam_bin.1199	0.739288	1.1586	0.490993	6350	1863158	322	1227_1	1.22793	Others	Single-bam and multi-bam coassembly	coassembly.multi.bam	c__Alphaproteobacteria_(UID3305)	80.11	15.34	60	16.9921	d__Bacteria;p__Proteobacteria;c__Alphaproteobacteria;o__Micavibrionales;f__Micavibrionaceae;g__UBA1573;s__
coassembly.multi.bam_bin.12	0.699154	1.0662	0.699902	5342	3093150	614	1193_1	1.09229	Others	Single-bam and multi-bam coassembly	coassembly.multi.bam	p__Actinobacteria_(UID1454)	66.58	16.95	44.83	-6.27964	d__Bacteria;p__Actinobacteriota;c__Thermoleophilia;o__Solirubrobacterales;f__70-9;g__;s__
coassembly.multi.bam_bin.120	0.81848	1.34093	0.360958	6545	553049	93	244_1	1.44007	Medium_quality	Single-bam and multi-bam coassembly	coassembly.multi.bam	k__Bacteria_(UID203)	55.99	4.31	33.33	40.2698	d__Bacteria;p__Patescibacteria;c__Paceibacteria;o__UBA9983_A;f__UBA11359;g__;s__
coassembly.multi.bam_bin.1200	1.36675	2.6032	0.588649	35669	6358669	301	694_1	1.53876	High_quality	Shared by all assemblies	coassembly.multi.bam	k__Bacteria_(UID2565)	98.89	0	0	104.131	d__Bacteria;p__Planctomycetota;c__Planctomycetes;o__Planctomycetales;f__Planctomycetaceae;g__;s__
coassembly.multi.bam_bin.1201	1.87152	3.76534	0.655978	10775	677669	71	1442_0	3.76534	Low_quality	Multi_bam coassembly	coassembly.multi.bam	k__Bacteria_(UID203)	13.79	0	0	18.4325	d__Bacteria;p__Proteobacteria;c__Gammaproteobacteria;o__Burkholderiales;f__Rhodocyclaceae;g__;s__
coassembly.multi.bam_bin.1202	2.18231	4.48085	0.652414	21240	3523099	258	1449_1	2.93418	High_quality	Shared by all assemblies	coassembly.multi.bam	c__Betaproteobacteria_(UID3971)	91.22	2.48	75	85.6618	d__Bacteria;p__Proteobacteria;c__Gammaproteobacteria;o__Burkholderiales;f__Rhodocyclaceae;g__;s__
coassembly.multi.bam_bin.1203	0.323641	0.201664	0.570295	3343	943167	272	152_0	0.201664	Low_quality	Multi_bam coassembly	coassembly.multi.bam	k__Bacteria_(UID2495)	16.47	0	0	20.5273	d__Bacteria;p__Hydrogenedentota;c__Hydrogenedentia;o__Hydrogenedentiales;f__UBA2224;g__;s__
coassembly.multi.bam_bin.1204	1.01944	1.80361	0.508125	72951	640569	16	594_1	1.85801	Medium_quality	Single-bam and multi-bam coassembly	coassembly.multi.bam	k__Bacteria_(UID1452)	70.79	0	0	76.3888	d__Bacteria;p__Patescibacteria;c__Kazan-3B-28;o__Kazan-3B-28;f__Kazan-3B-28;g__;s__
coassembly.multi.bam_bin.1205	1.75229	3.49082	0.357683	14190	2560503	243	2383_1	1.62783	Medium_quality	Shared by all assemblies	coassembly.multi.bam	p__Bacteroidetes_(UID2605)	89.27	0.24	0	92.8501	d__Bacteria;p__Bacteroidota;c__Bacteroidia;o__AKYH767;f__Palsa-948;g__Palsa-948;s__
coassembly.multi.bam_bin.1206	0.97732	1.70662	0.479978	28939	327201	35	123_0	1.70662	Low_quality	Multi_bam coassembly	coassembly.multi.bam	root_(UID1)	0	0	0	5.13647	NA
coassembly.multi.bam_bin.1207	0.626236	0.898325	0.703745	5166	4682270	960	1667_1	0.913938	Medium_quality	Single-bam and multi-bam coassembly	coassembly.multi.bam	k__Bacteria_(UID2565)	52.41	4.24	28.57	36.6963	d__Bacteria;p__Planctomycetota;c__Planctomycetes;o__Gemmatales;f__Gemmataceae;g__;s__
coassembly.multi.bam_bin.1208	0.471221	0.541436	0.515907	5400	1267305	241	1762_1	0.5836	Medium_quality	Single-bam and multi-bam coassembly	coassembly.multi.bam	p__Actinobacteria_(UID1454)	58.04	1.28	0	55.9371	d__Bacteria;p__Actinobacteriota;c__Thermoleophilia;o__Solirubrobacterales;f__;g__;s__
coassembly.multi.bam_bin.1209	0.682688	1.0283	0.65398	16946	4710001	405	1121_1	1.02586	Others	Single-bam and multi-bam coassembly	coassembly.multi.bam	k__Bacteria_(UID2565)	95.45	11.37	14.29	45.0937	d__Bacteria;p__Planctomycetota;c__Phycisphaerae;o__Phycisphaerales;f__SM1A02;g__UBA2402;s__
coassembly.multi.bam_bin.121	0.511658	0.634535	0.709814	4217	3398924	823	1827_1	0.647828	Low_quality	Single-bam and multi-bam coassembly	coassembly.multi.bam	c__Deltaproteobacteria_(UID3216)	40.79	0.02	0	44.8634	d__Bacteria;p__Myxococcota;c__Polyangia;o__Polyangiales;f__Ga0077539;g__;s__
coassembly.multi.bam_bin.1210	0.611159	0.863614	0.650239	3857	1957635	497	1312_1	0.854382	Low_quality	Single-bam and multi-bam coassembly	coassembly.multi.bam	k__Bacteria_(UID203)	31.72	1.72	100	28.9688	d__Bacteria;p__Proteobacteria;c__Alphaproteobacteria;o__Rhizobiales;f__Beijerinckiaceae;g__Rhodoblastus;s__
coassembly.multi.bam_bin.1211	1.24913	2.33242	0.628876	6848	4993022	830	2216_1	2.37755	Medium_quality	Single-bam and multi-bam coassembly	coassembly.multi.bam	k__Bacteria_(UID1452)	76.57	5.45	33.33	55.5523	d__Bacteria;p__Chloroflexota;c__Anaerolineae;o__SBR1031;f__A4b;g__OLB15;s__
coassembly.multi.bam_bin.1212	2.07173	4.22627	0.543711	28919	230602	16	643_1	2.31961	Low_quality	Individual and multi-bam coassembly	coassembly.multi.bam	root_(UID1)	0	0	0	5.13613	NA
coassembly.multi.bam_bin.1213	1.28144	2.40679	0.32808	3481	217654	62	2445_0	2.40679	Low_quality	Multi_bam coassembly	coassembly.multi.bam	k__Bacteria_(UID203)	7.52	0	0	11.5975	d__Bacteria;p__Bacteroidota;c__Bacteroidia;o__Flavobacteriales;f__Weeksellaceae;g__Cloacibacterium;s__
coassembly.multi.bam_bin.1214	0.860948	1.4387	0.666386	10980	4055098	515	1464_1	1.59142	Others	Single-bam and multi-bam coassembly	coassembly.multi.bam	k__Bacteria_(UID203)	77.59	13.79	30	17.4289	d__Bacteria;p__Proteobacteria;c__Gammaproteobacteria;o__Burkholderiales;f__Rhodocyclaceae;g__;s__
coassembly.multi.bam_bin.1215	0.582539	0.797723	0.38748	6422	686810	118	1801_1	0.789374	Low_quality	Single-bam and multi-bam coassembly	coassembly.multi.bam	root_(UID1)	12.5	0	0	16.8837	d__Bacteria;p__Bacteroidota;c__Bacteroidia;o__Chitinophagales;f__Chitinophagaceae;g__;s__
coassembly.multi.bam_bin.1216	0.318797	0.190511	0.227384	2978	977751	317	2333_0	0.190511	Low_quality	Multi_bam coassembly	coassembly.multi.bam	root_(UID1)	0	0	0	3.9995	NA
coassembly.multi.bam_bin.1217	0.987128	1.7292	0.69205	15614	5285468	473	1503_1	1.76329	Medium_quality	Single-bam and multi-bam coassembly	coassembly.multi.bam	o__Burkholderiales_(UID4000)	94.85	6.41	18.18	68.7933	d__Bacteria;p__Proteobacteria;c__Gammaproteobacteria;o__Burkholderiales;f__Burkholderiaceae;g__JOSHI-001;s__
coassembly.multi.bam_bin.1218	0.648564	0.949732	0.471914	12831	487094	55	2278_1	0.991377	Low_quality	Single-bam and multi-bam coassembly	coassembly.multi.bam	k__Bacteria_(UID203)	3.45	0	0	8.17981	NA
coassembly.multi.bam_bin.1219	0.634592	0.917565	0.61156	6272	467375	82	1599_0	0.917565	Low_quality	Multi_bam coassembly	coassembly.multi.bam	k__Bacteria_(UID203)	5.8	0	0	10.1719	d__Bacteria;p__Proteobacteria;c__Alphaproteobacteria;o__Sphingomonadales;f__Sphingomonadaceae;g__Novosphingobium;s__
coassembly.multi.bam_bin.122	0.572152	0.773808	0.382632	9274	542441	80	2503_1	0.777278	Medium_quality	Single-bam and multi-bam coassembly	coassembly.multi.bam	k__Bacteria_(UID2495)	63.86	1.12	0	62.8275	d__Bacteria;p__Patescibacteria;c__Paceibacteria;o__UBA9983_A;f__UBA9973;g__;s__
coassembly.multi.bam_bin.1220	0.454757	0.503532	0.593592	4326	1734948	408	2034_1	0.53075	Low_quality	Single-bam and multi-bam coassembly	coassembly.multi.bam	k__Bacteria_(UID3187)	49.32	1.14	33.33	48.1862	d__Bacteria;p__Bdellovibrionota_B;c__;o__;f__;g__;s__
coassembly.multi.bam_bin.1221	0.428253	0.442511	0.612944	3126	425826	126	1759_1	0.361403	Low_quality	Single-bam and multi-bam coassembly	coassembly.multi.bam	root_(UID1)	0	0	0	4.02375	NA
coassembly.multi.bam_bin.1222	0.690742	1.04684	0.624872	5798	1528540	291	1432_0	1.04684	Low_quality	Multi_bam coassembly	coassembly.multi.bam	k__Bacteria_(UID203)	31.9	0	0	36.2326	d__Bacteria;p__Proteobacteria;c__Gammaproteobacteria;o__Burkholderiales;f__Rhodocyclaceae;g__Accumulibacter;s__
coassembly.multi.bam_bin.1223	0.663228	0.983492	0.382984	9375	606539	83	2516_1	1.06004	Medium_quality	Single-bam and multi-bam coassembly	coassembly.multi.bam	k__Bacteria_(UID1452)	50.99	0.5	0	53.0629	d__Bacteria;p__Patescibacteria;c__Paceibacteria;o__UBA9983_A;f__;g__;s__
coassembly.multi.bam_bin.1224	0.522182	0.658764	0.60839	3402	622556	179	1633_1	0.624124	Low_quality	Single-bam and multi-bam coassembly	coassembly.multi.bam	k__Bacteria_(UID203)	19.12	0	0	23.1861	NA
coassembly.multi.bam_bin.1225	0.389313	0.352861	0.290013	3228	252531	73	2395_0	0.352861	Low_quality	Multi_bam coassembly	coassembly.multi.bam	k__Bacteria_(UID203)	12.38	0	0	16.4198	NA
coassembly.multi.bam_bin.1226	0.589269	0.813218	0.388737	9051	284283	41	2002_1	0.849278	Low_quality	Single-bam and multi-bam coassembly	coassembly.multi.bam	k__Bacteria_(UID203)	25.45	0	0	30.0053	d__Bacteria;p__Patescibacteria;c__ABY1;o__Magasanikbacterales;f__GWA2-37-8;g__;s__
coassembly.multi.bam_bin.1227	0.92798	1.59303	0.340956	25864	1117917	65	2238_1	1.62986	Medium_quality	Single-bam and multi-bam coassembly	coassembly.multi.bam	k__Bacteria_(UID3060)	54.59	3.48	61.54	44.4119	d__Bacteria;p__Dependentiae;c__Babeliae;o__Babeliales;f__Vermiphilaceae;g__;s__
coassembly.multi.bam_bin.1228	1.15593	2.11784	0.674406	21498	3178842	249	1551_1	2.19137	High_quality	Single-bam and multi-bam coassembly	coassembly.multi.bam	f__Comamonadaceae_(UID4119)	90.01	3.4	25.93	78.8795	d__Bacteria;p__Proteobacteria;c__Gammaproteobacteria;o__Burkholderiales;f__Burkholderiaceae;g__Alicycliphilus;s__
coassembly.multi.bam_bin.1229	0.443085	0.476659	0.369534	4336	943086	231	2427_1	0.491539	Low_quality	Single-bam and multi-bam coassembly	coassembly.multi.bam	root_(UID1)	4.17	0	0	8.35735	NA
coassembly.multi.bam_bin.123	0.922676	1.58082	0.689405	6814	7185059	1224	1589_1	1.78185	Others	Single-bam and multi-bam coassembly	coassembly.multi.bam	k__Bacteria_(UID1452)	83.94	10.91	41.67	38.3496	d__Bacteria;p__Chloroflexota;c__Anaerolineae;o__Anaerolineales;f__UBA6663;g__;s__
coassembly.multi.bam_bin.1230	0.745978	1.17401	0.584899	12525	2160978	253	2011_1	1.20773	High_quality	Single-bam and multi-bam coassembly	coassembly.multi.bam	k__Bacteria_(UID3187)	90.85	3.85	60	78.6277	d__Bacteria;p__Acidobacteriota;c__Aminicenantia;o__;f__;g__;s__
coassembly.multi.bam_bin.1231	1.00178	1.76294	0.561401	11943	2325531	291	217_1	1.80847	Low_quality	Single-bam and multi-bam coassembly	coassembly.multi.bam	k__Bacteria_(UID203)	45.14	0	0	49.834	d__Bacteria;p__Chloroflexota;c__Anaerolineae;o__Anaerolineales;f__envOPS12;g__UBA7227;s__
coassembly.multi.bam_bin.1232	0.883202	1.48994	0.484179	7193	335651	53	327_0	1.48994	Low_quality	Multi_bam coassembly	coassembly.multi.bam	root_(UID1)	0	0	0	4.44043	NA
coassembly.multi.bam_bin.1233	0.650952	0.95523	0.701289	4837	3759837	803	1248_1	0.969381	Low_quality	Single-bam and multi-bam coassembly	coassembly.multi.bam	c__Alphaproteobacteria_(UID3305)	46.54	4.19	4.76	30.0315	d__Bacteria;p__Proteobacteria;c__Alphaproteobacteria;o__Acetobacterales;f__;g__;s__
coassembly.multi.bam_bin.1234	0.394275	0.364283	0.60149	4174	2751213	664	2141_1	0.401593	Low_quality	Single-bam and multi-bam coassembly	coassembly.multi.bam	k__Bacteria_(UID2565)	40.39	0	0	44.5583	d__Bacteria;p__Planctomycetota;c__Planctomycetes;o__Pirellulales;f__Pirellulaceae;g__;s__
coassembly.multi.bam_bin.1235	1.17834	2.16943	0.435986	94327	3053183	49	59_1	2.16324	High_quality	Single-bam and multi-bam coassembly	coassembly.multi.bam	p__Bacteroidetes_(UID2591)	96.88	0.49	0	100.157	d__Bacteria;p__Bacteroidota;c__Bacteroidia;o__Chitinophagales;f__Chitinophagaceae;g__OLB11;s__
coassembly.multi.bam_bin.1236	2.13629	4.37491	0.629784	100020	3685037	65	1482_1	2.44163	High_quality	Shared by all assemblies	coassembly.multi.bam	c__Betaproteobacteria_(UID3971)	98.58	0.47	100	102.457	d__Bacteria;p__Proteobacteria;c__Gammaproteobacteria;o__Burkholderiales;f__Rhodocyclaceae;g__;s__
coassembly.multi.bam_bin.1237	1.07838	1.93929	0.559094	54167	6137261	163	573_1	1.92423	High_quality	Single-bam and multi-bam coassembly	coassembly.multi.bam	p__Bacteroidetes_(UID2591)	99.01	1.67	40	96.7779	d__Bacteria;p__Bacteroidota;c__Bacteroidia;o__Chitinophagales;f__Saprospiraceae;g__;s__
coassembly.multi.bam_bin.1238	0.871342	1.46263	0.685987	5784	6994204	1332	1266_1	1.48112	Others	Single-bam and multi-bam coassembly	coassembly.multi.bam	k__Bacteria_(UID203)	86.13	42.92	76.47	-91.3177	d__Bacteria;p__Proteobacteria;c__Alphaproteobacteria;o__Bin65;f__Bin65;g__;s__
coassembly.multi.bam_bin.1239	1.08772	1.96079	0.50635	45801	4388137	212	2209_1	1.57771	High_quality	Shared by all assemblies	coassembly.multi.bam	o__Cytophagales_(UID2936)	90.77	3.27	56.25	81.6254	d__Bacteria;p__Bacteroidota;c__Bacteroidia;o__Cytophagales;f__Cyclobacteriaceae;g__ELB16-189;s__
coassembly.multi.bam_bin.124	0.73007	1.13738	0.589631	12619	482191	72	437_0	1.13738	Low_quality	Multi_bam coassembly	coassembly.multi.bam	root_(UID1)	0	0	0	4.72148	NA
coassembly.multi.bam_bin.1240	0.671976	1.00363	0.359013	18776	3148935	251	2253_1	1.03424	High_quality	Single-bam and multi-bam coassembly	coassembly.multi.bam	o__Cytophagales_(UID2936)	94.63	0.71	20	96.1422	d__Bacteria;p__Bacteroidota;c__Bacteroidia;o__Cytophagales;f__Cytophagaceae;g__;s__
coassembly.multi.bam_bin.1241	2.4725	5.14896	0.414947	29323	3286121	185	2129_1	3.66548	High_quality	Shared by all assemblies	coassembly.multi.bam	p__Bacteroidetes_(UID2591)	91.63	0.49	100	94.8131	d__Bacteria;p__Bacteroidota;c__Bacteroidia;o__Chitinophagales;f__BACL12;g__UBA7236;s__
coassembly.multi.bam_bin.1242	1.09057	1.96736	0.679697	42227	3248747	163	1908_1	1.1648	High_quality	Shared by all assemblies	coassembly.multi.bam	k__Bacteria_(UID1453)	95.73	1.71	50	93.3604	d__Bacteria;p__Actinobacteriota;c__Acidimicrobiia;o__Microtrichales;f__UBA8139;g__;s__
coassembly.multi.bam_bin.1243	1.0971	1.9824	0.665646	17456	16487966	1384	935_1	2.13622	Others	Single-bam and multi-bam coassembly	coassembly.multi.bam	k__Bacteria_(UID203)	98.28	116.94	28.03	-448.758	d__Bacteria;p__Chloroflexota;c__Anaerolineae;o__UBA4142;f__;g__;s__
coassembly.multi.bam_bin.1244	0.813085	1.32851	0.518593	22402	4559735	358	2298_1	1.33674	Medium_quality	Single-bam and multi-bam coassembly	coassembly.multi.bam	k__Bacteria_(UID2565)	75.64	0	0	80.6485	d__Bacteria;p__Planctomycetota;c__Planctomycetes;o__Pirellulales;f__Pirellulaceae;g__Pirellula_B;s__
coassembly.multi.bam_bin.1245	0.845603	1.40337	0.448014	24737	4083643	257	2290_1	1.41973	High_quality	Single-bam and multi-bam coassembly	coassembly.multi.bam	p__Bacteroidetes_(UID2591)	98.52	0.26	50	102.408	d__Bacteria;p__Bacteroidota;c__Bacteroidia;o__Chitinophagales;f__UBA10324;g__;s__
coassembly.multi.bam_bin.1246	2.31838	4.79413	0.695682	32327	3052833	148	1552_1	3.33148	High_quality	Shared by all assemblies	coassembly.multi.bam	o__Burkholderiales_(UID4000)	95.38	1.4	66.67	94.5052	d__Bacteria;p__Proteobacteria;c__Gammaproteobacteria;o__Burkholderiales;f__Burkholderiaceae;g__Ottowia;s__
coassembly.multi.bam_bin.1247	0.708677	1.08813	0.498645	44376	1307705	75	2018_1	1.51416	Others	Single-bam and multi-bam coassembly	coassembly.multi.bam	k__Bacteria_(UID203)	87.76	33.06	33.33	-61.1709	d__Bacteria;p__Patescibacteria;c__Saccharimonadia;o__Saccharimonadales;f__;g__;s__
coassembly.multi.bam_bin.1248	1.15338	2.11198	0.707407	34377	7491494	403	1067_1	2.20144	Medium_quality	Single-bam and multi-bam coassembly	coassembly.multi.bam	c__Deltaproteobacteria_(UID3216)	93.55	6.94	37.5	66.6751	d__Bacteria;p__Myxococcota;c__Polyangia;o__Polyangiales;f__SG8-38;g__;s__
coassembly.multi.bam_bin.1249	0.620752	0.885701	0.343016	7894	4380166	678	2438_1	0.900433	Medium_quality	Single-bam and multi-bam coassembly	coassembly.multi.bam	k__Bacteria_(UID2495)	80.57	2.35	0	73.3069	d__Bacteria;p__Spirochaetota;c__Leptospirae;o__Leptospirales;f__Leptospiraceae;g__;s__
coassembly.multi.bam_bin.125	1.45709	2.81119	0.631158	52166	5387662	212	850_1	1.56051	High_quality	Shared by all assemblies	coassembly.multi.bam	k__Bacteria_(UID1452)	95.45	2.91	50	87.7861	d__Bacteria;p__Chloroflexota;c__Anaerolineae;o__;f__;g__;s__
coassembly.multi.bam_bin.1250	0.68534	1.0344	0.420141	6533	1369528	229	1725_1	1.05698	Low_quality	Single-bam and multi-bam coassembly	coassembly.multi.bam	k__Bacteria_(UID203)	48.28	0	0	52.6723	d__Bacteria;p__UBA10199;c__UBA10199;o__UBA10199;f__;g__;s__
coassembly.multi.bam_bin.1251	1.23001	2.28839	0.407085	12028	494406	55	488_0	2.28839	Low_quality	Multi_bam coassembly	coassembly.multi.bam	root_(UID1)	0	0	0	4.6975	NA
coassembly.multi.bam_bin.1252	1.00968	1.78112	0.652277	17164	1544512	147	1835_1	2.05833	Low_quality	Single-bam and multi-bam coassembly	coassembly.multi.bam	root_(UID1)	0	0	0	4.87528	NA
coassembly.multi.bam_bin.1253	1.53638	2.99374	0.643319	14912	361122	34	1838_0	2.99374	Low_quality	Multi_bam coassembly	coassembly.multi.bam	root_(UID1)	0	0	0	4.80496	NA
coassembly.multi.bam_bin.1254	0.897541	1.52295	0.610478	5911	410722	72	332_1	1.60423	Low_quality	Single-bam and multi-bam coassembly	coassembly.multi.bam	root_(UID1)	0	0	0	4.34229	NA
coassembly.multi.bam_bin.1255	0.657702	0.97077	0.364201	14325	1001335	93	83_1	0.992886	Medium_quality	Single-bam and multi-bam coassembly	coassembly.multi.bam	k__Archaea_(UID2)	73.05	0.47	100	75.9549	d__Archaea;p__Micrarchaeota;c__Micrarchaeia;o__UBA10214;f__UBA10214;g__;s__
coassembly.multi.bam_bin.1256	0.445056	0.481197	0.557956	4291	437921	105	352_1	0.46682	Low_quality	Single-bam and multi-bam coassembly	coassembly.multi.bam	root_(UID1)	0	0	0	4.18214	NA
coassembly.multi.bam_bin.1257	1.88198	3.7894	0.673207	36792	3711083	158	1982_1	1.94949	Medium_quality	Shared by all assemblies	coassembly.multi.bam	k__Bacteria_(UID203)	79.47	0	0	84.7265	d__Bacteria;p__Actinobacteriota;c__Acidimicrobiia;o__Microtrichales;f__Microtrichaceae;g__UBA11034;s__
coassembly.multi.bam_bin.1258	1.00804	1.77735	0.508842	46803	6268263	254	552_1	1.47164	High_quality	Shared by all assemblies	coassembly.multi.bam	p__Bacteroidetes_(UID2591)	93.75	0.5	0	96.6269	d__Bacteria;p__Bacteroidota;c__Bacteroidia;o__Chitinophagales;f__Saprospiraceae;g__;s__
coassembly.multi.bam_bin.1259	0.794421	1.28554	0.319878	21404	244418	20	955_1	1.29293	Low_quality	Single-bam and multi-bam coassembly	coassembly.multi.bam	root_(UID1)	0	0	0	4.98567	NA
coassembly.multi.bam_bin.126	0.514957	0.642129	0.362873	5426	1118574	221	2241_1	0.647273	Medium_quality	Single-bam and multi-bam coassembly	coassembly.multi.bam	k__Bacteria_(UID2495)	66.68	0.26	0	69.6795	d__Bacteria;p__Dependentiae;c__Babeliae;o__Babeliales;f__RVW-14;g__;s__
coassembly.multi.bam_bin.1260	0.515862	0.644213	0.582543	5827	215890	43	686_1	0.642466	Low_quality	Single-bam and multi-bam coassembly	coassembly.multi.bam	root_(UID1)	0	0	0	4.33513	NA
coassembly.multi.bam_bin.1261	0.775074	1.24099	0.72551	5697	6931493	1328	1995_1	1.27039	Others	Single-bam and multi-bam coassembly	coassembly.multi.bam	k__Bacteria_(UID203)	88.64	78.53	18.81	-284.915	d__Bacteria;p__Actinobacteriota;c__Acidimicrobiia;o__Microtrichales;f__UBA8139;g__;s__
coassembly.multi.bam_bin.1262	1.7585	3.50513	0.626821	30581	440748	33	1849_1	1.83781	Low_quality	Individual and multi-bam coassembly	coassembly.multi.bam	k__Bacteria_(UID203)	3.74	0.86	0	4.60407	NA
coassembly.multi.bam_bin.1263	0.949711	1.64306	0.487877	155057	8345366	113	504_1	1.73642	Others	Single-bam and multi-bam coassembly	coassembly.multi.bam	k__Bacteria_(UID203)	100	100	92.52	-301.504	d__Bacteria;p__Bacteroidota;c__Bacteroidia;o__Cytophagales;f__Cyclobacteriaceae;g__ELB16-189;s__ELB16-189_sp003504855
coassembly.multi.bam_bin.1264	0.731808	1.14138	0.332546	37062	1800226	102	2239_1	1.20617	High_quality	Single-bam and multi-bam coassembly	coassembly.multi.bam	c__Alphaproteobacteria_(UID3305)	90.62	2.44	0	83.6802	d__Bacteria;p__Proteobacteria;c__Alphaproteobacteria;o__Dongiales;f__Dongiaceae;g__;s__
coassembly.multi.bam_bin.1265	0.432328	0.451892	0.475722	4302	234586	58	145_1	0.468745	Low_quality	Single-bam and multi-bam coassembly	coassembly.multi.bam	k__Bacteria_(UID203)	5.17	0	0	9.35342	NA
coassembly.multi.bam_bin.1266	0.675656	1.0121	0.589933	11300	1066278	141	445_1	1.03866	Low_quality	Single-bam and multi-bam coassembly	coassembly.multi.bam	k__Bacteria_(UID1452)	23.14	0.74	20	24.2543	d__Bacteria;p__Armatimonadota;c__Fimbriimonadia;o__Fimbriimonadales;f__Fimbriimonadaceae;g__;s__
coassembly.multi.bam_bin.1267	0.737681	1.1549	0.38481	8320	1738110	265	12_1	1.36406	Others	Single-bam and multi-bam coassembly	coassembly.multi.bam	k__Bacteria_(UID203)	76.84	43.58	80	-101.683	d__Bacteria;p__Patescibacteria;c__Gracilibacteria;o__BD1-5;f__UBA6164;g__;s__
coassembly.multi.bam_bin.1268	0.63314	0.914222	0.527372	15159	3404389	311	538_1	0.948956	Medium_quality	Single-bam and multi-bam coassembly	coassembly.multi.bam	k__Bacteria_(UID3187)	89.02	1.85	25	85.0457	d__Bacteria;p__Bdellovibrionota_B;c__UBA2361;o__UBA2361;f__;g__;s__
coassembly.multi.bam_bin.1269	0.771669	1.23315	0.590478	27906	8039045	514	108_1	1.2911	Medium_quality	Single-bam and multi-bam coassembly	coassembly.multi.bam	k__Bacteria_(UID1452)	90	5.91	0	65.5683	d__Bacteria;p__Chloroflexota;c__Anaerolineae;o__SBR1031;f__UBA2796;g__;s__
coassembly.multi.bam_bin.127	0.534202	0.686436	0.604268	3336	624108	178	1744_1	0.624531	Low_quality	Single-bam and multi-bam coassembly	coassembly.multi.bam	k__Bacteria_(UID203)	23.79	1.72	0	19.2463	d__Bacteria;p__Proteobacteria;c__Gammaproteobacteria;o__Xanthomonadales;f__Xanthomonadaceae;g__Thermomonas;s__
coassembly.multi.bam_bin.1270	1.03637	1.84258	0.511895	9927	5978932	745	650_1	2.18997	Low_quality	Single-bam and multi-bam coassembly	coassembly.multi.bam	k__Bacteria_(UID3187)	4.86	0	0	9.46151	d__Bacteria;p__Nitrospirota;c__Nitrospiria;o__Nitrospirales;f__Nitrospiraceae;g__Nitrospira_A;s__
coassembly.multi.bam_bin.1271	0.577212	0.785458	0.406611	8962	926764	123	1692_1	0.823383	Low_quality	Single-bam and multi-bam coassembly	coassembly.multi.bam	k__Bacteria_(UID1452)	42.44	3.81	50	29.8454	d__Bacteria;p__Patescibacteria;c__ABY1;o__Magasanikbacterales;f__GWA2-37-8;g__2-02-FULL-45-10;s__
coassembly.multi.bam_bin.1272	0.775082	1.24101	0.458928	6021	533964	97	2152_0	1.24101	Low_quality	Multi_bam coassembly	coassembly.multi.bam	root_(UID1)	0	0	0	4.3515	NA
coassembly.multi.bam_bin.1273	0.674406	1.00923	0.712731	5031	11544273	2353	1526_1	1.00923	Others	Multi_bam coassembly	coassembly.multi.bam	k__Bacteria_(UID203)	57.9	56.9	8.33	-217.599	d__Bacteria;p__Proteobacteria;c__Gammaproteobacteria;o__Burkholderiales;f__Burkholderiaceae;g__Rubrivivax;s__
coassembly.multi.bam_bin.1274	0.689925	1.04496	0.688857	9610	2915733	383	1219_1	1.0555	Medium_quality	Single-bam and multi-bam coassembly	coassembly.multi.bam	c__Alphaproteobacteria_(UID3422)	77.9	2.63	35.71	70.2745	d__Bacteria;p__Proteobacteria;c__Alphaproteobacteria;o__Caulobacterales;f__Caulobacteraceae;g__Phenylobacterium;s__
coassembly.multi.bam_bin.1275	0.390028	0.354507	0.573758	4195	353217	85	8_1	0.382352	Low_quality	Single-bam and multi-bam coassembly	coassembly.multi.bam	root_(UID1)	4.17	0	0	8.34082	NA
coassembly.multi.bam_bin.1276	0.533835	0.685592	0.410019	4407	3607948	831	1798_1	0.716341	Low_quality	Single-bam and multi-bam coassembly	coassembly.multi.bam	k__Archaea_(UID2)	11.53	0	0	15.7255	NA
coassembly.multi.bam_bin.1277	0.844749	1.40141	0.633375	39683	4685959	322	852_1	1.60322	Medium_quality	Single-bam and multi-bam coassembly	coassembly.multi.bam	c__Gammaproteobacteria_(UID4202)	94.32	8.7	12.5	57.2018	d__Bacteria;p__Proteobacteria;c__Gammaproteobacteria;o__Steroidobacterales;f__Steroidobacteraceae;g__;s__
coassembly.multi.bam_bin.1278	0.45735	0.509501	0.624254	3990	1307415	311	1671_1	0.496921	Low_quality	Single-bam and multi-bam coassembly	coassembly.multi.bam	k__Bacteria_(UID203)	13.08	0	0	17.2258	d__Bacteria;p__Planctomycetota;c__Planctomycetes;o__Gemmatales;f__Gemmataceae;g__;s__
coassembly.multi.bam_bin.1279	0.808614	1.31821	0.718076	7681	7147333	1138	1736_1	1.43834	Others	Single-bam and multi-bam coassembly	coassembly.multi.bam	k__Bacteria_(UID203)	93.1	19.75	35	5.73575	d__Bacteria;p__Acidobacteriota;c__Thermoanaerobaculia;o__UBA5066;f__UBA5066;g__;s__
coassembly.multi.bam_bin.128	0.715288	1.10335	0.68897	5638	8187471	1591	1518_1	1.27262	Others	Single-bam and multi-bam coassembly	coassembly.multi.bam	k__Bacteria_(UID203)	85.34	187.4	31.2	-788.873	d__Bacteria;p__Proteobacteria;c__Gammaproteobacteria;o__Burkholderiales;f__Burkholderiaceae;g__Vitreoscilla_A;s__
coassembly.multi.bam_bin.1280	0.566436	0.760648	0.594115	4502	280370	59	1684_0	0.760648	Low_quality	Multi_bam coassembly	coassembly.multi.bam	root_(UID1)	4.17	0	0	8.37614	NA
coassembly.multi.bam_bin.1281	0.969472	1.68856	0.691553	28590	3246951	220	1576_1	1.70985	High_quality	Single-bam and multi-bam coassembly	coassembly.multi.bam	k__Bacteria_(UID3187)	96.93	2.68	50	90.0004	d__Bacteria;p__Acidobacteriota;c__Holophagae;o__Holophagales;f__Holophagaceae;g__Geothrix;s__
coassembly.multi.bam_bin.1282	0.353889	0.271304	0.659325	3595	2992848	817	832_1	0.318532	Low_quality	Single-bam and multi-bam coassembly	coassembly.multi.bam	c__Deltaproteobacteria_(UID3216)	33.1	0	0	37.1936	d__Bacteria;p__Myxococcota;c__Polyangia;o__Polyangiales;f__Polyangiaceae;g__;s__
coassembly.multi.bam_bin.1283	1.20357	2.22751	0.460867	65664	984582	34	2532_1	1.90473	Medium_quality	Shared by all assemblies	coassembly.multi.bam	k__Bacteria_(UID1452)	71.45	0.99	100	73.0362	d__Bacteria;p__Patescibacteria;c__Paceibacteria_A;o__Moranbacterales;f__UBA1568;g__;s__
coassembly.multi.bam_bin.1284	0.828032	1.36292	0.455085	76380	609453	16	595_1	1.51581	Medium_quality	Single-bam and multi-bam coassembly	coassembly.multi.bam	k__Bacteria_(UID1452)	72.77	0.99	100	74.4317	d__Bacteria;p__Patescibacteria;c__Kazan-3B-28;o__Kazan-3B-28;f__Kazan-3B-28;g__;s__
coassembly.multi.bam_bin.1285	0.723895	1.12316	0.611865	5206	827066	175	629_0	1.12316	Low_quality	Multi_bam coassembly	coassembly.multi.bam	root_(UID1)	9.38	0	0	13.6588	NA
coassembly.multi.bam_bin.1286	0.597577	0.832344	0.501285	11293	3666458	434	80_1	0.862318	Medium_quality	Single-bam and multi-bam coassembly	coassembly.multi.bam	k__Bacteria_(UID3187)	78.64	6.03	9.09	53.7041	d__Bacteria;p__Bdellovibrionota_B;c__UBA2361;o__UBA2361;f__;g__;s__
coassembly.multi.bam_bin.1287	0.68116	1.02478	0.654425	5302	5446967	1081	1431_1	1.02535	Others	Single-bam and multi-bam coassembly	coassembly.multi.bam	c__Betaproteobacteria_(UID3971)	81.16	53.08	33.94	-161.937	d__Bacteria;p__Proteobacteria;c__Gammaproteobacteria;o__Burkholderiales;f__Rhodocyclaceae;g__Accumulibacter;s__
coassembly.multi.bam_bin.1288	0.827095	1.36076	0.591185	9109	253300	40	483_1	1.36076	Low_quality	Multi_bam coassembly	coassembly.multi.bam	root_(UID1)	0	0	0	4.55851	NA
coassembly.multi.bam_bin.1289	0.683682	1.03058	0.647635	7578	527419	80	334_0	1.03058	Low_quality	Multi_bam coassembly	coassembly.multi.bam	k__Bacteria_(UID203)	0.96	0	0	5.4265	NA
coassembly.multi.bam_bin.129	0.601554	0.841501	0.676809	6255	2311958	419	1123_0	0.841501	Low_quality	Multi_bam coassembly	coassembly.multi.bam	k__Bacteria_(UID203)	30.36	2.98	60	21.6186	d__Bacteria;p__Planctomycetota;c__Phycisphaerae;o__Phycisphaerales;f__SM1A02;g__UBA2402;s__
coassembly.multi.bam_bin.1290	0.672789	1.00551	0.683642	6274	3316743	585	1255_1	1.01964	Low_quality	Single-bam and multi-bam coassembly	coassembly.multi.bam	o__Rhizobiales_(UID3654)	35.63	6.09	6.72	9.96133	d__Bacteria;p__Proteobacteria;c__Alphaproteobacteria;o__Rhizobiales;f__Beijerinckiaceae;g__Alsobacter;s__
coassembly.multi.bam_bin.1291	0.861511	1.44	0.469585	80533	1775480	33	2421_1	1.45289	High_quality	Single-bam and multi-bam coassembly	coassembly.multi.bam	o__Clostridiales_(UID1120)	98.23	0	0	103.878	d__Bacteria;p__Firmicutes_A;c__Clostridia;o__Saccharofermentanales;f__Saccharofermentanaceae;g__Saccharofermentans;s__
coassembly.multi.bam_bin.1292	0.753273	1.1908	0.56847	5643	324471	57	2107_0	1.1908	Low_quality	Multi_bam coassembly	coassembly.multi.bam	root_(UID1)	0	0	0	4.31909	NA
coassembly.multi.bam_bin.1293	0.839031	1.38824	0.470988	27484	526712	45	450_1	1.44785	Low_quality	Single-bam and multi-bam coassembly	coassembly.multi.bam	root_(UID1)	0	0	0	5.11068	NA
coassembly.multi.bam_bin.1294	0.599355	0.836438	0.609412	7300	2748896	457	407_1	0.840315	Medium_quality	Single-bam and multi-bam coassembly	coassembly.multi.bam	k__Bacteria_(UID1452)	64.2	5.85	14.29	40.2338	d__Bacteria;p__Chloroflexota;c__Chloroflexia;o__Thermomicrobiales;f__UBA6265;g__;s__
coassembly.multi.bam_bin.1295	0.561207	0.748611	0.572065	3839	854648	208	1796_1	0.664098	Low_quality	Single-bam and multi-bam coassembly	coassembly.multi.bam	k__Bacteria_(UID203)	12.88	0	0	17.0065	NA
coassembly.multi.bam_bin.1296	1.50846	2.92946	0.732964	27229	10126139	585	1207_4	2.19346	High_quality	Shared by all assemblies	coassembly.multi.bam	c__Deltaproteobacteria_(UID3216)	93.87	4.95	0	74.226	d__Bacteria;p__Myxococcota;c__Polyangia;o__Nannocystales;f__Nannocystaceae;g__Nannocystis;s__
coassembly.multi.bam_bin.1297	1.25407	2.34378	0.644955	173230	3873095	39	1234_1	1.69078	High_quality	Shared by all assemblies	coassembly.multi.bam	c__Alphaproteobacteria_(UID3422)	96.42	1.14	0	96.7512	d__Bacteria;p__Proteobacteria;c__Alphaproteobacteria;o__Caulobacterales;f__Hyphomonadaceae;g__SWB02;s__
coassembly.multi.bam_bin.1298	0.457516	0.509883	0.45906	4668	1034998	227	2414_1	0.549448	Low_quality	Single-bam and multi-bam coassembly	coassembly.multi.bam	k__Bacteria_(UID203)	48.9	0	0	53.1242	d__Bacteria;p__Verrucomicrobiota_A;c__Chlamydiia;o__Parachlamydiales;f__Parachlamydiaceae;g__HS-T3;s__
coassembly.multi.bam_bin.1299	0.89983	1.52822	0.599079	54151	931479	38	1428_1	1.50234	Low_quality	Single-bam and multi-bam coassembly	coassembly.multi.bam	k__Bacteria_(UID203)	18.97	0	0	24.4198	d__Bacteria;p__Proteobacteria;c__Gammaproteobacteria;o__Burkholderiales;f__Rhodocyclaceae;g__Ga0074130;s__
coassembly.multi.bam_bin.13	0.941338	1.62378	0.417282	18421	877798	90	2135_1	1.75013	Medium_quality	Shared by all assemblies	coassembly.multi.bam	k__Bacteria_(UID1452)	65.29	4.55	100	52.0006	d__Bacteria;p__Patescibacteria;c__Saccharimonadia;o__Saccharimonadales;f__;g__;s__
coassembly.multi.bam_bin.130	1.16191	2.13161	0.413333	29738	3053531	172	2245_1	1.35316	High_quality	Shared by all assemblies	coassembly.multi.bam	p__Bacteroidetes_(UID2605)	97.14	1.43	25	95.4976	d__Bacteria;p__Bacteroidota;c__Bacteroidia;o__AKYH767;f__UBA4408;g__;s__
coassembly.multi.bam_bin.1300	0.864348	1.44653	0.731443	6128	4390202	797	1718_1	1.46456	Others	Single-bam and multi-bam coassembly	coassembly.multi.bam	k__Bacteria_(UID2565)	73.19	15.91	16.67	0.652509	d__Bacteria;p__Planctomycetota;c__GCA-002687715;o__;f__;g__;s__
coassembly.multi.bam_bin.1301	0.795495	1.28801	0.36651	5465	460443	91	2510_0	1.28801	Low_quality	Multi_bam coassembly	coassembly.multi.bam	k__Bacteria_(UID1453)	32.16	2.31	50	26.0681	d__Bacteria;p__Patescibacteria;c__Paceibacteria;o__UBA9983_A;f__;g__;s__
coassembly.multi.bam_bin.1302	1.57959	3.09323	0.65974	128230	5654420	152	1360_1	0.998316	High_quality	Shared by all assemblies	coassembly.multi.bam	k__Bacteria_(UID1452)	97.8	0.94	100	99.9208	d__Bacteria;p__Chloroflexota;c__Chloroflexia;o__Thermomicrobiales;f__UBA6265;g__;s__
coassembly.multi.bam_bin.1303	0.756547	1.19834	0.420714	17116	1032760	84	45_1	1.19351	Medium_quality	Single-bam and multi-bam coassembly	coassembly.multi.bam	k__Bacteria_(UID2495)	71.74	0.69	33.33	73.3939	d__Bacteria;p__Patescibacteria;c__Microgenomatia;o__UBA1406;f__GWC2-37-13;g__;s__
coassembly.multi.bam_bin.1304	1.29816	2.44529	0.727182	13280	7736121	755	1162_1	1.77406	Medium_quality	Shared by all assemblies	coassembly.multi.bam	c__Deltaproteobacteria_(UID3216)	88.46	3.3	0	76.707	d__Bacteria;p__Myxococcota;c__Polyangia;o__Polyangiales;f__Polyangiaceae;g__;s__
coassembly.multi.bam_bin.1305	1.70127	3.37337	0.688885	23407	8271368	561	968_1	1.54699	Medium_quality	Shared by all assemblies	coassembly.multi.bam	k__Bacteria_(UID1452)	99.53	5.38	30	79.2744	d__Bacteria;p__Chloroflexota;c__Chloroflexia;o__Chloroflexales;f__Roseiflexaceae;g__Kouleothrix;s__
coassembly.multi.bam_bin.1306	0.845825	1.40388	0.458938	58002	3712342	166	454_1	1.51846	High_quality	Single-bam and multi-bam coassembly	coassembly.multi.bam	c__Gammaproteobacteria_(UID4444)	95.66	2.28	42.86	90.7213	d__Bacteria;p__Proteobacteria;c__Gammaproteobacteria;o__Pseudomonadales;f__Cellvibrionaceae;g__Cellvibrio;s__
coassembly.multi.bam_bin.1307	0.457846	0.510643	0.405616	3580	576998	153	2430_1	0.487789	Low_quality	Single-bam and multi-bam coassembly	coassembly.multi.bam	k__Bacteria_(UID203)	14.35	1.75	0	9.69156	d__Bacteria;p__Proteobacteria;c__Gammaproteobacteria;o__Berkiellales;f__Berkiellaceae;g__Berkiella;s__
coassembly.multi.bam_bin.1308	0.481762	0.565704	0.671462	4582	2431464	553	1053_1	0.616795	Others	Single-bam and multi-bam coassembly	coassembly.multi.bam	k__Bacteria_(UID203)	63.15	11.99	12	8.85375	d__Bacteria;p__Planctomycetota;c__Phycisphaerae;o__Phycisphaerales;f__SM1A02;g__;s__
coassembly.multi.bam_bin.1309	0.50432	0.617639	0.699158	3704	875427	229	1722_1	0.612262	Low_quality	Single-bam and multi-bam coassembly	coassembly.multi.bam	p__Actinobacteria_(UID1454)	25.89	0.26	0	28.6986	d__Bacteria;p__Actinobacteriota;c__Thermoleophilia;o__20CM-4-69-9;f__;g__;s__
coassembly.multi.bam_bin.131	0.726086	1.12821	0.44338	5657	932576	177	2486_1	1.20189	Low_quality	Single-bam and multi-bam coassembly	coassembly.multi.bam	k__Bacteria_(UID3187)	11.39	0	0	15.7103	d__Bacteria;p__Bdellovibrionota;c__Bdellovibrionia;o__Bdellovibrionales;f__Bdellovibrionaceae;g__Ga0074139;s__
coassembly.multi.bam_bin.1310	1.10567	2.00213	0.721065	9397	3709624	496	1527_1	1.98445	Medium_quality	Single-bam and multi-bam coassembly	coassembly.multi.bam	o__Burkholderiales_(UID4000)	83.54	1.87	16.67	79.0758	d__Bacteria;p__Proteobacteria;c__Gammaproteobacteria;o__Burkholderiales;f__Burkholderiaceae;g__Rubrivivax;s__
coassembly.multi.bam_bin.1311	0.479967	0.561571	0.361865	5605	2067119	399	1805_1	0.546104	Medium_quality	Single-bam and multi-bam coassembly	coassembly.multi.bam	k__Bacteria_(UID2569)	67.76	1.61	0	64.0257	d__Bacteria;p__Bacteroidota;c__Bacteroidia;o__Flavobacteriales;f__;g__;s__
coassembly.multi.bam_bin.1312	0.67591	1.01269	0.653175	3808	2630158	679	1469_1	1.05641	Low_quality	Single-bam and multi-bam coassembly	coassembly.multi.bam	o__Rhodospirillales_(UID3754)	45.91	8.25	26.67	10.9827	d__Bacteria;p__Proteobacteria;c__Gammaproteobacteria;o__Burkholderiales;f__Rhodocyclaceae;g__Zoogloea;s__
coassembly.multi.bam_bin.1313	0.404837	0.388601	0.691554	3312	225864	64	76_0	0.388601	Low_quality	Multi_bam coassembly	coassembly.multi.bam	root_(UID1)	12.5	0	0	16.5527	NA
coassembly.multi.bam_bin.1314	0.651237	0.955885	0.594072	5844	409355	78	482_1	1.13873	Low_quality	Single-bam and multi-bam coassembly	coassembly.multi.bam	root_(UID1)	0	0	0	4.33659	NA
coassembly.multi.bam_bin.1315	2.12144	4.34072	0.671755	6380	234986	41	970_0	4.34072	Low_quality	Multi_bam coassembly	coassembly.multi.bam	root_(UID1)	0	0	0	4.38046	NA
coassembly.multi.bam_bin.1316	0.480421	0.562618	0.568354	3899	842013	211	63_1	0.577765	Low_quality	Single-bam and multi-bam coassembly	coassembly.multi.bam	k__Bacteria_(UID203)	21.05	0	0	25.1842	d__Bacteria;p__Planctomycetota;c__Planctomycetes;o__Gemmatales;f__Gemmataceae;g__;s__
coassembly.multi.bam_bin.1317	0.569395	0.767462	0.574199	5031	1268342	266	140_1	0.766086	Low_quality	Single-bam and multi-bam coassembly	coassembly.multi.bam	k__Bacteria_(UID1452)	21.64	0.18	0	25.0017	d__Bacteria;p__Chloroflexota;c__Anaerolineae;o__Caldilineales;f__Caldilineaceae;g__;s__
coassembly.multi.bam_bin.1318	0.974321	1.69972	0.396799	11776	4454089	516	2477_1	1.80439	Medium_quality	Single-bam and multi-bam coassembly	coassembly.multi.bam	p__Bacteroidetes_(UID2605)	82.42	5.97	40	59.6449	d__Bacteria;p__Bacteroidota;c__Bacteroidia;o__AKYH767;f__2-12-FULL-35-15;g__;s__
coassembly.multi.bam_bin.1319	0.755671	1.19632	0.643945	6366	483809	83	465_0	1.19632	Low_quality	Multi_bam coassembly	coassembly.multi.bam	root_(UID1)	0	0	0	4.37936	NA
coassembly.multi.bam_bin.132	1.51807	2.95158	0.484469	365368	4626412	32	230_1	1.63566	High_quality	Shared by all assemblies	coassembly.multi.bam	k__Bacteria_(UID1452)	93.54	0.91	0	95.3943	d__Bacteria;p__Chloroflexota;c__Anaerolineae;o__Anaerolineales;f__envOPS12;g__OLB14;s__
coassembly.multi.bam_bin.1320	0.594294	0.824786	0.553233	6394	2921412	521	698_1	0.837134	Low_quality	Single-bam and multi-bam coassembly	coassembly.multi.bam	k__Bacteria_(UID2565)	30.53	0	0	34.9116	d__Bacteria;p__Planctomycetota;c__Planctomycetes;o__Pirellulales;f__Pirellulaceae;g__UBA11363;s__
coassembly.multi.bam_bin.1321	0.810466	1.32248	0.555297	33559	282212	14	162_0	1.32248	Low_quality	Multi_bam coassembly	coassembly.multi.bam	root_(UID1)	0	0	0	5.21053	NA
coassembly.multi.bam_bin.1322	1.8465	3.70774	0.526949	242845	4411797	35	513_1	1.62469	High_quality	Shared by all assemblies	coassembly.multi.bam	o__Cytophagales_(UID2936)	98.21	1.19	0	98.4601	d__Bacteria;p__Bacteroidota;c__Bacteroidia;o__Cytophagales;f__Cyclobacteriaceae;g__ELB16-189;s__
coassembly.multi.bam_bin.1323	1.07531	1.93221	0.300278	73357	3994948	136	2322_1	1.54992	High_quality	Shared by all assemblies	coassembly.multi.bam	k__Bacteria_(UID3187)	91.14	0.05	0	96.4915	d__Bacteria;p__Bdellovibrionota_B;c__Oligoflexia;o__Silvanigrellales;f__Silvanigrellaceae;g__Silvanigrella;s__
coassembly.multi.bam_bin.1324	0.858173	1.43231	0.463043	21756	815922	56	2147_1	1.54043	Others	Single-bam and multi-bam coassembly	coassembly.multi.bam	k__Bacteria_(UID203)	81.8	10.97	3.12	32.2861	d__Bacteria;p__Patescibacteria;c__Saccharimonadia;o__Saccharimonadales;f__Saccharimonadaceae;g__UBA1020;s__
coassembly.multi.bam_bin.1325	1.03444	1.83813	0.399623	71003	1876157	62	2495_1	1.48126	Medium_quality	Shared by all assemblies	coassembly.multi.bam	k__Bacteria_(UID3187)	89.33	0	0	94.9152	d__Bacteria;p__Bdellovibrionota;c__;o__;f__;g__;s__
coassembly.multi.bam_bin.1326	0.689474	1.04392	0.34396	23306	8429369	744	181_1	1.18586	Others	Single-bam and multi-bam coassembly	coassembly.multi.bam	k__Bacteria_(UID3187)	88.89	15.22	36	23.2974	d__Bacteria;p__Acidobacteriota;c__Blastocatellia;o__UBA7656;f__;g__;s__
coassembly.multi.bam_bin.1327	0.518899	0.651204	0.361144	3711	297586	76	2155_1	0.619127	Low_quality	Single-bam and multi-bam coassembly	coassembly.multi.bam	k__Bacteria_(UID203)	13.79	0.69	0	14.4495	d__Bacteria;p__Bacteroidota;c__Bacteroidia;o__Chitinophagales;f__LD1;g__;s__
coassembly.multi.bam_bin.1328	1.84713	3.70918	0.413735	33811	5909544	312	2188_1	1.58764	High_quality	Shared by all assemblies	coassembly.multi.bam	k__Bacteria_(UID2495)	95.29	1.18	0	94.6043	d__Bacteria;p__Spirochaetota;c__Leptospirae;o__Leptospirales;f__Leptospiraceae;g__;s__
coassembly.multi.bam_bin.1329	0.485003	0.573167	0.553939	4323	588823	134	1694_1	0.577947	Low_quality	Single-bam and multi-bam coassembly	coassembly.multi.bam	k__Bacteria_(UID203)	7.93	0	0	12.1159	NA
coassembly.multi.bam_bin.133	0.31936	0.191808	0.649327	3242	682732	201	280_0	0.191808	Low_quality	Multi_bam coassembly	coassembly.multi.bam	root_(UID1)	0	0	0	4.04197	NA
coassembly.multi.bam_bin.1330	1.04285	1.8575	0.700751	20670	5135480	378	1155_1	1.72675	High_quality	Shared by all assemblies	coassembly.multi.bam	k__Bacteria_(UID2565)	92.05	1.4	0	90.0182	d__Bacteria;p__Planctomycetota;c__UBA1135;o__;f__;g__;s__
coassembly.multi.bam_bin.1331	1.20766	2.23694	0.325747	18600	4262538	346	2327_1	1.39618	High_quality	Shared by all assemblies	coassembly.multi.bam	k__Bacteria_(UID2570)	93.47	3.01	28.57	84.1954	d__Bacteria;p__Bacteroidota;c__Bacteroidia;o__;f__;g__;s__
coassembly.multi.bam_bin.1332	0.484993	0.573144	0.394691	3994	715776	181	1615_1	0.543814	Low_quality	Single-bam and multi-bam coassembly	coassembly.multi.bam	k__Bacteria_(UID3187)	15.39	0.45	0	17.2863	d__Bacteria;p__Bdellovibrionota;c__Bdellovibrionia;o__Bdellovibrionales;f__Bdellovibrionaceae;g__;s__
coassembly.multi.bam_bin.1333	0.82789	1.36259	0.387371	50102	3171569	107	812_1	1.38424	High_quality	Single-bam and multi-bam coassembly	coassembly.multi.bam	k__Bacteria_(UID3187)	95.48	1.79	0	91.9409	d__Bacteria;p__Bdellovibrionota;c__Bdellovibrionia;o__Bdellovibrionales;f__UBA1609;g__;s__
coassembly.multi.bam_bin.1334	0.533858	0.685645	0.542571	6454	220842	33	2548_0	0.685645	Low_quality	Multi_bam coassembly	coassembly.multi.bam	root_(UID1)	0	0	0	4.38623	NA
coassembly.multi.bam_bin.1335	0.568419	0.765214	0.695449	3525	574986	162	1724_1	0.772714	Low_quality	Single-bam and multi-bam coassembly	coassembly.multi.bam	k__Bacteria_(UID2565)	24.51	0.62	33.33	25.7005	d__Bacteria;p__Planctomycetota;c__Brocadiae;o__;f__;g__;s__
coassembly.multi.bam_bin.1336	0.492021	0.589323	0.688484	3468	1000121	279	1598_1	0.555921	Low_quality	Single-bam and multi-bam coassembly	coassembly.multi.bam	k__Bacteria_(UID203)	21.55	0	0	25.6257	d__Bacteria;p__Proteobacteria;c__Alphaproteobacteria;o__Dongiales;f__Dongiaceae;g__;s__
coassembly.multi.bam_bin.1337	0.595024	0.826468	0.445093	9880	2178418	284	32_1	0.869704	Medium_quality	Single-bam and multi-bam coassembly	coassembly.multi.bam	k__Bacteria_(UID2982)	85.19	4.28	14.29	69.0007	d__Bacteria;p__Verrucomicrobiota_A;c__Chlamydiia;o__Parachlamydiales;f__Parachlamydiaceae;g__;s__
coassembly.multi.bam_bin.1338	0.800556	1.29966	0.508516	66347	258003	23	2026_0	1.29966	Low_quality	Multi_bam coassembly	coassembly.multi.bam	root_(UID1)	0	0	0	5.55133	NA
coassembly.multi.bam_bin.1339	1.06244	1.90259	0.676563	5247	6659323	1295	343_1	1.98186	Medium_quality	Single-bam and multi-bam coassembly	coassembly.multi.bam	k__Bacteria_(UID1452)	61.48	4.72	0	42.1627	d__Bacteria;p__Chloroflexota;c__Chloroflexia;o__;f__;g__;s__
coassembly.multi.bam_bin.134	0.51063	0.632167	0.494966	3762	463551	120	503_1	0.584751	Low_quality	Single-bam and multi-bam coassembly	coassembly.multi.bam	k__Bacteria_(UID203)	7.52	0	0	11.6364	NA
coassembly.multi.bam_bin.1340	0.815823	1.33481	0.667753	26099	3313486	213	1472_1	1.27238	Medium_quality	Single-bam and multi-bam coassembly	coassembly.multi.bam	f__Rhodocyclaceae_(UID3972)	59.88	2.32	57.89	54.7079	d__Bacteria;p__Proteobacteria;c__Gammaproteobacteria;o__Burkholderiales;f__Rhodocyclaceae;g__;s__
coassembly.multi.bam_bin.1341	0.556007	0.736639	0.649236	4054	1431540	349	1730_1	0.70419	Low_quality	Single-bam and multi-bam coassembly	coassembly.multi.bam	k__Bacteria_(UID203)	27.59	1.72	0	23.1437	d__Bacteria;p__Armatimonadota;c__BOG-944;o__BOG-944;f__;g__;s__
coassembly.multi.bam_bin.1342	0.629618	0.906112	0.570657	10012	889757	110	408_1	0.947454	Medium_quality	Single-bam and multi-bam coassembly	coassembly.multi.bam	k__Bacteria_(UID1452)	64.04	1.98	0	58.7458	d__Bacteria;p__Patescibacteria;c__ABY1;o__SG8-24;f__2-12-FULL-60-25;g__SZUA-46;s__
coassembly.multi.bam_bin.1343	0.8124	1.32693	0.705627	8162	10509789	1584	1952_1	1.30752	Others	Single-bam and multi-bam coassembly	coassembly.multi.bam	k__Bacteria_(UID203)	83.15	51.96	23.35	-160.014	d__Bacteria;p__Actinobacteriota;c__Actinobacteria;o__Propionibacteriales;f__Nocardioidaceae;g__;s__
coassembly.multi.bam_bin.1344	0.868742	1.45665	0.651432	126890	6435709	132	732_1	1.53102	High_quality	Single-bam and multi-bam coassembly	coassembly.multi.bam	k__Bacteria_(UID2565)	97.7	2.3	0	92.0755	d__Bacteria;p__Planctomycetota;c__Planctomycetes;o__Pirellulales;f__;g__;s__
coassembly.multi.bam_bin.1345	0.785585	1.26519	0.336888	3169	5286182	1607	1819_1	1.23878	Low_quality	Single-bam and multi-bam coassembly	coassembly.multi.bam	k__Archaea_(UID2)	4.19	0.07	0	7.87059	NA
coassembly.multi.bam_bin.1346	0.473597	0.546907	0.302292	4520	521415	117	2223_1	0.587815	Low_quality	Single-bam and multi-bam coassembly	coassembly.multi.bam	k__Bacteria_(UID3060)	28.25	0	0	32.4581	d__Bacteria;p__Dependentiae;c__Babeliae;o__;f__;g__;s__
coassembly.multi.bam_bin.1347	0.378647	0.328305	0.412076	3343	288295	81	2459_1	0.340869	Low_quality	Single-bam and multi-bam coassembly	coassembly.multi.bam	k__Bacteria_(UID203)	8.61	0	0	12.6673	d__Bacteria;p__Bdellovibrionota;c__Bdellovibrionia;o__;f__;g__;s__
coassembly.multi.bam_bin.1348	0.694508	1.05551	0.711232	8228	4776295	706	1148_1	1.05788	Medium_quality	Single-bam and multi-bam coassembly	coassembly.multi.bam	c__Deltaproteobacteria_(UID3216)	65.48	5.48	55.56	45.6323	d__Bacteria;p__Myxococcota;c__Polyangia;o__Polyangiales;f__Ga0077539;g__;s__
coassembly.multi.bam_bin.1349	0.465677	0.528672	0.461521	6162	2298517	408	547_1	0.581356	Medium_quality	Single-bam and multi-bam coassembly	coassembly.multi.bam	p__Bacteroidetes_(UID2591)	66.3	0.91	33.33	66.4164	d__Bacteria;p__Bacteroidota;c__Bacteroidia;o__Chitinophagales;f__Saprospiraceae;g__;s__
coassembly.multi.bam_bin.135	2.06096	4.20148	0.429328	9199	1046747	145	2051_4	3.64651	Low_quality	Shared by all assemblies	coassembly.multi.bam	k__Bacteria_(UID203)	15.79	0	0	20.3534	d__Bacteria;p__Proteobacteria;c__Gammaproteobacteria;o__Burkholderiales;f__Nitrosomonadaceae;g__Nitrosomonas;s__
coassembly.multi.bam_bin.1350	0.670803	1.00093	0.629283	5083	1255442	255	1441_0	1.00093	Low_quality	Multi_bam coassembly	coassembly.multi.bam	k__Bacteria_(UID203)	29.94	0	0	34.2068	d__Bacteria;p__Proteobacteria;c__Gammaproteobacteria;o__Burkholderiales;f__Rhodocyclaceae;g__;s__
coassembly.multi.bam_bin.1351	0.576112	0.782926	0.643882	4108	2253466	555	198_0	0.782926	Low_quality	Multi_bam coassembly	coassembly.multi.bam	k__Bacteria_(UID3187)	41.57	3.85	0	26.4803	d__Bacteria;p__Acidobacteriota;c__Thermoanaerobaculia;o__UBA5066;f__UBA5066;g__;s__
coassembly.multi.bam_bin.1352	0.660224	0.976575	0.476206	11951	1688970	200	2271_1	1.00171	Low_quality	Single-bam and multi-bam coassembly	coassembly.multi.bam	p__Bacteroidetes_(UID2591)	45.4	0.25	0	48.8443	d__Bacteria;p__Bacteroidota;c__Bacteroidia;o__Chitinophagales;f__Chitinophagaceae;g__Ferruginibacter;s__
coassembly.multi.bam_bin.1353	0.574767	0.779829	0.651318	5492	1493812	295	1604_1	0.783966	Low_quality	Single-bam and multi-bam coassembly	coassembly.multi.bam	o__Sphingomonadales_(UID3310)	40.14	1.16	80	39.5735	d__Bacteria;p__Proteobacteria;c__Alphaproteobacteria;o__Sphingomonadales;f__Sphingomonadaceae;g__Novosphingobium;s__
coassembly.multi.bam_bin.1354	0.840384	1.39136	0.716443	7450	2823099	438	1721_1	1.40252	Medium_quality	Single-bam and multi-bam coassembly	coassembly.multi.bam	p__Actinobacteria_(UID1454)	79.31	3.19	0	67.818	d__Bacteria;p__Actinobacteriota;c__Thermoleophilia;o__20CM-4-69-9;f__;g__;s__
coassembly.multi.bam_bin.1355	0.566741	0.76135	0.486154	7693	523751	71	2496_1	0.781993	Low_quality	Single-bam and multi-bam coassembly	coassembly.multi.bam	k__Bacteria_(UID1453)	48.36	0.85	0	48.584	d__Bacteria;p__Patescibacteria;c__Paceibacteria;o__UBA9983_A;f__UBA2163;g__C7867-001;s__
coassembly.multi.bam_bin.1356	0.576074	0.782838	0.70928	3607	333748	92	1710_1	0.787915	Low_quality	Single-bam and multi-bam coassembly	coassembly.multi.bam	k__Bacteria_(UID203)	6.55	0	0	10.6453	NA
coassembly.multi.bam_bin.1357	1.11437	2.02215	0.69378	14391	3034738	318	1841_1	1.45485	Medium_quality	Shared by all assemblies	coassembly.multi.bam	k__Bacteria_(UID1452)	86.73	8.22	38.46	53.5786	d__Bacteria;p__Chloroflexota;c__Dehalococcoidia;o__UBA2991;f__UBA2991;g__;s__
coassembly.multi.bam_bin.1358	0.529125	0.674747	0.56593	4939	2122315	450	688_1	0.662542	Low_quality	Single-bam and multi-bam coassembly	coassembly.multi.bam	k__Bacteria_(UID2565)	29.06	2.33	0	21.6625	d__Bacteria;p__Planctomycetota;c__Planctomycetes;o__;f__;g__;s__
coassembly.multi.bam_bin.1359	0.973431	1.69767	0.697543	8467	3671240	531	1294_1	1.72994	Others	Single-bam and multi-bam coassembly	coassembly.multi.bam	o__Rhizobiales_(UID3654)	83.22	14	8.96	18.9964	d__Bacteria;p__Proteobacteria;c__Alphaproteobacteria;o__Rhizobiales;f__Beijerinckiaceae;g__Rhodoblastus;s__
coassembly.multi.bam_bin.136	1.23639	2.30308	0.715876	9735	2835152	367	1118_1	1.86663	Low_quality	Shared by all assemblies	coassembly.multi.bam	k__Bacteria_(UID203)	29.31	3.45	0	16.6517	d__Bacteria;p__Eisenbacteria;c__RBG-16-71-46;o__RBG-16-71-46;f__RBG-16-71-46;g__;s__
coassembly.multi.bam_bin.1360	1.98813	4.03381	0.455639	1205886	4678476	5	2301_1	1.85613	High_quality	Shared by all assemblies	coassembly.multi.bam	o__Cytophagales_(UID2936)	98.81	0.3	0	104.311	d__Bacteria;p__Bacteroidota;c__Bacteroidia;o__Cytophagales;f__Cyclobacteriaceae;g__UBA2336;s__
coassembly.multi.bam_bin.1361	1.2625	2.36319	0.409393	196071	3197552	31	2121_1	2.38271	High_quality	Single-bam and multi-bam coassembly	coassembly.multi.bam	p__Bacteroidetes_(UID2591)	99.01	1.48	0	97.7031	d__Bacteria;p__Bacteroidota;c__Bacteroidia;o__Chitinophagales;f__Chitinophagaceae;g__Taibaiella_B;s__
coassembly.multi.bam_bin.1362	1.08363	1.95138	0.557614	56289	15773996	705	296_1	1.98727	Medium_quality	Single-bam and multi-bam coassembly	coassembly.multi.bam	k__Bacteria_(UID1452)	96.67	8.67	6.67	59.3674	d__Bacteria;p__Chloroflexota;c__Anaerolineae;o__Caldilineales;f__Caldilineaceae;g__;s__
coassembly.multi.bam_bin.1363	0.323945	0.202364	0.63535	3363	921955	257	803_1	0.243268	Low_quality	Single-bam and multi-bam coassembly	coassembly.multi.bam	root_(UID1)	6.25	0	0	10.3103	d__Bacteria;p__Acidobacteriota;c__Acidobacteriae;o__Bryobacterales;f__;g__;s__
coassembly.multi.bam_bin.1364	0.439873	0.469264	0.436835	4274	1969450	453	2466_1	0.475818	Medium_quality	Single-bam and multi-bam coassembly	coassembly.multi.bam	k__Bacteria_(UID203)	58.25	5.26	0	36.1302	d__Bacteria;p__Bdellovibrionota;c__Bacteriovoracia;o__UBA1018;f__;g__;s__
coassembly.multi.bam_bin.1365	1.05835	1.89319	0.741648	12940	4210172	458	1997_1	1.87035	Medium_quality	Single-bam and multi-bam coassembly	coassembly.multi.bam	k__Bacteria_(UID1453)	70.83	8.97	16.67	32.2093	d__Bacteria;p__Actinobacteriota;c__Acidimicrobiia;o__Microtrichales;f__UBA8139;g__;s__
coassembly.multi.bam_bin.1366	0.780709	1.25397	0.703969	10967	4696890	555	1014_1	1.28304	Medium_quality	Single-bam and multi-bam coassembly	coassembly.multi.bam	k__Bacteria_(UID3187)	88.89	5.13	0	67.8913	d__Bacteria;p__Acidobacteriota;c__Thermoanaerobaculia;o__UBA5704;f__UBA5704;g__;s__
coassembly.multi.bam_bin.1367	0.850637	1.41496	0.723147	7648	5356085	808	1973_1	1.53317	Others	Single-bam and multi-bam coassembly	coassembly.multi.bam	k__Bacteria_(UID1453)	85.47	19.52	39.13	-0.0207243	d__Bacteria;p__Actinobacteriota;c__Acidimicrobiia;o__IMCC26256;f__PALSA-555;g__;s__
coassembly.multi.bam_bin.1368	0.540692	0.701379	0.425423	8649	487824	73	52_1	0.736339	Low_quality	Single-bam and multi-bam coassembly	coassembly.multi.bam	k__Bacteria_(UID1453)	49.66	0	0	54.1926	d__Bacteria;p__Patescibacteria;c__Saccharimonadia;o__Saccharimonadales;f__;g__;s__
coassembly.multi.bam_bin.1369	0.523762	0.662402	0.451572	5973	221817	44	1340_1	0.656994	Low_quality	Single-bam and multi-bam coassembly	coassembly.multi.bam	root_(UID1)	12.5	0	0	16.8475	d__Bacteria;p__Proteobacteria;c__Alphaproteobacteria;o__MC1;f__;g__;s__
coassembly.multi.bam_bin.137	0.567177	0.762356	0.415245	10008	2155008	280	1804_1	0.80261	Medium_quality	Single-bam and multi-bam coassembly	coassembly.multi.bam	k__Bacteria_(UID3187)	80.6	2.66	0	71.9056	d__Bacteria;p__Bdellovibrionota_B;c__UBA2361;o__UBA2361;f__;g__;s__
coassembly.multi.bam_bin.1370	1.03691	1.84381	0.714	18620	9284792	764	1082_1	1.87622	Medium_quality	Single-bam and multi-bam coassembly	coassembly.multi.bam	c__Deltaproteobacteria_(UID3216)	87.42	1.94	0	82.636	d__Bacteria;p__Myxococcota;c__UBA796;o__UBA796;f__UBA796;g__;s__
coassembly.multi.bam_bin.1371	0.604472	0.848219	0.487181	5904	1269777	240	817_1	0.885867	Medium_quality	Single-bam and multi-bam coassembly	coassembly.multi.bam	p__Actinobacteria_(UID1454)	65.21	0.65	100	66.9517	d__Bacteria;p__Actinobacteriota;c__Thermoleophilia;o__Solirubrobacterales;f__;g__;s__
coassembly.multi.bam_bin.1372	0.498217	0.603588	0.427314	4194	424567	100	2450_1	0.616847	Low_quality	Single-bam and multi-bam coassembly	coassembly.multi.bam	k__Bacteria_(UID3187)	15.32	0	0	19.4907	d__Bacteria;p__Bdellovibrionota;c__Bacteriovoracia;o__UBA1018;f__;g__;s__
coassembly.multi.bam_bin.1373	0.9883	1.7319	0.64495	137643	5993929	118	637_1	1.46272	High_quality	Shared by all assemblies	coassembly.multi.bam	k__Bacteria_(UID2982)	98.58	2.43	12.5	92.65	d__Bacteria;p__Verrucomicrobiota;c__Verrucomicrobiae;o__Chthoniobacterales;f__Chthoniobacteraceae;g__;s__
coassembly.multi.bam_bin.1374	1.32197	2.50011	0.505964	45084	8241979	452	250_1	1.08775	Others	Shared by all assemblies	coassembly.multi.bam	k__Bacteria_(UID1453)	95.3	18.5	58.62	19.0028	d__Bacteria;p__Cyanobacteria;c__Vampirovibrionia;o__Obscuribacterales;f__Obscuribacteraceae;g__QKMZ01;s__
coassembly.multi.bam_bin.1375	0.555907	0.736409	0.375617	7575	1428531	217	78_1	0.760072	Medium_quality	Single-bam and multi-bam coassembly	coassembly.multi.bam	k__Archaea_(UID2)	76.71	3.04	20	66.5843	d__Archaea;p__Micrarchaeota;c__Micrarchaeia;o__UBA10214;f__UBA10214;g__;s__
coassembly.multi.bam_bin.1376	0.813197	1.32876	0.667079	36267	9584981	537	1028_1	1.39383	High_quality	Single-bam and multi-bam coassembly	coassembly.multi.bam	k__Bacteria_(UID1452)	98.61	3.7	0	85.3593	d__Bacteria;p__Eremiobacterota;c__UBP9;o__UBA4705;f__;g__;s__
coassembly.multi.bam_bin.1377	0.659445	0.974783	0.697485	6880	4065693	668	531_1	1.01739	Medium_quality	Single-bam and multi-bam coassembly	coassembly.multi.bam	c__Deltaproteobacteria_(UID3216)	53.86	4.19	0	37.3282	d__Bacteria;p__Myxococcota;c__UBA9160;o__UBA9160;f__UBA4427;g__;s__
coassembly.multi.bam_bin.1378	0.957715	1.66149	0.673137	10141	5123738	692	1033_1	1.82008	Others	Single-bam and multi-bam coassembly	coassembly.multi.bam	k__Bacteria_(UID203)	86.21	23.04	62.69	-9.93405	d__Bacteria;p__Acidobacteriota;c__Thermoanaerobaculia;o__UBA5704;f__;g__;s__
coassembly.multi.bam_bin.1379	0.749892	1.18302	0.460731	9674	5480374	693	321_1	1.20355	Medium_quality	Single-bam and multi-bam coassembly	coassembly.multi.bam	p__Bacteroidetes_(UID2591)	84.87	0.54	0	86.7586	d__Bacteria;p__Bacteroidota;c__Bacteroidia;o__Chitinophagales;f__Saprospiraceae;g__;s__
coassembly.multi.bam_bin.138	1.33888	2.53903	0.631773	9036	4752393	661	993_1	2.3678	Others	Single-bam and multi-bam coassembly	coassembly.multi.bam	c__Gammaproteobacteria_(UID4201)	91.05	44.54	92.86	-85.7357	d__Bacteria;p__Proteobacteria;c__Gammaproteobacteria;o__Competibacterales;f__Competibacteraceae;g__;s__
coassembly.multi.bam_bin.1380	0.578437	0.788278	0.514688	11913	1779313	198	1229_1	0.823772	Medium_quality	Single-bam and multi-bam coassembly	coassembly.multi.bam	c__Alphaproteobacteria_(UID3305)	85.8	2.91	62.5	77.7614	d__Bacteria;p__Proteobacteria;c__Alphaproteobacteria;o__Micavibrionales;f__Micavibrionaceae;g__UBA1573;s__
coassembly.multi.bam_bin.1381	0.617466	0.878134	0.576577	4067	992303	243	290_0	0.878134	Low_quality	Multi_bam coassembly	coassembly.multi.bam	k__Bacteria_(UID203)	18.07	1.75	0	13.4753	d__Bacteria;p__Planctomycetota;c__Phycisphaerae;o__Phycisphaerales;f__SM1A02;g__UBA2402;s__
coassembly.multi.bam_bin.1382	0.766814	1.22198	0.693482	5411	1473051	300	1843_1	1.22784	Low_quality	Single-bam and multi-bam coassembly	coassembly.multi.bam	k__Bacteria_(UID203)	21.93	1.75	0	17.4781	d__Bacteria;p__Chloroflexota;c__Dehalococcoidia;o__UBA2991;f__UBA2991;g__G233;s__
coassembly.multi.bam_bin.1383	1.27399	2.38965	0.602798	14425	1807398	194	1612_1	2.36368	Low_quality	Single-bam and multi-bam coassembly	coassembly.multi.bam	k__Bacteria_(UID203)	33.39	5.17	66.67	15.7752	d__Bacteria;p__Proteobacteria;c__Alphaproteobacteria;o__Sphingomonadales;f__Sphingomonadaceae;g__Sphingobium;s__
coassembly.multi.bam_bin.1384	1.24821	2.3303	0.702192	16868	4112440	369	1547_1	2.32669	Medium_quality	Single-bam and multi-bam coassembly	coassembly.multi.bam	o__Burkholderiales_(UID4000)	84.67	4.13	36.84	70.4081	d__Bacteria;p__Proteobacteria;c__Gammaproteobacteria;o__Burkholderiales;f__Burkholderiaceae;g__Ramlibacter;s__
coassembly.multi.bam_bin.1385	0.51032	0.631454	0.455071	4795	519100	116	383_1	0.611593	Low_quality	Single-bam and multi-bam coassembly	coassembly.multi.bam	k__Bacteria_(UID3187)	16.47	0	0	20.7077	d__Bacteria;p__Bdellovibrionota;c__UBA2394;o__UBA2428;f__;g__;s__
coassembly.multi.bam_bin.1386	0.646859	0.945807	0.662765	6684	2496059	419	1065_1	0.953182	Medium_quality	Single-bam and multi-bam coassembly	coassembly.multi.bam	c__Gammaproteobacteria_(UID4267)	54.08	4.84	7.69	34.6559	d__Bacteria;p__Proteobacteria;c__Gammaproteobacteria;o__Ga0077536;f__Ga0077536;g__;s__
coassembly.multi.bam_bin.1387	0.344557	0.249819	0.395486	3700	591946	162	2416_0	0.249819	Low_quality	Multi_bam coassembly	coassembly.multi.bam	k__Bacteria_(UID2982)	26.83	2.09	0	20.488	d__Bacteria;p__Verrucomicrobiota_A;c__Chlamydiia;o__Parachlamydiales;f__;g__;s__
coassembly.multi.bam_bin.1388	0.640517	0.931206	0.683597	5224	612395	130	1602_1	0.951964	Low_quality	Single-bam and multi-bam coassembly	coassembly.multi.bam	k__Bacteria_(UID203)	15.52	0	0	19.8005	d__Bacteria;p__Proteobacteria;c__Alphaproteobacteria;o__Sphingomonadales;f__Sphingomonadaceae;g__Croceicoccus;s__
coassembly.multi.bam_bin.1389	0.43383	0.455352	0.644508	4390	3383677	793	1290_1	0.529801	Medium_quality	Single-bam and multi-bam coassembly	coassembly.multi.bam	o__Rhizobiales_(UID3447)	56.56	5.19	10.53	35.35	d__Bacteria;p__Proteobacteria;c__Alphaproteobacteria;o__Rhizobiales;f__Hyphomicrobiaceae;g__;s__
coassembly.multi.bam_bin.139	0.437015	0.462685	0.605989	4630	564853	125	796_0	0.462685	Low_quality	Multi_bam coassembly	coassembly.multi.bam	k__Bacteria_(UID203)	34.32	0	0	38.5402	d__Bacteria;p__Patescibacteria;c__Gracilibacteria;o__Peribacterales;f__Peribacteraceae;g__;s__
coassembly.multi.bam_bin.1390	0.516444	0.645552	0.5329	6669	1023027	168	807_1	0.668905	Medium_quality	Single-bam and multi-bam coassembly	coassembly.multi.bam	c__Alphaproteobacteria_(UID3305)	50.72	0.22	0	54.0226	d__Bacteria;p__Proteobacteria;c__Alphaproteobacteria;o__Micavibrionales;f__GCA-2720935;g__;s__
coassembly.multi.bam_bin.1391	1.0841	1.95247	0.582255	7127	5180642	827	872_0	1.95247	Low_quality	Multi_bam coassembly	coassembly.multi.bam	root_(UID1)	0	0	0	4.43582	NA
coassembly.multi.bam_bin.1392	0.236048	0	0.66357	2962	338718	110	722_0	0	Low_quality	Multi_bam coassembly	coassembly.multi.bam	root_(UID1)	0	0	0	3.99681	NA
coassembly.multi.bam_bin.1393	0.607813	0.855912	0.745542	3788	1064162	277	1990_1	0.997022	Low_quality	Single-bam and multi-bam coassembly	coassembly.multi.bam	root_(UID1)	8.33	0	0	12.4498	d__Bacteria;p__Actinobacteriota;c__Acidimicrobiia;o__Microtrichales;f__;g__;s__
coassembly.multi.bam_bin.1394	1.13772	2.07591	0.518425	128140	8852727	135	205_1	2.16735	Others	Single-bam and multi-bam coassembly	coassembly.multi.bam	k__Bacteria_(UID1452)	97.27	13.64	50	41.7704	d__Bacteria;p__Chloroflexota;c__Anaerolineae;o__SBR1031;f__A4b;g__;s__
coassembly.multi.bam_bin.1395	0.930597	1.59905	0.636926	331524	3664206	34	362_1	1.73976	High_quality	Single-bam and multi-bam coassembly	coassembly.multi.bam	k__Bacteria_(UID2565)	97.73	4.61	20	81.9577	d__Bacteria;p__Planctomycetota;c__Phycisphaerae;o__Phycisphaerales;f__SM1A02;g__UBA2402;s__
coassembly.multi.bam_bin.1396	1.43683	2.76455	0.590373	285249	4126482	30	662_1	1.8298	High_quality	Shared by all assemblies	coassembly.multi.bam	k__Bacteria_(UID3187)	97.67	2.27	0	92.6006	d__Bacteria;p__Nitrospirota;c__Nitrospiria;o__Nitrospirales;f__Nitrospiraceae;g__Nitrospira_A;s__
coassembly.multi.bam_bin.1397	2.43572	5.06428	0.418672	106202	3525713	54	2342_1	3.25918	High_quality	Shared by all assemblies	coassembly.multi.bam	p__Bacteroidetes_(UID2591)	98.52	0	0	104.307	d__Bacteria;p__Bacteroidota;c__Bacteroidia;o__Chitinophagales;f__Saprospiraceae;g__UBA3362;s__
coassembly.multi.bam_bin.1398	0.824406	1.35457	0.441182	108922	2623470	44	680_1	1.49325	Medium_quality	Single-bam and multi-bam coassembly	coassembly.multi.bam	k__Bacteria_(UID3187)	87.52	1.96	33.33	84.1725	d__Bacteria;p__Bdellovibrionota_A;c__UBA2651;o__UBA2651;f__UBA2651;g__;s__
coassembly.multi.bam_bin.1399	0.842242	1.39564	0.503366	80855	854285	12	384_1	1.45084	Low_quality	Single-bam and multi-bam coassembly	coassembly.multi.bam	c__Alphaproteobacteria_(UID3305)	33.48	0	0	39.1302	d__Bacteria;p__Proteobacteria;c__Alphaproteobacteria;o__Dongiales;f__;g__;s__
coassembly.multi.bam_bin.14	0.549681	0.722075	0.337508	5836	1750122	331	2367_1	0.74538	Medium_quality	Single-bam and multi-bam coassembly	coassembly.multi.bam	f__Flavobacteriaceae_(UID2817)	60.66	2.21	14.29	54.2617	d__Bacteria;p__Bacteroidota;c__Bacteroidia;o__Flavobacteriales;f__Flavobacteriaceae;g__Flavobacterium;s__
coassembly.multi.bam_bin.140	0.420085	0.423707	0.678554	3787	3262165	791	1788_1	0.390782	Low_quality	Single-bam and multi-bam coassembly	coassembly.multi.bam	k__Bacteria_(UID203)	16.02	0	0	20.1397	d__Bacteria;p__Myxococcota;c__Polyangia;o__Polyangiales;f__Polyangiaceae;g__;s__
coassembly.multi.bam_bin.1400	1.08083	1.94493	0.443271	64804	4510590	177	2334_1	2.08185	High_quality	Single-bam and multi-bam coassembly	coassembly.multi.bam	p__Bacteroidetes_(UID2591)	96.47	4.16	81.25	84.5896	d__Bacteria;p__Bacteroidota;c__Bacteroidia;o__Chitinophagales;f__LD1;g__Bog-950;s__
coassembly.multi.bam_bin.1401	0.93418	1.6073	0.430004	191285	2113184	21	2166_1	1.72362	High_quality	Single-bam and multi-bam coassembly	coassembly.multi.bam	k__Bacteria_(UID2982)	96.96	0.9	0	98.5408	d__Bacteria;p__Verrucomicrobiota_A;c__Chlamydiia;o__Parachlamydiales;f__Simkaniaceae;g__;s__
coassembly.multi.bam_bin.1402	1.77636	3.54625	0.52899	229131	4544369	27	225_1	1.72316	High_quality	Shared by all assemblies	coassembly.multi.bam	k__Bacteria_(UID1452)	93.64	0.91	0	95.261	d__Bacteria;p__Chloroflexota;c__Anaerolineae;o__Anaerolineales;f__envOPS12;g__OLB14;s__
coassembly.multi.bam_bin.1403	1.92416	3.88652	0.646439	112745	3352466	52	1452_1	1.99358	High_quality	Shared by all assemblies	coassembly.multi.bam	f__Rhodocyclaceae_(UID3972)	94.8	1.18	25	95.0114	d__Bacteria;p__Proteobacteria;c__Gammaproteobacteria;o__Burkholderiales;f__Rhodocyclaceae;g__Fen-999;s__
coassembly.multi.bam_bin.1404	1.52226	2.96124	0.635852	80826	3698629	92	797_1	0.979767	Medium_quality	Shared by all assemblies	coassembly.multi.bam	k__Bacteria_(UID1453)	85.9	0.85	0	87.3	d__Bacteria;p__UBP7_A;c__4484-113;o__4484-113;f__;g__;s__
coassembly.multi.bam_bin.1405	0.755314	1.1955	0.612808	47096	2291366	117	1320_1	1.18951	Others	Single-bam and multi-bam coassembly	coassembly.multi.bam	o__Rhizobiales_(UID3642)	75.3	12.4	19.23	21.0645	d__Bacteria;p__Proteobacteria;c__Alphaproteobacteria;o__Rhizobiales;f__Xanthobacteraceae;g__;s__
coassembly.multi.bam_bin.1406	0.814657	1.33213	0.612526	134939	4594705	100	1302_1	1.47031	High_quality	Single-bam and multi-bam coassembly	coassembly.multi.bam	o__Rhizobiales_(UID3447)	93.3	3.76	0	80.4063	d__Bacteria;p__Proteobacteria;c__Alphaproteobacteria;o__Rhizobiales;f__Anderseniellaceae;g__;s__
coassembly.multi.bam_bin.1407	0.862056	1.44125	0.378649	62909	690354	16	2508_1	1.3873	Medium_quality	Shared by all assemblies	coassembly.multi.bam	k__Bacteria_(UID1453)	60.66	0	0	66.1847	d__Bacteria;p__Patescibacteria;c__Paceibacteria;o__UBA9983_A;f__UBA9973;g__;s__
coassembly.multi.bam_bin.1408	1.42542	2.73828	0.380014	218371	222325	2	3_1	2.82345	Low_quality	Single-bam and multi-bam coassembly	coassembly.multi.bam	k__Archaea_(UID2)	1.01	0	0	7.15698	NA
coassembly.multi.bam_bin.1409	0.859599	1.4356	0.562326	34827	7905895	543	285_1	1.18377	Medium_quality	Shared by all assemblies	coassembly.multi.bam	k__Bacteria_(UID1453)	90.6	9.45	15.38	50.0325	d__Bacteria;p__Cyanobacteria;c__Vampirovibrionia;o__Obscuribacterales;f__;g__;s__
coassembly.multi.bam_bin.141	0.566748	0.761367	0.358608	6529	814941	145	1706_1	0.806516	Low_quality	Single-bam and multi-bam coassembly	coassembly.multi.bam	k__Bacteria_(UID203)	18.97	0	0	23.362	d__Bacteria;p__Bacteroidota;c__Bacteroidia;o__Chitinophagales;f__;g__;s__
coassembly.multi.bam_bin.1410	1.3003	2.45023	0.656099	111374	3708828	67	1310_1	2.45145	High_quality	Single-bam and multi-bam coassembly	coassembly.multi.bam	o__Rhizobiales_(UID3654)	95.14	2.35	11.11	89.4614	d__Bacteria;p__Proteobacteria;c__Alphaproteobacteria;o__Rhizobiales;f__Beijerinckiaceae;g__Rhodoblastus;s__
coassembly.multi.bam_bin.1411	1.59895	3.1378	0.61494	40820	5835303	298	631_1	1.14943	Medium_quality	Shared by all assemblies	coassembly.multi.bam	k__Bacteria_(UID2982)	88.16	0.95	100	89.6685	d__Bacteria;p__Verrucomicrobiota;c__Verrucomicrobiae;o__Verrucomicrobiales;f__Verrucomicrobiaceae;g__Prosthecobacter;s__
coassembly.multi.bam_bin.1412	0.947098	1.63704	0.32757	4352	1361387	302	2066_1	1.59595	Others	Single-bam and multi-bam coassembly	coassembly.multi.bam	o__Rickettsiales_(UID3809)	43.51	12.89	34	-12.3682	d__Bacteria;p__Proteobacteria;c__Alphaproteobacteria;o__Rickettsiales;f__Rickettsiaceae;g__GCA-2402195;s__
coassembly.multi.bam_bin.1413	1.21703	2.2585	0.672538	76436	4482814	94	1292_1	2.23996	High_quality	Single-bam and multi-bam coassembly	coassembly.multi.bam	o__Rhizobiales_(UID3447)	96.37	1.83	0	92.8421	d__Bacteria;p__Proteobacteria;c__Alphaproteobacteria;o__Rhizobiales;f__Hyphomicrobiaceae;g__;s__
coassembly.multi.bam_bin.1414	0.842189	1.39551	0.646402	81831	4115486	153	1046_1	1.54108	Medium_quality	Single-bam and multi-bam coassembly	coassembly.multi.bam	k__Bacteria_(UID2565)	97.73	5.09	8.33	78.3602	d__Bacteria;p__Planctomycetota;c__Phycisphaerae;o__Phycisphaerales;f__SM1A02;g__UBA2396;s__
coassembly.multi.bam_bin.1415	1.65467	3.26609	0.456249	60883	5091690	123	2336_1	2.17183	High_quality	Shared by all assemblies	coassembly.multi.bam	p__Bacteroidetes_(UID2591)	97.04	1.48	0	95.1484	d__Bacteria;p__Bacteroidota;c__Bacteroidia;o__Chitinophagales;f__UBA2359;g__UBA2359;s__UBA2359_sp002212985
coassembly.multi.bam_bin.1416	0.73429	1.1471	0.702372	4091	8707822	2119	1826_1	1.12552	Others	Single-bam and multi-bam coassembly	coassembly.multi.bam	c__Deltaproteobacteria_(UID3216)	47.93	12.92	75	-2.82173	d__Bacteria;p__Myxococcota;c__Polyangia;o__Palsa-1104;f__Palsa-1104;g__;s__
coassembly.multi.bam_bin.1417	1.23471	2.2992	0.562874	69972	6523322	185	572_1	2.31351	High_quality	Single-bam and multi-bam coassembly	coassembly.multi.bam	p__Bacteroidetes_(UID2591)	95.54	3.63	12.5	83.4217	d__Bacteria;p__Bacteroidota;c__Bacteroidia;o__Chitinophagales;f__Saprospiraceae;g__;s__
coassembly.multi.bam_bin.1418	1.84814	3.71151	0.408118	45985	5177810	172	2249_1	1.75227	High_quality	Shared by all assemblies	coassembly.multi.bam	p__Bacteroidetes_(UID2591)	94.58	1.97	100	92.068	d__Bacteria;p__Bacteroidota;c__Bacteroidia;o__Chitinophagales;f__UBA2359;g__;s__
coassembly.multi.bam_bin.1419	1.07814	1.93875	0.442717	355510	4508399	23	2255_1	1.52906	High_quality	Shared by all assemblies	coassembly.multi.bam	p__Bacteroidetes_(UID2605)	99.05	1.43	0	98.2907	d__Bacteria;p__Bacteroidota;c__Bacteroidia;o__AKYH767;f__b-17BO;g__;s__
coassembly.multi.bam_bin.142	0.850124	1.41378	0.69355	6951	3488147	580	1407_1	1.44941	Others	Single-bam and multi-bam coassembly	coassembly.multi.bam	c__Gammaproteobacteria_(UID4202)	76.98	10.53	6.56	29.4441	d__Bacteria;p__Proteobacteria;c__Gammaproteobacteria;o__Steroidobacterales;f__Steroidobacteraceae;g__;s__
coassembly.multi.bam_bin.1420	1.10204	1.99377	0.507392	566950	566950	1	4_1	1.69751	Low_quality	Shared by all assemblies	coassembly.multi.bam	root_(UID1)	0	0	0	6.62401	NA
coassembly.multi.bam_bin.1421	1.15598	2.11795	0.329362	154194	3611870	37	2385_1	1.50332	High_quality	Shared by all assemblies	coassembly.multi.bam	o__Cytophagales_(UID2936)	98.66	0.89	0	100.183	d__Bacteria;p__Bacteroidota;c__Bacteroidia;o__Cytophagales;f__UBA9547;g__;s__
coassembly.multi.bam_bin.1422	1.78951	3.57652	0.587487	175944	2717457	27	1611_1	1.26472	High_quality	Shared by all assemblies	coassembly.multi.bam	c__Alphaproteobacteria_(UID3305)	99.57	0	0	105.609	d__Bacteria;p__Proteobacteria;c__Alphaproteobacteria;o__Sphingomonadales;f__Sphingomonadaceae;g__UBA1936;s__
coassembly.multi.bam_bin.1423	0.705485	1.08078	0.347651	32104	1127784	47	2446_1	1.11825	Medium_quality	Single-bam and multi-bam coassembly	coassembly.multi.bam	k__Bacteria_(UID2495)	72.2	0.1	0	76.8884	d__Bacteria;p__Patescibacteria;c__Dojkabacteria;o__B142;f__;g__;s__
coassembly.multi.bam_bin.1424	1.53707	2.99534	0.728039	19731	8376109	619	1957_1	2.9498	Others	Single-bam and multi-bam coassembly	coassembly.multi.bam	k__Bacteria_(UID203)	98.28	91.68	81.48	-280.474	d__Bacteria;p__Actinobacteriota;c__Actinobacteria;o__Propionibacteriales;f__Nocardioidaceae;g__Nocardioides;s__
coassembly.multi.bam_bin.1425	1.66667	3.29371	0.601938	36127	6387011	308	882_1	1.50811	Medium_quality	Shared by all assemblies	coassembly.multi.bam	c__Deltaproteobacteria_(UID3216)	88.47	5.27	0	67.3674	d__Bacteria;p__Myxococcota;c__Polyangia;o__Palsa-1104;f__;g__;s__
coassembly.multi.bam_bin.1426	1.35774	2.58245	0.609665	75370	3551133	86	1434_1	1.92046	High_quality	Shared by all assemblies	coassembly.multi.bam	c__Betaproteobacteria_(UID3971)	98.1	0.98	0	98.8151	d__Bacteria;p__Proteobacteria;c__Gammaproteobacteria;o__Burkholderiales;f__Rhodocyclaceae;g__;s__
coassembly.multi.bam_bin.1427	1.38024	2.63427	0.710898	57998	5759914	225	1397_1	1.5503	High_quality	Shared by all assemblies	coassembly.multi.bam	k__Bacteria_(UID3187)	93.16	4.83	8.33	74.8964	d__Bacteria;p__Acidobacteriota;c__Vicinamibacteria;o__Vicinamibacterales;f__UBA2999;g__;s__
coassembly.multi.bam_bin.1428	1.19711	2.21265	0.705057	35683	5545225	270	1507_1	2.20385	High_quality	Single-bam and multi-bam coassembly	coassembly.multi.bam	c__Betaproteobacteria_(UID3888)	98.08	2.99	22.22	89.0356	d__Bacteria;p__Proteobacteria;c__Gammaproteobacteria;o__Burkholderiales;f__Burkholderiaceae;g__;s__
coassembly.multi.bam_bin.1429	1.47576	2.85419	0.544378	16805	8829732	762	307_1	2.84552	High_quality	Single-bam and multi-bam coassembly	coassembly.multi.bam	k__Bacteria_(UID1452)	94.55	1.82	0	90.3147	d__Bacteria;p__Chloroflexota;c__Anaerolineae;o__Caldilineales;f__Caldilineaceae;g__UBA5069;s__
coassembly.multi.bam_bin.143	0.673102	1.00623	0.506824	15790	5987026	500	212_1	1.00301	Medium_quality	Single-bam and multi-bam coassembly	coassembly.multi.bam	k__Bacteria_(UID1452)	72.07	1.82	0	67.8036	d__Bacteria;p__Chloroflexota;c__Anaerolineae;o__Anaerolineales;f__envOPS12;g__UBA12294;s__
coassembly.multi.bam_bin.1430	0.987779	1.7307	0.469207	32583	661781	39	2150_1	1.75888	Medium_quality	Single-bam and multi-bam coassembly	coassembly.multi.bam	k__Bacteria_(UID1453)	60.48	0.85	100	62.2758	d__Bacteria;p__Patescibacteria;c__Saccharimonadia;o__Saccharimonadales;f__Saccharimonadaceae;g__;s__
coassembly.multi.bam_bin.1431	0.981739	1.7168	0.699806	53190	4373988	172	1972_1	1.45749	Medium_quality	Shared by all assemblies	coassembly.multi.bam	k__Bacteria_(UID1453)	97.44	6.41	0	70.8308	d__Bacteria;p__Actinobacteriota;c__Acidimicrobiia;o__Microtrichales;f__Microtrichaceae;g__UBA11034;s__
coassembly.multi.bam_bin.1432	1.77681	3.54729	0.642071	25979	459588	43	969_1	3.08912	Low_quality	Individual and multi-bam coassembly	coassembly.multi.bam	root_(UID1)	0	0	0	5.08252	NA
coassembly.multi.bam_bin.1433	0.70241	1.0737	0.592436	33717	9579159	545	738_1	1.14727	Others	Single-bam and multi-bam coassembly	coassembly.multi.bam	k__Bacteria_(UID2565)	98.78	10.92	10	50.4849	d__Bacteria;p__Planctomycetota;c__Planctomycetes;o__Pirellulales;f__Pirellulaceae;g__;s__
coassembly.multi.bam_bin.1434	2.37567	4.92603	0.593347	29072	3330992	186	660_1	3.18444	High_quality	Shared by all assemblies	coassembly.multi.bam	k__Bacteria_(UID3187)	92.22	2.27	0	86.0088	d__Bacteria;p__Nitrospirota;c__Nitrospiria;o__Nitrospirales;f__Nitrospiraceae;g__Nitrospira_A;s__
coassembly.multi.bam_bin.1435	1.24465	2.32209	0.442835	24033	3386579	265	2485_1	1.93891	High_quality	Shared by all assemblies	coassembly.multi.bam	k__Bacteria_(UID3187)	95.86	2.75	50	88.5286	d__Bacteria;p__Bdellovibrionota;c__Bdellovibrionia;o__Bdellovibrionales;f__Bdellovibrionaceae;g__;s__
coassembly.multi.bam_bin.1436	1.82467	3.65747	0.611683	14851	4223599	406	1902_1	2.17929	Others	Shared by all assemblies	coassembly.multi.bam	o__Actinomycetales_(UID1697)	95.03	71.59	83.33	-198.461	d__Bacteria;p__Actinobacteriota;c__Actinobacteria;o__Propionibacteriales;f__Nocardioidaceae;g__;s__
coassembly.multi.bam_bin.1437	1.11423	2.02184	0.70608	9452	3752481	495	1194_1	2.11613	Others	Single-bam and multi-bam coassembly	coassembly.multi.bam	p__Actinobacteria_(UID1454)	77.59	15.79	61.29	12.8947	d__Bacteria;p__Actinobacteriota;c__Thermoleophilia;o__Solirubrobacterales;f__70-9;g__;s__
coassembly.multi.bam_bin.1438	0.681997	1.0267	0.579027	31548	3785593	257	348_1	1.08259	Medium_quality	Single-bam and multi-bam coassembly	coassembly.multi.bam	k__Bacteria_(UID3187)	77.94	5.32	12.5	57.1846	d__Bacteria;p__Bdellovibrionota_B;c__UBA2361;o__UBA2361;f__;g__;s__
coassembly.multi.bam_bin.1439	1.84258	3.6987	0.659128	20158	10071011	813	906_3	2.3255	Others	Individual and multi-bam coassembly	coassembly.multi.bam	c__Deltaproteobacteria_(UID3216)	82.09	10.67	33.33	37.252	d__Bacteria;p__Myxococcota;c__Polyangia;o__Palsa-1104;f__;g__;s__
coassembly.multi.bam_bin.144	0.897418	1.52267	0.584511	21733	2751740	226	822_1	1.57738	Medium_quality	Single-bam and multi-bam coassembly	coassembly.multi.bam	k__Bacteria_(UID203)	66.14	4.08	100	54.8133	d__Bacteria;p__Proteobacteria;c__Gammaproteobacteria;o__Pseudomonadales;f__UBA7239;g__UBA7239;s__
coassembly.multi.bam_bin.1440	0.920028	1.57472	0.680919	20537	13752002	1109	1186_1	1.63339	Others	Single-bam and multi-bam coassembly	coassembly.multi.bam	k__Bacteria_(UID203)	94.74	47.26	8.29	-132.677	d__Bacteria;p__Myxococcota;c__Polyangia;o__Polyangiales;f__;g__;s__
coassembly.multi.bam_bin.1441	0.717813	1.10916	0.47862	29628	7400489	383	518_1	1.15158	High_quality	Single-bam and multi-bam coassembly	coassembly.multi.bam	p__Bacteroidetes_(UID2591)	95.3	1.01	0	95.3982	d__Bacteria;p__Bacteroidota;c__Bacteroidia;o__Chitinophagales;f__Saprospiraceae;g__UBA6168;s__
coassembly.multi.bam_bin.1442	0.485534	0.574389	0.698113	3657	993313	264	1126_1	0.551705	Low_quality	Single-bam and multi-bam coassembly	coassembly.multi.bam	k__Bacteria_(UID203)	34.26	0.48	33.33	36.1222	d__Bacteria;p__Planctomycetota;c__Phycisphaerae;o__Phycisphaerales;f__SM1A02;g__;s__
coassembly.multi.bam_bin.1443	1.0571	1.8903	0.696709	20031	4337451	308	1262_1	1.90096	Medium_quality	Single-bam and multi-bam coassembly	coassembly.multi.bam	k__Bacteria_(UID203)	70.69	5.17	50	52.3775	d__Bacteria;p__Proteobacteria;c__Alphaproteobacteria;o__Geminicoccales;f__Geminicoccaceae;g__;s__
coassembly.multi.bam_bin.1444	0.641283	0.932968	0.579009	12462	2361151	259	827_1	0.979239	Low_quality	Single-bam and multi-bam coassembly	coassembly.multi.bam	k__Bacteria_(UID3187)	39.5	1.87	0	34.8652	d__Bacteria;p__Bdellovibrionota_B;c__UBA2361;o__SZUA-149;f__SZUA-149;g__;s__
coassembly.multi.bam_bin.1445	0.709925	1.091	0.348207	21255	3758243	297	2321_1	1.13941	Medium_quality	Single-bam and multi-bam coassembly	coassembly.multi.bam	k__Bacteria_(UID3187)	83.69	7.14	11.11	53.7654	d__Bacteria;p__Bdellovibrionota;c__Bdellovibrionia;o__Bdellovibrionales;f__Bdellovibrionaceae;g__;s__
coassembly.multi.bam_bin.1446	0.820135	1.34474	0.647332	19065	5328250	410	1091_1	1.37514	High_quality	Single-bam and multi-bam coassembly	coassembly.multi.bam	k__Bacteria_(UID2495)	93.41	2.2	50	88.4378	d__Bacteria;p__Eisenbacteria;c__RBG-16-71-46;o__;f__;g__;s__
coassembly.multi.bam_bin.1447	0.811971	1.32594	0.590102	10907	11627132	1370	746_1	1.35255	Others	Single-bam and multi-bam coassembly	coassembly.multi.bam	k__Bacteria_(UID203)	96.25	93.22	89.36	-281.9	d__Bacteria;p__Planctomycetota;c__Planctomycetes;o__Pirellulales;f__Ga0077529;g__;s__
coassembly.multi.bam_bin.1448	0.856125	1.4276	0.355223	4709	429461	95	2020_1	1.68883	Low_quality	Single-bam and multi-bam coassembly	coassembly.multi.bam	k__Bacteria_(UID203)	3.87	0	0	8.09862	NA
coassembly.multi.bam_bin.1449	1.08749	1.96027	0.369526	49737	579834	20	2511_2	2.02254	Medium_quality	Shared by all assemblies	coassembly.multi.bam	k__Bacteria_(UID203)	76.15	0	0	81.5573	d__Bacteria;p__Patescibacteria;c__Paceibacteria;o__UBA9983_A;f__UBA9973;g__;s__
coassembly.multi.bam_bin.145	0.668445	0.995504	0.473601	5820	586230	103	2481_0	0.995504	Low_quality	Multi_bam coassembly	coassembly.multi.bam	k__Archaea_(UID2)	1.94	0	0	6.27453	NA
coassembly.multi.bam_bin.1450	1.55118	3.02783	0.626317	13825	4463804	465	866_4	3.03435	Others	Single-bam and multi-bam coassembly	coassembly.multi.bam	c__Betaproteobacteria_(UID3971)	79	16.45	38.24	7.8076	d__Bacteria;p__Proteobacteria;c__Gammaproteobacteria;o__Burkholderiales;f__Palsa-1005;g__;s__
coassembly.multi.bam_bin.1451	2.13848	4.37995	0.691509	12832	2128647	218	1516_1	2.61156	Medium_quality	Shared by all assemblies	coassembly.multi.bam	o__Burkholderiales_(UID4000)	60.45	1.56	62.5	58.3548	d__Bacteria;p__Proteobacteria;c__Gammaproteobacteria;o__Burkholderiales;f__Burkholderiaceae;g__Piscinibacter;s__
coassembly.multi.bam_bin.1452	1.57677	3.08673	0.61243	28661	6130136	343	877_1	1.44742	High_quality	Shared by all assemblies	coassembly.multi.bam	c__Deltaproteobacteria_(UID3216)	92.62	4.52	12.5	75.7166	d__Bacteria;p__Myxococcota;c__Polyangia;o__Palsa-1104;f__;g__;s__
coassembly.multi.bam_bin.1453	2.64326	5.54211	0.581112	50070	3939019	181	661_1	4.34482	High_quality	Shared by all assemblies	coassembly.multi.bam	k__Bacteria_(UID3187)	94.03	3.64	20	81.9686	d__Bacteria;p__Nitrospirota;c__Nitrospiria;o__Nitrospirales;f__Nitrospiraceae;g__Nitrospira_A;s__
coassembly.multi.bam_bin.1454	1.25562	2.34736	0.720125	21310	3669467	288	1533_1	2.369	High_quality	Single-bam and multi-bam coassembly	coassembly.multi.bam	o__Burkholderiales_(UID4000)	94.5	3.72	17.65	81.54	d__Bacteria;p__Proteobacteria;c__Gammaproteobacteria;o__Burkholderiales;f__Burkholderiaceae;g__;s__
coassembly.multi.bam_bin.1455	1.24735	2.32831	0.411893	13707	5890828	654	2187_1	1.86552	Medium_quality	Shared by all assemblies	coassembly.multi.bam	k__Bacteria_(UID203)	72.22	1.85	100	69.5828	d__Bacteria;p__Spirochaetota;c__Leptospirae;o__Leptospirales;f__Leptospiraceae;g__;s__
coassembly.multi.bam_bin.1456	1.94025	3.92358	0.662082	10309	3625589	463	1477_1	2.45256	Others	Shared by all assemblies	coassembly.multi.bam	c__Betaproteobacteria_(UID3959)	85.3	12.82	86.44	36.902	d__Bacteria;p__Proteobacteria;c__Gammaproteobacteria;o__Burkholderiales;f__Hydrogenophilaceae;g__UBA3361;s__
coassembly.multi.bam_bin.1457	0.923577	1.58289	0.416331	31582	816360	52	2340_1	1.3769	Medium_quality	Shared by all assemblies	coassembly.multi.bam	k__Bacteria_(UID1452)	67.82	1.39	33.33	66.5135	d__Bacteria;p__Patescibacteria;c__Doudnabacteria;o__UBA920;f__UBA920;g__;s__
coassembly.multi.bam_bin.1458	2.1642	4.43917	0.661971	9262	2736199	380	1543_1	2.53135	Medium_quality	Shared by all assemblies	coassembly.multi.bam	o__Burkholderiales_(UID4105)	82.56	2.44	58.33	76.3501	d__Bacteria;p__Proteobacteria;c__Gammaproteobacteria;o__Burkholderiales;f__Burkholderiaceae;g__Comamonas_D;s__
coassembly.multi.bam_bin.1459	1.87413	3.77134	0.642385	16523	3760598	339	996_1	1.92524	High_quality	Shared by all assemblies	coassembly.multi.bam	c__Gammaproteobacteria_(UID4267)	90.79	2	33.33	86.3129	d__Bacteria;p__Proteobacteria;c__Gammaproteobacteria;o__Competibacterales;f__Competibacteraceae;g__Competibacter;s__
coassembly.multi.bam_bin.146	0.855785	1.42682	0.711915	6858	3699073	635	1263_1	1.44092	Medium_quality	Single-bam and multi-bam coassembly	coassembly.multi.bam	c__Alphaproteobacteria_(UID3305)	53.35	3.91	36.36	39.6383	d__Bacteria;p__Proteobacteria;c__Alphaproteobacteria;o__Elsterales;f__URHD0088;g__;s__
coassembly.multi.bam_bin.1460	0.951983	1.64829	0.717691	20771	5726196	440	530_1	1.73607	Others	Single-bam and multi-bam coassembly	coassembly.multi.bam	c__Deltaproteobacteria_(UID3216)	91.19	19.09	26.09	5.69124	d__Bacteria;p__Myxococcota;c__UBA9160;o__UBA9160;f__UBA4427;g__;s__
coassembly.multi.bam_bin.1461	1.66852	3.29796	0.605155	54476	385053	11	777_1	3.23923	Low_quality	Single-bam and multi-bam coassembly	coassembly.multi.bam	k__Bacteria_(UID203)	8.62	0	0	14.0728	NA
coassembly.multi.bam_bin.1462	0.523856	0.662617	0.500874	4875	279897	57	1678_1	0.70936	Low_quality	Single-bam and multi-bam coassembly	coassembly.multi.bam	k__Bacteria_(UID203)	11.49	0	0	15.7359	NA
coassembly.multi.bam_bin.1463	0.502887	0.614341	0.326675	3884	227146	60	49_1	0.585802	Low_quality	Single-bam and multi-bam coassembly	coassembly.multi.bam	k__Bacteria_(UID203)	10.97	0	0	15.1023	NA
coassembly.multi.bam_bin.1464	0.326993	0.209381	0.350675	3434	657168	189	2072_0	0.209381	Low_quality	Multi_bam coassembly	coassembly.multi.bam	k__Bacteria_(UID203)	7.23	0.34	0	9.60074	NA
coassembly.multi.bam_bin.1465	0.909542	1.55058	0.642187	18472	2434489	214	1462_0	1.55058	Medium_quality	Multi_bam coassembly	coassembly.multi.bam	f__Rhodocyclaceae_(UID3972)	58.85	5.91	34.62	36.258	d__Bacteria;p__Proteobacteria;c__Gammaproteobacteria;o__Burkholderiales;f__Rhodocyclaceae;g__Sulfuritalea;s__
coassembly.multi.bam_bin.1466	0.755334	1.19555	0.365167	17362	519417	43	2507_1	1.21208	Low_quality	Single-bam and multi-bam coassembly	coassembly.multi.bam	k__Bacteria_(UID1453)	49.12	0.85	0	49.751	d__Bacteria;p__Patescibacteria;c__Paceibacteria;o__UBA9983_A;f__UBA9973;g__;s__
coassembly.multi.bam_bin.1467	1.08044	1.94404	0.606991	12277	5379168	630	982_1	1.80544	Others	Shared by all assemblies	coassembly.multi.bam	k__Bacteria_(UID203)	59.48	10.34	100	22.8277	d__Bacteria;p__Proteobacteria;c__Gammaproteobacteria;o__Chromatiales;f__;g__;s__
coassembly.multi.bam_bin.1468	0.762498	1.21204	0.663167	12463	3555006	423	1461_1	1.21204	Others	Multi_bam coassembly	coassembly.multi.bam	k__Bacteria_(UID203)	41.38	19.83	30.77	-46.953	d__Bacteria;p__Proteobacteria;c__Gammaproteobacteria;o__Burkholderiales;f__Rhodocyclaceae;g__Sulfuritalea;s__
coassembly.multi.bam_bin.1469	0.671766	1.00315	0.389629	10865	578012	71	2498_1	1.07112	Medium_quality	Single-bam and multi-bam coassembly	coassembly.multi.bam	k__Bacteria_(UID1453)	55.81	0	0	60.4567	d__Bacteria;p__Patescibacteria;c__Paceibacteria;o__UBA9983_A;f__UBA9973;g__;s__
coassembly.multi.bam_bin.147	0.802287	1.30365	0.443705	26947	2425849	120	684_1	1.33298	Medium_quality	Single-bam and multi-bam coassembly	coassembly.multi.bam	c__Deltaproteobacteria_(UID3216)	83.17	0.65	0	85.0208	d__Bacteria;p__Myxococcota;c__UBA727;o__UBA727;f__;g__;s__
coassembly.multi.bam_bin.1470	0.558711	0.742865	0.577463	8986	3868738	523	1622_1	0.73586	Medium_quality	Single-bam and multi-bam coassembly	coassembly.multi.bam	k__Bacteria_(UID2565)	51.54	4.02	25	36.9967	d__Bacteria;p__Planctomycetota;c__Planctomycetes;o__Planctomycetales;f__Planctomycetaceae;g__Planctomyces_A;s__
coassembly.multi.bam_bin.1471	0.829932	1.36729	0.276101	5538	1465423	276	1753_1	1.42911	Medium_quality	Single-bam and multi-bam coassembly	coassembly.multi.bam	k__Bacteria_(UID3060)	83.94	2.64	20	75.5777	d__Bacteria;p__Campylobacterota;c__Campylobacteria;o__Campylobacterales;f__Arcobacteraceae;g__Aliarcobacter;s__Aliarcobacter_cryaerophilus_A
coassembly.multi.bam_bin.1472	0.643748	0.938643	0.591244	18602	4089179	318	537_1	0.960241	Medium_quality	Single-bam and multi-bam coassembly	coassembly.multi.bam	k__Bacteria_(UID3187)	78.22	2.27	50	72.9205	d__Bacteria;p__Bdellovibrionota_A;c__UBA2651;o__UBA2651;f__UBA2651;g__;s__
coassembly.multi.bam_bin.1473	0.632095	0.911816	0.64415	5360	3561809	717	704_1	0.997508	Low_quality	Single-bam and multi-bam coassembly	coassembly.multi.bam	k__Bacteria_(UID2565)	46.78	1.12	100	46.5934	d__Bacteria;p__Planctomycetota;c__Planctomycetes;o__Planctomycetales;f__Planctomycetaceae;g__;s__
coassembly.multi.bam_bin.1474	0.604048	0.847242	0.35423	14212	2833939	295	2184_1	0.946516	Others	Single-bam and multi-bam coassembly	coassembly.multi.bam	k__Bacteria_(UID203)	92.66	15.47	5.26	20.9046	d__Bacteria;p__Bdellovibrionota;c__Bacteriovoracia;o__UBA1018;f__UBA923;g__;s__
coassembly.multi.bam_bin.1475	0.4658	0.528955	0.379309	5304	2354420	471	2488_1	0.555202	Medium_quality	Single-bam and multi-bam coassembly	coassembly.multi.bam	k__Bacteria_(UID3187)	66.98	2.68	33.33	58.7614	d__Bacteria;p__Bdellovibrionota;c__Bdellovibrionia;o__Bdellovibrionales;f__Bdellovibrionaceae;g__;s__
coassembly.multi.bam_bin.1476	1.1799	2.17303	0.579963	8082	229918	31	986_0	2.17303	Low_quality	Multi_bam coassembly	coassembly.multi.bam	k__Bacteria_(UID203)	0.94	0	0	5.4387	NA
coassembly.multi.bam_bin.1477	1.0534	1.88178	0.650401	7206	5374458	853	1489_1	1.91549	Others	Single-bam and multi-bam coassembly	coassembly.multi.bam	o__Burkholderiales_(UID4000)	85.33	16.12	37.31	15.1857	d__Bacteria;p__Proteobacteria;c__Gammaproteobacteria;o__Burkholderiales;f__Burkholderiaceae;g__;s__
coassembly.multi.bam_bin.1478	0.922804	1.58111	0.516797	11428	6008006	669	567_1	1.64746	Others	Single-bam and multi-bam coassembly	coassembly.multi.bam	p__Bacteroidetes_(UID2591)	81.82	11.37	21.05	32.0353	d__Bacteria;p__Bacteroidota;c__Bacteroidia;o__Chitinophagales;f__Saprospiraceae;g__;s__
coassembly.multi.bam_bin.1479	0.720622	1.11563	0.485294	27135	211739	17	507_0	1.11563	Low_quality	Multi_bam coassembly	coassembly.multi.bam	root_(UID1)	0	0	0	5.10429	NA
coassembly.multi.bam_bin.148	0.453794	0.501313	0.680499	3469	1031657	295	532_1	0.47983	Low_quality	Single-bam and multi-bam coassembly	coassembly.multi.bam	k__Bacteria_(UID203)	7.18	0	0	11.2558	NA
coassembly.multi.bam_bin.1480	0.576941	0.784834	0.683597	4491	1925662	442	1280_1	0.719342	Medium_quality	Single-bam and multi-bam coassembly	coassembly.multi.bam	o__Rhizobiales_(UID3450)	53.12	5.24	12.9	31.8009	d__Bacteria;p__Proteobacteria;c__Alphaproteobacteria;o__Rhizobiales;f__Rhizobiaceae;g__;s__
coassembly.multi.bam_bin.1481	0.589142	0.812926	0.384911	7734	272956	42	7_1	0.839099	Low_quality	Single-bam and multi-bam coassembly	coassembly.multi.bam	k__Archaea_(UID2)	19.94	0	0	24.4167	d__Archaea;p__Micrarchaeota;c__Micrarchaeia;o__UBA8480;f__UBA8480;g__;s__
coassembly.multi.bam_bin.1482	0.74687	1.17606	0.679238	18949	4080034	329	1297_0	1.17606	Medium_quality	Multi_bam coassembly	coassembly.multi.bam	k__Bacteria_(UID203)	68.97	8.62	0	30.7948	d__Bacteria;p__Proteobacteria;c__Alphaproteobacteria;o__Rhizobiales;f__Hyphomicrobiaceae;g__;s__
coassembly.multi.bam_bin.1483	0.906994	1.54471	0.713458	5894	4175895	778	1524_1	1.59551	Medium_quality	Single-bam and multi-bam coassembly	coassembly.multi.bam	o__Burkholderiales_(UID4000)	67.9	6.77	16.67	39.5194	d__Bacteria;p__Proteobacteria;c__Gammaproteobacteria;o__Burkholderiales;f__Burkholderiaceae;g__Rubrivivax;s__
coassembly.multi.bam_bin.1484	0.843827	1.39928	0.694729	14193	8577961	835	1159_1	1.12581	Medium_quality	Shared by all assemblies	coassembly.multi.bam	c__Deltaproteobacteria_(UID3216)	89.73	4.52	18.18	72.732	d__Bacteria;p__Myxococcota;c__Polyangia;o__Polyangiales;f__Polyangiaceae;g__;s__
coassembly.multi.bam_bin.1485	1.05679	1.8896	0.414724	29658	269710	19	2472_0	1.8896	Low_quality	Multi_bam coassembly	coassembly.multi.bam	k__Bacteria_(UID203)	7.18	0	0	12.3287	NA
coassembly.multi.bam_bin.1486	1.12347	2.04311	0.709475	11592	2513281	310	1858_1	2.06799	Medium_quality	Single-bam and multi-bam coassembly	coassembly.multi.bam	p__Actinobacteria_(UID1454)	85.26	3.42	50	74.549	d__Bacteria;p__Actinobacteriota;c__Thermoleophilia;o__Solirubrobacterales;f__Solirubrobacteraceae;g__;s__
coassembly.multi.bam_bin.1487	1.89552	3.82059	0.534458	24417	577408	35	648_1	2.54943	Low_quality	Shared by all assemblies	coassembly.multi.bam	root_(UID1)	0	0	0	5.05152	NA
coassembly.multi.bam_bin.1488	0.720793	1.11602	0.466162	22486	340675	42	121_1	1.11602	Low_quality	Multi_bam coassembly	coassembly.multi.bam	root_(UID1)	4.17	0	0	9.18032	NA
coassembly.multi.bam_bin.1489	0.671956	1.00359	0.463643	9190	295053	43	2177_0	1.00359	Low_quality	Multi_bam coassembly	coassembly.multi.bam	root_(UID1)	0	0	0	4.56294	NA
coassembly.multi.bam_bin.149	0.622237	0.889119	0.509126	4576	408203	86	17_1	0.849212	Low_quality	Single-bam and multi-bam coassembly	coassembly.multi.bam	c__Betaproteobacteria_(UID3888)	20.87	0.64	100	22.5243	d__Bacteria;p__Proteobacteria;c__Gammaproteobacteria;o__Burkholderiales;f__Burkholderiaceae;g__;s__
coassembly.multi.bam_bin.1490	0.60645	0.852774	0.313653	4900	230607	48	1774_0	0.852774	Low_quality	Multi_bam coassembly	coassembly.multi.bam	k__Bacteria_(UID203)	1.79	0.48	0	3.6385	NA
coassembly.multi.bam_bin.1491	1.17667	2.16559	0.674947	18302	6955561	600	1398_1	2.23021	Medium_quality	Single-bam and multi-bam coassembly	coassembly.multi.bam	k__Bacteria_(UID3187)	91.38	9.17	3.23	50.7336	d__Bacteria;p__Acidobacteriota;c__Vicinamibacteria;o__Vicinamibacterales;f__UBA2999;g__;s__
coassembly.multi.bam_bin.1492	0.30395	0.156329	0.525435	3576	210633	57	550_0	0.156329	Low_quality	Multi_bam coassembly	coassembly.multi.bam	root_(UID1)	0	0	0	4.091	NA
coassembly.multi.bam_bin.1493	0.640512	0.931194	0.442967	11981	252193	29	605_1	0.902723	Low_quality	Single-bam and multi-bam coassembly	coassembly.multi.bam	k__Bacteria_(UID203)	18.97	0	0	23.6655	d__Bacteria;p__Patescibacteria;c__Saccharimonadia;o__Saccharimonadales;f__UBA4665;g__;s__
coassembly.multi.bam_bin.1494	0.809388	1.32	0.56643	9954	3006812	397	678_1	1.33271	Medium_quality	Single-bam and multi-bam coassembly	coassembly.multi.bam	k__Bacteria_(UID2570)	81.69	1.66	75	79.2379	d__Bacteria;p__Bacteroidota;c__UBA10030;o__UBA10030;f__UBA8401;g__UBA8401;s__
coassembly.multi.bam_bin.1495	0.456179	0.506805	0.685698	3331	563152	164	1945_1	0.468016	Low_quality	Single-bam and multi-bam coassembly	coassembly.multi.bam	root_(UID1)	0	0	0	4.05551	NA
coassembly.multi.bam_bin.1496	0.588605	0.811689	0.577123	9070	2919258	413	1662_1	0.832929	Low_quality	Single-bam and multi-bam coassembly	coassembly.multi.bam	k__Bacteria_(UID203)	46.65	1.75	0	42.4564	d__Bacteria;p__Planctomycetota;c__Planctomycetes;o__Gemmatales;f__Gemmataceae;g__;s__
coassembly.multi.bam_bin.1497	0.748731	1.18035	0.405151	4050	1177048	291	239_1	1.10648	Low_quality	Single-bam and multi-bam coassembly	coassembly.multi.bam	root_(UID1)	0	0	0	4.15324	NA
coassembly.multi.bam_bin.1498	0.64225	0.935194	0.683782	10180	1468965	193	1946_1	0.960764	Low_quality	Single-bam and multi-bam coassembly	coassembly.multi.bam	k__Bacteria_(UID203)	42.24	0	0	46.8541	d__Bacteria;p__Actinobacteriota;c__Acidimicrobiia;o__Microtrichales;f__Microtrichaceae;g__;s__
coassembly.multi.bam_bin.1499	0.322633	0.199344	0.506747	3544	213505	59	2531_0	0.199344	Low_quality	Multi_bam coassembly	coassembly.multi.bam	k__Bacteria_(UID203)	3.51	0	0	7.59651	NA
coassembly.multi.bam_bin.15	0.545437	0.712304	0.316419	7210	760083	127	1729_0	0.712304	Medium_quality	Multi_bam coassembly	coassembly.multi.bam	k__Bacteria_(UID2495)	57.92	0	0	62.3616	d__Bacteria;p__Patescibacteria;c__Dojkabacteria;o__B142;f__;g__;s__
coassembly.multi.bam_bin.150	1.0111	1.7844	0.612476	33018	5389213	239	1636_1	1.8019	High_quality	Single-bam and multi-bam coassembly	coassembly.multi.bam	c__Deltaproteobacteria_(UID3216)	90.45	0	0	95.6524	d__Bacteria;p__Myxococcota;c__Myxococcia;o__Myxococcales;f__Myxococcaceae;g__;s__
coassembly.multi.bam_bin.1500	0.664148	0.985611	0.55514	4224	609141	143	468_0	0.985611	Low_quality	Multi_bam coassembly	coassembly.multi.bam	k__Bacteria_(UID203)	4.23	0	0	8.40427	NA
coassembly.multi.bam_bin.1501	0.570311	0.769571	0.48433	10246	2682431	330	1717_1	0.790979	Medium_quality	Single-bam and multi-bam coassembly	coassembly.multi.bam	k__Bacteria_(UID2982)	90.14	7.66	3.85	56.7522	d__Bacteria;p__Verrucomicrobiota;c__Verrucomicrobiae;o__Chthoniobacterales;f__Terrimicrobiaceae;g__;s__
coassembly.multi.bam_bin.1502	0.595265	0.827022	0.655917	6337	1960922	340	197_1	0.823233	Low_quality	Single-bam and multi-bam coassembly	coassembly.multi.bam	k__Bacteria_(UID203)	28.37	0	0	32.7471	d__Bacteria;p__Acidobacteriota;c__Thermoanaerobaculia;o__UBA5066;f__UBA5066;g__;s__
coassembly.multi.bam_bin.1503	1.22795	2.28364	0.589446	16021	2085912	198	1850_1	2.60695	Low_quality	Single-bam and multi-bam coassembly	coassembly.multi.bam	k__Bacteria_(UID203)	7.16	9.9	80.49	-29.5307	NA
coassembly.multi.bam_bin.1504	0.606689	0.853323	0.624303	4796	1730404	381	1022_1	0.870169	Low_quality	Single-bam and multi-bam coassembly	coassembly.multi.bam	k__Bacteria_(UID203)	8.7	0	0	12.9378	d__Bacteria;p__Eremiobacterota;c__UBP9;o__;f__;g__;s__
coassembly.multi.bam_bin.1505	1.18912	2.19425	0.60224	15325	215447	22	484_0	2.19425	Low_quality	Multi_bam coassembly	coassembly.multi.bam	root_(UID1)	0	0	0	4.81862	NA
coassembly.multi.bam_bin.1506	1.05619	1.88821	0.721124	11769	3057470	342	1373_1	1.89405	High_quality	Single-bam and multi-bam coassembly	coassembly.multi.bam	k__Bacteria_(UID2565)	98.01	0.57	0	99.8466	d__Bacteria;p__Planctomycetota;c__Phycisphaerae;o__Phycisphaerales;f__SM1A02;g__;s__
coassembly.multi.bam_bin.1507	0.830579	1.36878	0.709341	8579	10395641	1461	1128_1	1.43124	Others	Single-bam and multi-bam coassembly	coassembly.multi.bam	k__Bacteria_(UID3187)	92.16	46.99	18.67	-129.488	d__Bacteria;p__FEN-1099;c__FEN-1099;o__;f__;g__;s__
coassembly.multi.bam_bin.1508	0.586905	0.807774	0.567287	9088	2415209	327	1623_0	0.807774	Low_quality	Multi_bam coassembly	coassembly.multi.bam	k__Bacteria_(UID2565)	36.17	2.25	33.33	30.2273	d__Bacteria;p__Planctomycetota;c__Planctomycetes;o__Planctomycetales;f__Planctomycetaceae;g__Planctomyces_A;s__
coassembly.multi.bam_bin.1509	0.812369	1.32686	0.602775	9208	4798715	659	1455_1	1.37339	Others	Single-bam and multi-bam coassembly	coassembly.multi.bam	k__Bacteria_(UID203)	84.48	64.61	35.91	-210.805	d__Bacteria;p__Proteobacteria;c__Gammaproteobacteria;o__Burkholderiales;f__Rhodocyclaceae;g__Accumulibacter;s__
coassembly.multi.bam_bin.151	0.284907	0.112488	0.602086	3399	308645	86	2541_0	0.112488	Low_quality	Multi_bam coassembly	coassembly.multi.bam	k__Bacteria_(UID203)	3.66	0	0	7.72562	NA
coassembly.multi.bam_bin.1510	0.418103	0.419144	0.64398	3521	668593	182	146_1	0.439659	Low_quality	Single-bam and multi-bam coassembly	coassembly.multi.bam	k__Bacteria_(UID203)	14.13	0	0	18.2133	d__Bacteria;p__Fibrobacterota;c__Fibrobacteria;o__UBA5070;f__UBA5070;g__UBA5070;s__
coassembly.multi.bam_bin.1511	0.554423	0.732992	0.642327	4253	1546187	356	1309_2	0.732992	Low_quality	Multi_bam coassembly	coassembly.multi.bam	k__Bacteria_(UID203)	17.87	0	0	22.0477	d__Bacteria;p__Proteobacteria;c__Alphaproteobacteria;o__Rhizobiales;f__Beijerinckiaceae;g__;s__
coassembly.multi.bam_bin.1512	1.29963	2.44867	0.704716	13593	260670	31	963_0	2.44867	Low_quality	Multi_bam coassembly	coassembly.multi.bam	root_(UID1)	0	0	0	4.75866	NA
coassembly.multi.bam_bin.1513	0.291955	0.128714	0.600984	3131	426453	133	1711_0	0.128714	Low_quality	Multi_bam coassembly	coassembly.multi.bam	k__Bacteria_(UID203)	1.72	0	0	5.74455	NA
coassembly.multi.bam_bin.1514	0.833022	1.37441	0.503164	9267	6000301	802	2492_1	1.40735	Medium_quality	Single-bam and multi-bam coassembly	coassembly.multi.bam	k__Bacteria_(UID203)	91.07	5.36	8.7	69.3034	d__Bacteria;p__Planctomycetota;c__Planctomycetes;o__Pirellulales;f__Pirellulaceae;g__Pirellula_B;s__
coassembly.multi.bam_bin.1515	0.570968	0.771082	0.705045	4412	3784121	863	1161_1	0.786977	Medium_quality	Single-bam and multi-bam coassembly	coassembly.multi.bam	c__Deltaproteobacteria_(UID3216)	55.35	1.29	0	53.096	d__Bacteria;p__Myxococcota;c__Polyangia;o__Polyangiales;f__Ga0077539;g__;s__
coassembly.multi.bam_bin.1516	0.908806	1.54888	0.29914	9792	2634338	361	2371_1	1.6447	Medium_quality	Single-bam and multi-bam coassembly	coassembly.multi.bam	p__Bacteroidetes_(UID2591)	79.6	8.37	76	48.7059	d__Bacteria;p__Bacteroidota;c__Bacteroidia;o__Chitinophagales;f__;g__;s__
coassembly.multi.bam_bin.1517	1.47501	2.85244	0.658774	7544	4087985	639	1212_1	1.55144	Others	Shared by all assemblies	coassembly.multi.bam	k__Bacteria_(UID203)	64.66	14.58	16.67	-1.34526	d__Bacteria;p__Proteobacteria;c__Alphaproteobacteria;o__Rhizobiales;f__Hyphomicrobiaceae;g__;s__
coassembly.multi.bam_bin.1518	1.8207	3.64833	0.629296	14405	317966	33	461_0	3.64833	Low_quality	Multi_bam coassembly	coassembly.multi.bam	k__Bacteria_(UID203)	5.17	0	0	9.95767	NA
coassembly.multi.bam_bin.1519	1.8742	3.7715	0.667501	76135	545929	27	1926_1	2.21172	Low_quality	Individual and multi-bam coassembly	coassembly.multi.bam	root_(UID1)	0	0	0	5.62013	NA
coassembly.multi.bam_bin.152	0.923709	1.5832	0.683828	7491	3902892	600	1913_1	1.78842	Others	Single-bam and multi-bam coassembly	coassembly.multi.bam	o__Actinomycetales_(UID1663)	81.66	11.17	71.88	38.2997	d__Bacteria;p__Actinobacteriota;c__Actinobacteria;o__Nanopelagicales;f__UBA10799;g__;s__
coassembly.multi.bam_bin.1520	0.676919	1.01501	0.674233	7481	4048072	641	1642_1	1.04816	Medium_quality	Single-bam and multi-bam coassembly	coassembly.multi.bam	k__Bacteria_(UID2982)	64.48	6.76	4.76	35.4618	d__Bacteria;p__Verrucomicrobiota;c__Kiritimatiellae;o__SS1-B-03-39;f__;g__;s__
coassembly.multi.bam_bin.1521	0.694086	1.05454	0.686846	5583	2314448	464	1695_1	1.07725	Medium_quality	Single-bam and multi-bam coassembly	coassembly.multi.bam	k__Bacteria_(UID3187)	55.67	3.42	0	42.8837	d__Bacteria;p__Acidobacteriota;c__Vicinamibacteria;o__Vicinamibacterales;f__SCN-69-37;g__;s__
coassembly.multi.bam_bin.1522	0.566066	0.759796	0.717216	3565	1202913	324	1150_1	0.750468	Low_quality	Single-bam and multi-bam coassembly	coassembly.multi.bam	k__Bacteria_(UID203)	14.04	0	0	18.1295	NA
coassembly.multi.bam_bin.1523	0.820406	1.34536	0.347282	5629	3924801	751	2319_1	1.467	Medium_quality	Single-bam and multi-bam coassembly	coassembly.multi.bam	k__Bacteria_(UID2570)	71.39	8.46	56	38.1454	d__Bacteria;p__Bacteroidota;c__Ignavibacteria;o__SJA-28;f__B-1AR;g__;s__
coassembly.multi.bam_bin.1524	0.757866	1.20138	0.34497	3366	5590267	1564	38_1	1.30968	Low_quality	Single-bam and multi-bam coassembly	coassembly.multi.bam	k__Archaea_(UID2)	2.01	0.07	0	5.72074	NA
coassembly.multi.bam_bin.1525	0.869913	1.45934	0.625502	5574	5555526	1063	1557_1	1.60973	Others	Single-bam and multi-bam coassembly	coassembly.multi.bam	k__Bacteria_(UID203)	69.83	65.52	83.02	-199.062	d__Bacteria;p__Proteobacteria;c__Gammaproteobacteria;o__Burkholderiales;f__Rhodocyclaceae;g__Dechloromonas;s__
coassembly.multi.bam_bin.1526	0.686942	1.03809	0.663247	7204	3478759	566	1283_1	1.07415	Medium_quality	Single-bam and multi-bam coassembly	coassembly.multi.bam	f__Rhodobacteraceae_(UID3340)	84.67	3.57	36.36	72.5592	d__Bacteria;p__Proteobacteria;c__Alphaproteobacteria;o__Rhodobacterales;f__Rhodobacteraceae;g__Paracoccus;s__
coassembly.multi.bam_bin.1527	0.3453	0.251529	0.508646	3942	1021894	264	679_0	0.251529	Low_quality	Multi_bam coassembly	coassembly.multi.bam	k__Bacteria_(UID203)	24.56	0	0	28.6997	d__Bacteria;p__Myxococcota;c__XYA12-FULL-58-9;o__XYA12-FULL-58-9;f__XYA12-FULL-58-9;g__;s__
coassembly.multi.bam_bin.1528	0.465036	0.527196	0.391309	3636	530116	137	2353_1	0.524478	Low_quality	Single-bam and multi-bam coassembly	coassembly.multi.bam	root_(UID1)	0	0	0	4.09932	NA
coassembly.multi.bam_bin.1529	0.396655	0.369765	0.718072	3229	515179	151	1968_1	0.405489	Low_quality	Single-bam and multi-bam coassembly	coassembly.multi.bam	k__Bacteria_(UID203)	7.59	0.34	0	9.92996	d__Bacteria;p__Actinobacteriota;c__Actinobacteria;o__Actinomycetales;f__Kineosporiaceae;g__;s__
coassembly.multi.bam_bin.153	0.617226	0.877581	0.460182	17636	2970767	252	1803_1	0.918076	Medium_quality	Single-bam and multi-bam coassembly	coassembly.multi.bam	k__Bacteria_(UID2495)	58.88	0	0	63.7688	d__Bacteria;p__Bdellovibrionota_B;c__UBA2361;o__UBA2361;f__;g__;s__
coassembly.multi.bam_bin.1530	0.788606	1.27215	0.630788	8950	2037973	277	814_1	1.29748	Medium_quality	Single-bam and multi-bam coassembly	coassembly.multi.bam	c__Gammaproteobacteria_(UID4201)	84.61	1.92	100	81.4797	d__Bacteria;p__Proteobacteria;c__Gammaproteobacteria;o__Pseudomonadales;f__Moraxellaceae;g__;s__
coassembly.multi.bam_bin.1531	0.478631	0.558497	0.715214	3798	1760362	456	1039_1	0.55597	Low_quality	Single-bam and multi-bam coassembly	coassembly.multi.bam	k__Bacteria_(UID203)	20.69	1.72	0	16.2111	d__Bacteria;p__Acidobacteriota;c__Vicinamibacteria;o__Fen-336;f__;g__;s__
coassembly.multi.bam_bin.1532	0.617472	0.878149	0.36903	7664	427154	69	171_1	1.195	Low_quality	Single-bam and multi-bam coassembly	coassembly.multi.bam	root_(UID1)	0	0	0	4.47214	NA
coassembly.multi.bam_bin.1533	0.514505	0.641089	0.37046	6674	1928053	323	2433_1	0.674992	Medium_quality	Single-bam and multi-bam coassembly	coassembly.multi.bam	c__Gammaproteobacteria_(UID4266)	79.9	3.24	0	68.103	d__Bacteria;p__Proteobacteria;c__Gammaproteobacteria;o__Berkiellales;f__;g__;s__
coassembly.multi.bam_bin.1534	0.574325	0.778812	0.548	5267	297871	60	1330_0	0.778812	Low_quality	Multi_bam coassembly	coassembly.multi.bam	root_(UID1)	4.17	0	0	8.45461	NA
coassembly.multi.bam_bin.1535	0.790956	1.27756	0.428445	6618	619585	107	2043_1	1.39851	Low_quality	Single-bam and multi-bam coassembly	coassembly.multi.bam	k__Bacteria_(UID203)	41.96	1.79	100	39.1988	d__Bacteria;p__Patescibacteria;c__Microgenomatia;o__UBA1400;f__UBA12108;g__UBA12108;s__
coassembly.multi.bam_bin.1536	0.43952	0.468451	0.409386	5417	247537	49	978_0	0.468451	Low_quality	Multi_bam coassembly	coassembly.multi.bam	root_(UID1)	0	0	0	4.29865	NA
coassembly.multi.bam_bin.1537	0.527667	0.671391	0.439381	7417	363649	56	2044_0	0.671391	Low_quality	Multi_bam coassembly	coassembly.multi.bam	k__Bacteria_(UID203)	40.52	0	0	44.9758	d__Bacteria;p__Patescibacteria;c__Microgenomatia;o__UBA1400;f__UBA12108;g__UBA12108;s__
coassembly.multi.bam_bin.1538	0.658645	0.972941	0.576801	4862	2575862	546	820_1	0.972123	Low_quality	Single-bam and multi-bam coassembly	coassembly.multi.bam	k__Bacteria_(UID1452)	26.75	2.73	0	17.3446	d__Bacteria;p__Chloroflexota;c__Anaerolineae;o__SBR1031;f__UBA2796;g__;s__
coassembly.multi.bam_bin.1539	0.464622	0.526243	0.695156	3428	505224	142	1391_1	0.506082	Low_quality	Single-bam and multi-bam coassembly	coassembly.multi.bam	k__Bacteria_(UID203)	32.26	1.41	0	29.2799	d__Bacteria;p__Proteobacteria;c__Gammaproteobacteria;o__Burkholderiales;f__UKL13-2;g__FEB-7;s__
coassembly.multi.bam_bin.154	0.397985	0.372825	0.466299	4656	419176	93	410_0	0.372825	Low_quality	Multi_bam coassembly	coassembly.multi.bam	k__Bacteria_(UID203)	16.95	0	0	21.173	d__Bacteria;p__Patescibacteria;c__ABY1;o__SG8-24;f__2-12-FULL-60-25;g__SZUA-46;s__
coassembly.multi.bam_bin.1540	0.871604	1.46324	0.648685	4949	3840868	804	1544_1	1.60542	Others	Single-bam and multi-bam coassembly	coassembly.multi.bam	o__Burkholderiales_(UID4105)	62.56	21.08	46.73	-28.7358	d__Bacteria;p__Proteobacteria;c__Gammaproteobacteria;o__Burkholderiales;f__Burkholderiaceae;g__Comamonas_D;s__
coassembly.multi.bam_bin.1541	0.679837	1.02173	0.650581	6407	4729411	820	837_1	1.03969	Medium_quality	Single-bam and multi-bam coassembly	coassembly.multi.bam	k__Bacteria_(UID2565)	73.86	2.38	33.33	67.1358	d__Bacteria;p__Planctomycetota;c__UBA1135;o__;f__;g__;s__
coassembly.multi.bam_bin.1542	0.344767	0.250302	0.3214	3157	292674	90	2316_0	0.250302	Low_quality	Multi_bam coassembly	coassembly.multi.bam	k__Bacteria_(UID203)	2.63	0	0	6.65869	NA
coassembly.multi.bam_bin.1543	0.554262	0.732622	0.449428	10345	658871	84	2534_1	0.776121	Medium_quality	Single-bam and multi-bam coassembly	coassembly.multi.bam	k__Bacteria_(UID1452)	58.22	0.99	100	58.8821	d__Bacteria;p__Patescibacteria;c__Paceibacteria_A;o__Moranbacterales;f__UBA1568;g__UBA1568;s__
coassembly.multi.bam_bin.1544	1.5225	2.96179	0.675842	135372	4647017	68	1256_1	2.90732	High_quality	Single-bam and multi-bam coassembly	coassembly.multi.bam	c__Alphaproteobacteria_(UID3305)	98.85	2.14	25	94.5929	d__Bacteria;p__Proteobacteria;c__Alphaproteobacteria;o__Dongiales;f__Dongiaceae;g__;s__
coassembly.multi.bam_bin.1545	0.924978	1.58612	0.432279	288024	3099881	46	2471_1	1.75718	High_quality	Single-bam and multi-bam coassembly	coassembly.multi.bam	k__Bacteria_(UID3187)	98.21	1.79	0	95.5454	d__Bacteria;p__Bdellovibrionota;c__Bdellovibrionia;o__Bdellovibrionales;f__Bdellovibrionaceae;g__;s__
coassembly.multi.bam_bin.1546	0.742701	1.16646	0.47894	8077	1836649	269	1230_1	1.17532	Medium_quality	Single-bam and multi-bam coassembly	coassembly.multi.bam	c__Alphaproteobacteria_(UID3305)	79.92	3.38	88.89	70.5229	d__Bacteria;p__Proteobacteria;c__Alphaproteobacteria;o__Micavibrionales;f__Micavibrionaceae;g__;s__
coassembly.multi.bam_bin.1547	1.54053	3.00331	0.686111	376913	3795689	21	1410_1	1.82251	High_quality	Shared by all assemblies	coassembly.multi.bam	c__Gammaproteobacteria_(UID4202)	97.81	2.58	9.09	91.5644	d__Bacteria;p__Proteobacteria;c__Gammaproteobacteria;o__Steroidobacterales;f__Steroidobacteraceae;g__;s__
coassembly.multi.bam_bin.1548	0.960856	1.66872	0.596935	120133	4166540	59	172_1	1.28643	High_quality	Shared by all assemblies	coassembly.multi.bam	k__Bacteria_(UID2565)	97.73	1.14	0	97.8782	d__Bacteria;p__Planctomycetota;c__Phycisphaerae;o__UBA1845;f__Fen-1342;g__;s__
coassembly.multi.bam_bin.1549	0.915142	1.56347	0.594259	75907	5169885	148	406_1	1.04122	High_quality	Shared by all assemblies	coassembly.multi.bam	c__Deltaproteobacteria_(UID3216)	91.54	1.98	20	87.6546	d__Bacteria;p__Myxococcota;c__Polyangia;o__Polyangiales;f__Polyangiaceae;g__;s__
coassembly.multi.bam_bin.155	1.16384	2.13605	0.430724	33266	3799854	231	2489_1	1.30785	Medium_quality	Shared by all assemblies	coassembly.multi.bam	k__Bacteria_(UID3187)	96.02	5.36	83.33	78.8926	d__Bacteria;p__Bdellovibrionota;c__Bdellovibrionia;o__Bdellovibrionales;f__SG-bin7;g__;s__
coassembly.multi.bam_bin.1550	1.73668	3.45489	0.658795	28240	2957224	168	1915_1	2.31363	High_quality	Shared by all assemblies	coassembly.multi.bam	o__Actinomycetales_(UID1663)	93.17	1.51	16.67	90.996	d__Bacteria;p__Actinobacteriota;c__Actinobacteria;o__Nanopelagicales;f__UBA10799;g__;s__
coassembly.multi.bam_bin.1551	0.666323	0.990617	0.509254	27612	2537759	142	675_1	1.04077	High_quality	Single-bam and multi-bam coassembly	coassembly.multi.bam	k__Bacteria_(UID2495)	92.48	4.49	14.29	75.7846	d__Bacteria;p__Elusimicrobiota;c__Elusimicrobia;o__F11;f__F11;g__;s__
coassembly.multi.bam_bin.1552	0.926746	1.59019	0.707957	14194	3484726	332	1942_1	1.54758	High_quality	Individual and multi-bam coassembly	coassembly.multi.bam	k__Bacteria_(UID1453)	96.58	2.85	50	88.5353	d__Bacteria;p__Actinobacteriota;c__Acidimicrobiia;o__UBA2766;f__;g__;s__
coassembly.multi.bam_bin.1553	0.787845	1.2704	0.548569	21805	1963863	147	565_0	1.2704	Low_quality	Multi_bam coassembly	coassembly.multi.bam	p__Bacteroidetes_(UID2591)	35.07	1.49	33.33	33.1116	d__Bacteria;p__Bacteroidota;c__Bacteroidia;o__Chitinophagales;f__Saprospiraceae;g__;s__
coassembly.multi.bam_bin.1554	0.676213	1.01339	0.49989	19065	1364196	117	2490_1	1.01336	Low_quality	Single-bam and multi-bam coassembly	coassembly.multi.bam	k__Bacteria_(UID203)	8.6	0	0	13.5278	d__Bacteria;p__Planctomycetota;c__Planctomycetes;o__Pirellulales;f__Pirellulaceae;g__UBA11363;s__
coassembly.multi.bam_bin.1555	0.68905	1.04294	0.574835	12239	656133	79	613_1	1.0971	Low_quality	Single-bam and multi-bam coassembly	coassembly.multi.bam	k__Bacteria_(UID203)	15.52	0	0	20.2262	d__Bacteria;p__Sumerlaeota;c__Sumerlaeia;o__Sumerlaeales;f__Sumerlaeaceae;g__;s__
coassembly.multi.bam_bin.1556	0.7141	1.10061	0.418073	23879	904485	80	2071_1	1.21027	Medium_quality	Shared by all assemblies	coassembly.multi.bam	k__Bacteria_(UID1452)	72.28	2.97	50	63.9554	d__Bacteria;p__Patescibacteria;c__Saccharimonadia;o__Saccharimonadales;f__UBA4665;g__;s__
coassembly.multi.bam_bin.1557	0.502346	0.613094	0.706794	3157	535962	164	788_1	0.598704	Low_quality	Single-bam and multi-bam coassembly	coassembly.multi.bam	root_(UID1)	0	0	0	4.02869	NA
coassembly.multi.bam_bin.1558	0.65861	0.97286	0.703204	3866	343078	87	1906_0	0.97286	Low_quality	Multi_bam coassembly	coassembly.multi.bam	k__Bacteria_(UID203)	12.07	0	0	16.2	d__Bacteria;p__Actinobacteriota;c__Thermoleophilia;o__Solirubrobacterales;f__;g__;s__
coassembly.multi.bam_bin.1559	1.62379	3.19499	0.599906	7401	217636	38	641_0	3.19499	Low_quality	Multi_bam coassembly	coassembly.multi.bam	root_(UID1)	0	0	0	4.45469	NA
coassembly.multi.bam_bin.156	0.528653	0.673661	0.475104	3911	550208	139	400_0	0.673661	Low_quality	Multi_bam coassembly	coassembly.multi.bam	k__Bacteria_(UID203)	24.56	0	0	28.6958	d__Bacteria;p__Proteobacteria;c__Alphaproteobacteria;o__;f__;g__;s__
coassembly.multi.bam_bin.1560	0.763434	1.2142	0.666806	7587	785232	118	336_1	1.32498	Low_quality	Single-bam and multi-bam coassembly	coassembly.multi.bam	root_(UID1)	0	0	0	4.4671	NA
coassembly.multi.bam_bin.1561	0.705694	1.08126	0.47332	30482	2793339	133	536_1	1.11442	Medium_quality	Single-bam and multi-bam coassembly	coassembly.multi.bam	k__Bacteria_(UID3187)	87.34	2.1	0	82.0024	d__Bacteria;p__Bdellovibrionota_A;c__UBA2651;o__UBA2651;f__UBA2651;g__;s__
coassembly.multi.bam_bin.1562	1.44426	2.78165	0.708429	28256	3051900	184	1196_1	2.77781	Medium_quality	Single-bam and multi-bam coassembly	coassembly.multi.bam	p__Actinobacteria_(UID1454)	82.13	3.88	83.33	71.0877	d__Bacteria;p__Actinobacteriota;c__Thermoleophilia;o__Solirubrobacterales;f__70-9;g__;s__
coassembly.multi.bam_bin.1563	0.406366	0.392121	0.50841	4438	2047166	469	151_1	0.440216	Low_quality	Single-bam and multi-bam coassembly	coassembly.multi.bam	k__Bacteria_(UID3187)	42.08	0.3	0	44.779	d__Bacteria;p__Bdellovibrionota;c__Bdellovibrionia;o__Bdellovibrionales;f__Bdellovibrionaceae;g__Ga0074137;s__
coassembly.multi.bam_bin.1564	0.495322	0.596925	0.44258	3630	433860	115	500_1	0.613163	Low_quality	Single-bam and multi-bam coassembly	coassembly.multi.bam	k__Bacteria_(UID2565)	25.68	0	0	29.7785	d__Bacteria;p__Omnitrophota;c__koll11;o__UBA10015;f__;g__;s__
coassembly.multi.bam_bin.1565	0.574655	0.779571	0.39978	10197	1064897	133	2494_1	0.802603	Medium_quality	Single-bam and multi-bam coassembly	coassembly.multi.bam	k__Bacteria_(UID1452)	57.34	3.86	16.67	43.2984	d__Bacteria;p__Patescibacteria;c__Gracilibacteria;o__RBG-16-42-10;f__RBG-16-42-10;g__RBG-16-42-10;s__
coassembly.multi.bam_bin.1566	0.653307	0.960652	0.585007	4344	412124	89	1646_0	0.960652	Low_quality	Multi_bam coassembly	coassembly.multi.bam	root_(UID1)	0	0	0	4.18828	NA
coassembly.multi.bam_bin.1567	0.422391	0.429015	0.519619	4289	513324	125	153_0	0.429015	Low_quality	Multi_bam coassembly	coassembly.multi.bam	k__Bacteria_(UID203)	8.62	0	0	12.8019	d__Bacteria;p__Bdellovibrionota;c__Bacteriovoracia;o__UBA1018;f__UBA1018;g__;s__
coassembly.multi.bam_bin.1568	0.475866	0.55213	0.40625	3731	891383	240	2046_0	0.55213	Low_quality	Multi_bam coassembly	coassembly.multi.bam	k__Bacteria_(UID203)	24.18	0	0	28.2922	d__Bacteria;p__Proteobacteria;c__Gammaproteobacteria;o__Burkholderiales;f__Nitrosomonadaceae;g__Nitrosomonas;s__
coassembly.multi.bam_bin.1569	0.534629	0.68742	0.583607	6598	921584	158	359_1	0.712732	Low_quality	Single-bam and multi-bam coassembly	coassembly.multi.bam	k__Bacteria_(UID203)	41.55	3.45	0	28.6973	d__Bacteria;p__Proteobacteria;c__Alphaproteobacteria;o__;f__;g__;s__
coassembly.multi.bam_bin.157	0.819305	1.34283	0.650978	56584	5457157	178	1379_1	1.42773	High_quality	Single-bam and multi-bam coassembly	coassembly.multi.bam	c__Betaproteobacteria_(UID3959)	99.76	0.79	20	101.44	d__Bacteria;p__Proteobacteria;c__Gammaproteobacteria;o__Burkholderiales;f__Ga0077523;g__;s__
coassembly.multi.bam_bin.1570	0.839902	1.39025	0.716877	8033	3957799	572	1139_1	1.39445	Medium_quality	Single-bam and multi-bam coassembly	coassembly.multi.bam	k__Bacteria_(UID1452)	75.77	8.9	10.53	36.7028	d__Bacteria;p__Chloroflexota_A;c__Ellin6529;o__CSP1-4;f__CSP1-4;g__;s__
coassembly.multi.bam_bin.1571	0.48623	0.575992	0.449779	4755	1168014	246	2478_1	0.600757	Low_quality	Single-bam and multi-bam coassembly	coassembly.multi.bam	p__Bacteroidetes_(UID2605)	45.69	0.95	40	45.5535	d__Bacteria;p__Bacteroidota;c__Bacteroidia;o__Bacteroidales;f__BBW3;g__UBA1064;s__UBA1064_sp002316235
coassembly.multi.bam_bin.1572	1.36693	2.60363	0.593726	16464	522021	48	961_1	2.64983	Low_quality	Single-bam and multi-bam coassembly	coassembly.multi.bam	root_(UID1)	0	0	0	4.85447	NA
coassembly.multi.bam_bin.1573	0.415911	0.414096	0.363764	3087	782990	245	2059_0	0.414096	Low_quality	Multi_bam coassembly	coassembly.multi.bam	k__Bacteria_(UID203)	3.83	0	0	7.84748	NA
coassembly.multi.bam_bin.1574	0.621319	0.887006	0.646848	8018	1764828	282	1272_0	0.887006	Low_quality	Multi_bam coassembly	coassembly.multi.bam	k__Bacteria_(UID203)	36.21	0	0	40.7047	d__Bacteria;p__Proteobacteria;c__Alphaproteobacteria;o__Rhizobiales;f__Anderseniellaceae;g__QKVK01;s__
coassembly.multi.bam_bin.1575	0.76523	1.21833	0.623062	11591	223567	30	463_0	1.21833	Low_quality	Multi_bam coassembly	coassembly.multi.bam	root_(UID1)	0	0	0	4.67899	NA
coassembly.multi.bam_bin.1576	1.03622	1.84223	0.47753	5112	688143	145	753_0	1.84223	Low_quality	Multi_bam coassembly	coassembly.multi.bam	k__Bacteria_(UID203)	0.94	0	0	5.20967	NA
coassembly.multi.bam_bin.1577	0.753594	1.19154	0.349303	9646	269608	41	2258_0	1.19154	Low_quality	Multi_bam coassembly	coassembly.multi.bam	root_(UID1)	0	0	0	4.58715	NA
coassembly.multi.bam_bin.1578	1.33969	2.5409	0.632214	15077	761065	76	420_1	2.51188	Low_quality	Single-bam and multi-bam coassembly	coassembly.multi.bam	k__Bacteria_(UID203)	1.72	0	0	6.53046	NA
coassembly.multi.bam_bin.1579	0.385978	0.345181	0.451172	3994	653957	167	2110_0	0.345181	Low_quality	Multi_bam coassembly	coassembly.multi.bam	k__Bacteria_(UID203)	12.07	0	0	16.2163	NA
coassembly.multi.bam_bin.158	0.526059	0.66769	0.398697	5652	1369156	259	385_1	0.666178	Low_quality	Single-bam and multi-bam coassembly	coassembly.multi.bam	c__Alphaproteobacteria_(UID3305)	46.18	0.87	0	46.1499	d__Bacteria;p__Proteobacteria;c__Alphaproteobacteria;o__UBA9655;f__UBA9655;g__UBA9655;s__
coassembly.multi.bam_bin.1580	0.584202	0.801552	0.557882	11118	1752165	213	1932_1	0.835545	Medium_quality	Single-bam and multi-bam coassembly	coassembly.multi.bam	k__Bacteria_(UID203)	57.68	0	0	62.3382	d__Bacteria;p__Verrucomicrobiota_A;c__Chlamydiia;o__Parachlamydiales;f__Parachlamydiaceae;g__;s__
coassembly.multi.bam_bin.1581	1.66911	3.29933	0.345289	6882	1028705	174	2360_2	3.29933	Low_quality	Multi_bam coassembly	coassembly.multi.bam	k__Bacteria_(UID203)	5.17	0	0	9.58833	NA
coassembly.multi.bam_bin.1582	1.95129	3.94898	0.61977	9544	3058265	407	983_1	1.56257	Medium_quality	Shared by all assemblies	coassembly.multi.bam	k__Bacteria_(UID203)	72.41	0	0	76.9918	d__Bacteria;p__Proteobacteria;c__Gammaproteobacteria;o__Chromatiales;f__;g__;s__
coassembly.multi.bam_bin.1583	0.400373	0.378324	0.609751	3619	1708269	455	739_1	0.384614	Low_quality	Single-bam and multi-bam coassembly	coassembly.multi.bam	k__Bacteria_(UID203)	22.41	0	0	26.507	d__Bacteria;p__Planctomycetota;c__Planctomycetes;o__Pirellulales;f__Pirellulaceae;g__;s__
coassembly.multi.bam_bin.1584	0.61668	0.876324	0.359901	8210	694647	105	2404_1	0.976575	Low_quality	Single-bam and multi-bam coassembly	coassembly.multi.bam	k__Bacteria_(UID203)	1.28	0	0	5.78655	NA
coassembly.multi.bam_bin.1585	0.630161	0.907363	0.497577	7122	678873	100	2148_1	0.920245	Medium_quality	Single-bam and multi-bam coassembly	coassembly.multi.bam	k__Bacteria_(UID1452)	51.4	1.49	50	49.1305	d__Bacteria;p__Patescibacteria;c__Saccharimonadia;o__Saccharimonadales;f__Saccharimonadaceae;g__Saccharimonas;s__
coassembly.multi.bam_bin.1586	0.520461	0.6548	0.394048	4139	1122953	266	2461_1	0.740982	Low_quality	Single-bam and multi-bam coassembly	coassembly.multi.bam	c__Gammaproteobacteria_(UID4266)	46.51	1.35	11.76	44.0829	d__Bacteria;p__Proteobacteria;c__Gammaproteobacteria;o__Diplorickettsiales;f__;g__;s__
coassembly.multi.bam_bin.1587	0.497877	0.602807	0.418767	4667	340624	72	1812_1	0.621429	Low_quality	Single-bam and multi-bam coassembly	coassembly.multi.bam	k__Bacteria_(UID203)	16.38	1.72	0	12.0041	d__Bacteria;p__Proteobacteria;c__Gammaproteobacteria;o__Cardiobacteriales;f__;g__;s__
coassembly.multi.bam_bin.1588	0.546135	0.713911	0.648878	3460	656505	187	1031_1	0.700902	Low_quality	Single-bam and multi-bam coassembly	coassembly.multi.bam	k__Bacteria_(UID203)	15.96	0.86	0	15.7345	d__Bacteria;p__RBG-13-66-14;c__;o__;f__;g__;s__
coassembly.multi.bam_bin.1589	0.389799	0.353979	0.379928	4217	438209	106	170_1	0.389289	Low_quality	Single-bam and multi-bam coassembly	coassembly.multi.bam	k__Bacteria_(UID203)	15.8	1.72	0	11.3734	d__Bacteria;p__Patescibacteria;c__Microgenomatia;o__Daviesbacterales;f__UBA10151;g__;s__
coassembly.multi.bam_bin.159	0.371958	0.312905	0.430043	3743	451986	118	2467_0	0.312905	Low_quality	Multi_bam coassembly	coassembly.multi.bam	k__Bacteria_(UID203)	9.33	0	0	13.4438	d__Bacteria;p__Bdellovibrionota_A;c__UBA2651;o__UBA2651;f__UBA2651;g__;s__
coassembly.multi.bam_bin.1590	0.656141	0.967176	0.528868	3929	590461	144	761_0	0.967176	Low_quality	Multi_bam coassembly	coassembly.multi.bam	k__Bacteria_(UID203)	3.45	0	0	7.58807	NA
coassembly.multi.bam_bin.1591	0.904928	1.53996	0.697255	5091	1646533	336	1967_1	1.59479	Medium_quality	Single-bam and multi-bam coassembly	coassembly.multi.bam	o__Actinomycetales_(UID1593)	67.9	0.94	0	67.4676	d__Bacteria;p__Actinobacteriota;c__Actinobacteria;o__Actinomycetales;f__Microbacteriaceae;g__Microbacterium;s__Microbacterium_sp003248845
coassembly.multi.bam_bin.1592	0.378809	0.328678	0.675709	3488	1225503	346	1790_1	0.34186	Low_quality	Single-bam and multi-bam coassembly	coassembly.multi.bam	k__Bacteria_(UID203)	7.89	0	0	11.9685	NA
coassembly.multi.bam_bin.1593	1.77417	3.54121	0.537588	738668	3406639	8	134_1	1.99501	High_quality	Shared by all assemblies	coassembly.multi.bam	k__Bacteria_(UID3187)	95.73	1.76	0	93.6863	d__Bacteria;p__Acidobacteriota;c__Blastocatellia;o__Pyrinomonadales;f__Pyrinomonadaceae;g__OLB17;s__
coassembly.multi.bam_bin.1594	1.55755	3.04249	0.588381	375253	3922168	35	339_1	1.10324	High_quality	Shared by all assemblies	coassembly.multi.bam	k__Bacteria_(UID2495)	97.65	0	0	104.068	d__Bacteria;p__Spirochaetota;c__Leptospirae;o__Leptospirales;f__;g__;s__
coassembly.multi.bam_bin.1595	0.986777	1.7284	0.552576	242261	6062054	41	953_1	1.8231	Medium_quality	Single-bam and multi-bam coassembly	coassembly.multi.bam	k__Bacteria_(UID1452)	84.55	0	0	90.7489	d__Bacteria;p__Chloroflexota;c__Anaerolineae;o__SBR1031;f__A4b;g__;s__
coassembly.multi.bam_bin.1596	1.18598	2.18702	0.51298	143056	5499958	100	1632_1	2.26633	High_quality	Single-bam and multi-bam coassembly	coassembly.multi.bam	k__Bacteria_(UID2565)	97.73	2.27	50	93.4505	d__Bacteria;p__Planctomycetota;c__Planctomycetes;o__Gemmatales;f__HRBIN36;g__;s__
coassembly.multi.bam_bin.1597	1.22637	2.28001	0.634462	407675	3157693	14	446_1	1.35402	High_quality	Shared by all assemblies	coassembly.multi.bam	k__Bacteria_(UID1452)	94.91	0.93	0	96.7191	d__Bacteria;p__Armatimonadota;c__Fimbriimonadia;o__Fimbriimonadales;f__Fimbriimonadaceae;g__UBA6659;s__
coassembly.multi.bam_bin.1598	1.70299	3.37733	0.556749	54646	5284098	164	561_1	1.18642	Medium_quality	Shared by all assemblies	coassembly.multi.bam	p__Bacteroidetes_(UID2591)	96.04	5.61	71.43	77.4515	d__Bacteria;p__Bacteroidota;c__Bacteroidia;o__Chitinophagales;f__Saprospiraceae;g__;s__
coassembly.multi.bam_bin.1599	0.735621	1.15016	0.626676	78432	5605095	232	736_1	1.29578	Medium_quality	Single-bam and multi-bam coassembly	coassembly.multi.bam	k__Bacteria_(UID2565)	97.13	5.75	0	74.015	d__Bacteria;p__Planctomycetota;c__Planctomycetes;o__Pirellulales;f__;g__;s__
coassembly.multi.bam_bin.16	1.4886	2.88374	0.635722	7029	223121	36	992_0	2.88374	Low_quality	Multi_bam coassembly	coassembly.multi.bam	_root_(UID1)	0	0	0	4.4289	NA
coassembly.multi.bam_bin.160	0.614691	0.871747	0.526177	3368	393292	115	2068_0	0.871747	Low_quality	Multi_bam coassembly	coassembly.multi.bam	k__Bacteria_(UID1452)	27.6	0.91	100	28.021	d__Bacteria;p__Chloroflexota;c__Anaerolineae;o__Caldilineales;f__;g__;s__
coassembly.multi.bam_bin.1600	1.75222	3.49066	0.647107	38280	3170964	173	1899_1	1.34014	Medium_quality	Shared by all assemblies	coassembly.multi.bam	o__Actinomycetales_(UID1697)	97.93	7.7	19.35	66.1963	d__Bacteria;p__Actinobacteriota;c__Actinobacteria;o__Propionibacteriales;f__Nocardioidaceae;g__;s__
coassembly.multi.bam_bin.1601	1.92706	3.89321	0.671495	171163	4416171	47	940_1	1.77907	High_quality	Shared by all assemblies	coassembly.multi.bam	k__Bacteria_(UID1452)	90.83	2.94	0	82.1552	d__Bacteria;p__Chloroflexota;c__Anaerolineae;o__;f__;g__;s__
coassembly.multi.bam_bin.1602	1.3587	2.58466	0.674641	114084	7836746	135	1086_1	1.34874	High_quality	Shared by all assemblies	coassembly.multi.bam	c__Deltaproteobacteria_(UID3216)	97.29	2.6	0	90.1123	d__Bacteria;p__Myxococcota;c__Polyangia;o__Palsa-1104;f__Palsa-1104;g__;s__
coassembly.multi.bam_bin.1603	0.897107	1.52195	0.485844	73508	5293598	144	129_1	1.53464	High_quality	Single-bam and multi-bam coassembly	coassembly.multi.bam	k__Bacteria_(UID1453)	93.16	3.35	10	82.3476	d__Bacteria;p__Cyanobacteria;c__Vampirovibrionia;o__Obscuribacterales;f__Obscuribacteraceae;g__Obscuribacter;s__Obscuribacter_phosphatis
coassembly.multi.bam_bin.1604	1.36657	2.60279	0.522236	71012	12838673	430	308_1	1.4906	High_quality	Shared by all assemblies	coassembly.multi.bam	k__Bacteria_(UID1452)	98.1	4.85	36.36	81.1988	d__Bacteria;p__Chloroflexota;c__Anaerolineae;o__Caldilineales;f__Caldilineaceae;g__UBA5069;s__
coassembly.multi.bam_bin.1605	0.9488	1.64096	0.41273	66443	1017494	40	2076_1	1.5818	Others	Shared by all assemblies	coassembly.multi.bam	k__Bacteria_(UID1452)	68.48	11.88	60	21.76	d__Bacteria;p__Patescibacteria;c__Saccharimonadia;o__Saccharimonadales;f__UBA7683;g__;s__
coassembly.multi.bam_bin.1606	1.04168	1.8548	0.327379	84458	3266357	118	2375_1	1.44727	High_quality	Shared by all assemblies	coassembly.multi.bam	p__Bacteroidetes_(UID2605)	98.57	3.1	71.43	90.9563	d__Bacteria;p__Bacteroidota;c__Bacteroidia;o__AKYH767;f__b-17BO;g__UBA4416;s__
coassembly.multi.bam_bin.1607	1.8005	3.60184	0.672691	104639	3205290	60	1282_3	1.55269	High_quality	Shared by all assemblies	coassembly.multi.bam	f__Rhodobacteraceae_(UID3340)	97.5	0.56	33.33	100.666	d__Bacteria;p__Proteobacteria;c__Alphaproteobacteria;o__Rhodobacterales;f__Rhodobacteraceae;g__QY30;s__
coassembly.multi.bam_bin.1608	1.05622	1.88828	0.527292	15005	7091841	710	130_1	1.98209	Others	Single-bam and multi-bam coassembly	coassembly.multi.bam	k__Bacteria_(UID1453)	86.23	10.07	61.9	46.9214	d__Bacteria;p__Cyanobacteria;c__Vampirovibrionia;o__Obscuribacterales;f__Obscuribacteraceae;g__Obscuribacter;s__
coassembly.multi.bam_bin.1609	0.999314	1.75726	0.46335	68368	3101657	158	417_1	2.02422	Others	Single-bam and multi-bam coassembly	coassembly.multi.bam	p__Proteobacteria_(UID3887)	93.45	14.81	72.97	35.7732	d__Bacteria;p__Proteobacteria;c__Gammaproteobacteria;o__Burkholderiales;f__Burkholderiaceae;g__AAP99;s__
coassembly.multi.bam_bin.161	1.07912	1.94099	0.46956	28016	3290005	206	2213_1	1.38098	High_quality	Shared by all assemblies	coassembly.multi.bam	p__Bacteroidetes_(UID2605)	91.77	1.43	75	90.8128	d__Bacteria;p__Bacteroidota;c__Bacteroidia;o__NS11-12g;f__;g__;s__
coassembly.multi.bam_bin.1610	1.53719	2.99561	0.545766	236520	970303	20	607_1	1.75559	Medium_quality	Shared by all assemblies	coassembly.multi.bam	k__Bacteria_(UID1452)	70.46	0.99	100	72.6869	d__Bacteria;p__Patescibacteria;c__Paceibacteria_A;o__Moranbacterales;f__UBA1568;g__;s__
coassembly.multi.bam_bin.1611	1.40176	2.6838	0.568034	89781	6504809	122	556_1	1.366	High_quality	Shared by all assemblies	coassembly.multi.bam	p__Bacteroidetes_(UID2591)	98.51	1.16	0	98.4126	d__Bacteria;p__Bacteroidota;c__Bacteroidia;o__Chitinophagales;f__Saprospiraceae;g__;s__
coassembly.multi.bam_bin.1612	0.844434	1.40068	0.392615	37859	2991376	186	2454_1	1.50994	Medium_quality	Single-bam and multi-bam coassembly	coassembly.multi.bam	k__Bacteria_(UID3187)	85.79	3.57	50	74.9958	d__Bacteria;p__Bdellovibrionota;c__UBA2394;o__UBA2428;f__UBA2428;g__;s__
coassembly.multi.bam_bin.1613	1.48726	2.88066	0.649505	42279	4663760	245	1537_1	2.84204	Medium_quality	Single-bam and multi-bam coassembly	coassembly.multi.bam	o__Burkholderiales_(UID4105)	91.63	7.36	42.86	63.3105	d__Bacteria;p__Proteobacteria;c__Gammaproteobacteria;o__Burkholderiales;f__Burkholderiaceae;g__Acidovorax_D;s__
coassembly.multi.bam_bin.1614	0.897356	1.52252	0.71593	19781	9285775	725	1152_1	1.54164	Medium_quality	Single-bam and multi-bam coassembly	coassembly.multi.bam	c__Deltaproteobacteria_(UID3216)	88.73	7.98	6.67	54.3085	d__Bacteria;p__Myxococcota;c__Polyangia;o__Polyangiales;f__Sandaracinaceae;g__;s__
coassembly.multi.bam_bin.1615	0.817408	1.33846	0.657979	46229	5529627	336	1042_1	1.48855	Others	Single-bam and multi-bam coassembly	coassembly.multi.bam	k__Bacteria_(UID2565)	93.18	12.29	0	37.1007	d__Bacteria;p__Planctomycetota;c__Phycisphaerae;o__Phycisphaerales;f__SM1A02;g__;s__
coassembly.multi.bam_bin.1616	1.52661	2.97126	0.668949	53022	3586306	192	1536_1	1.60449	Medium_quality	Shared by all assemblies	coassembly.multi.bam	o__Burkholderiales_(UID4000)	97.59	5.55	33.33	77.129	d__Bacteria;p__Proteobacteria;c__Gammaproteobacteria;o__Burkholderiales;f__Burkholderiaceae;g__Ramlibacter;s__
coassembly.multi.bam_bin.1617	1.73647	3.45441	0.652464	44449	2399531	100	1353_1	1.65769	High_quality	Shared by all assemblies	coassembly.multi.bam	f__Xanthomonadaceae_(UID4214)	93.01	2.5	68.75	87.5798	d__Bacteria;p__Proteobacteria;c__Gammaproteobacteria;o__Xanthomonadales;f__Xanthomonadaceae;g__Thermomonas;s__
coassembly.multi.bam_bin.1618	1.19858	2.21603	0.41991	86238	3740239	80	2315_1	1.70553	High_quality	Shared by all assemblies	coassembly.multi.bam	p__Bacteroidetes_(UID2605)	99.05	0.95	100	100.932	d__Bacteria;p__Bacteroidota;c__Bacteroidia;o__AKYH767-A;f__OLB10;g__;s__
coassembly.multi.bam_bin.1619	0.797124	1.29176	0.613155	15480	13077828	1420	628_2	1.29176	Others	Multi_bam coassembly	coassembly.multi.bam	k__Bacteria_(UID203)	96.55	61.36	64.37	-165.929	d__Bacteria;p__Verrucomicrobiota;c__Verrucomicrobiae;o__Verrucomicrobiales;f__Verrucomicrobiaceae;g__;s__
coassembly.multi.bam_bin.162	1.20059	2.22065	0.665057	44855	2668773	105	1463_1	2.23881	Medium_quality	Single-bam and multi-bam coassembly	coassembly.multi.bam	f__Rhodocyclaceae_(UID3972)	79.99	2.63	20	72.7216	d__Bacteria;p__Proteobacteria;c__Gammaproteobacteria;o__Burkholderiales;f__Rhodocyclaceae;g__Sulfuritalea;s__
coassembly.multi.bam_bin.1620	1.3809	2.63579	0.503735	20996	8871331	683	324_1	1.54072	High_quality	Shared by all assemblies	coassembly.multi.bam	p__Bacteroidetes_(UID2591)	94.55	2.56	16.67	87.1528	d__Bacteria;p__Bacteroidota;c__Bacteroidia;o__Chitinophagales;f__Saprospiraceae;g__;s__
coassembly.multi.bam_bin.1621	0.581098	0.794406	0.65	5530	1939033	371	1236_0	0.794406	Medium_quality	Multi_bam coassembly	coassembly.multi.bam	c__Alphaproteobacteria_(UID3422)	55.06	2.39	13.33	47.7376	d__Bacteria;p__Proteobacteria;c__Alphaproteobacteria;o__Caulobacterales;f__Hyphomonadaceae;g__SWB02;s__
coassembly.multi.bam_bin.1622	1.5252	2.96801	0.634034	35218	4057613	181	1435_1	2.20546	High_quality	Shared by all assemblies	coassembly.multi.bam	c__Betaproteobacteria_(UID3971)	98.41	2.56	41.67	91.9114	d__Bacteria;p__Proteobacteria;c__Gammaproteobacteria;o__Burkholderiales;f__Rhodocyclaceae;g__Accumulibacter;s__
coassembly.multi.bam_bin.1623	1.29933	2.44798	0.704667	25443	5830780	390	1180_1	1.57073	High_quality	Shared by all assemblies	coassembly.multi.bam	k__Bacteria_(UID2495)	94.38	4.03	40	80.9141	d__Bacteria;p__Gemmatimonadota;c__Gemmatimonadetes;o__Gemmatimonadales;f__Gemmatimonadaceae;g__SCN-70-22;s__
coassembly.multi.bam_bin.1624	1.14011	2.08142	0.275393	33217	1934493	112	2170_1	2.162	High_quality	Single-bam and multi-bam coassembly	coassembly.multi.bam	p__Euryarchaeota_(UID3)	97.6	3.87	0	83.4554	d__Archaea;p__Euryarchaeota;c__Methanobacteria;o__Methanobacteriales;f__Methanobacteriaceae;g__UBA412;s__
coassembly.multi.bam_bin.1625	0.939653	1.6199	0.388314	4512	740596	169	2021_0	1.6199	Low_quality	Multi_bam coassembly	coassembly.multi.bam	root_(UID1)	4.17	0	0	8.37725	NA
coassembly.multi.bam_bin.1626	0.811392	1.32461	0.489812	32612	2379510	127	155_1	1.40622	Medium_quality	Single-bam and multi-bam coassembly	coassembly.multi.bam	k__Bacteria_(UID3187)	83.8	4.86	9.09	65.138	d__Bacteria;p__Bdellovibrionota;c__UBA2394;o__UBA2394;f__UBA2394;g__;s__
coassembly.multi.bam_bin.1627	1.34161	2.54532	0.480626	92271	999054	17	604_1	2.51749	Medium_quality	Single-bam and multi-bam coassembly	coassembly.multi.bam	k__Bacteria_(UID1452)	69.64	1.98	100	67.4362	d__Bacteria;p__Patescibacteria;c__Paceibacteria_A;o__Moranbacterales;f__UBA1568;g__;s__
coassembly.multi.bam_bin.1628	1.25661	2.34962	0.731228	22625	3594408	242	1991_1	2.38048	Medium_quality	Single-bam and multi-bam coassembly	coassembly.multi.bam	k__Bacteria_(UID1453)	79.15	8.12	0	43.5634	d__Bacteria;p__Actinobacteriota;c__Acidimicrobiia;o__Microtrichales;f__UBA8139;g__;s__
coassembly.multi.bam_bin.1629	1.9465	3.93796	0.649458	96381	3809388	59	1439_1	2.27516	High_quality	Shared by all assemblies	coassembly.multi.bam	f__Rhodocyclaceae_(UID3972)	92.98	0.69	0	95.268	d__Bacteria;p__Proteobacteria;c__Gammaproteobacteria;o__Burkholderiales;f__Rhodocyclaceae;g__;s__
coassembly.multi.bam_bin.163	0.465296	0.527795	0.696427	3323	862179	251	1020_1	0.469085	Low_quality	Single-bam and multi-bam coassembly	coassembly.multi.bam	k__Bacteria_(UID203)	12.07	0	0	16.1243	d__Bacteria;p__Proteobacteria;c__Gammaproteobacteria;o__Burkholderiales;f__Burkholderiaceae;g__Rubrivivax;s__
coassembly.multi.bam_bin.1630	1.59315	3.12445	0.546319	18568	3117455	240	2029_1	1.338	Medium_quality	Shared by all assemblies	coassembly.multi.bam	p__Bacteroidetes_(UID2605)	84.66	2.14	40	79.7306	d__Bacteria;p__Bacteroidota;c__Bacteroidia;o__AKYH767-A;f__2013-40CM-41-45;g__;s__
coassembly.multi.bam_bin.1631	1.49184	2.8912	0.322816	20413	4820864	407	2387_1	1.35311	Medium_quality	Shared by all assemblies	coassembly.multi.bam	p__Bacteroidetes_(UID2605)	93.13	8.36	38.71	59.5281	d__Bacteria;p__Bacteroidota;c__Bacteroidia;o__AKYH767;f__b-17BO;g__UBA4416;s__
coassembly.multi.bam_bin.1632	1.89694	3.82385	0.391086	26948	891530	58	2084_1	1.75151	Medium_quality	Shared by all assemblies	coassembly.multi.bam	k__Bacteria_(UID2329)	67.3	1.17	0	66.5508	d__Bacteria;p__Patescibacteria;c__Saccharimonadia;o__Saccharimonadales;f__2-12-FULL-41-12;g__;s__
coassembly.multi.bam_bin.1633	0.714313	1.10111	0.350287	58255	2716030	117	56_1	1.21676	High_quality	Single-bam and multi-bam coassembly	coassembly.multi.bam	k__Bacteria_(UID3187)	97.44	2.99	20	88.5743	d__Bacteria;p__Acidobacteriota;c__Blastocatellia;o__Chloracidobacteriales;f__Chloracidobacteriaceae;g__;s__
coassembly.multi.bam_bin.1634	1.76554	3.52133	0.457715	37077	4058459	183	2294_1	1.56405	High_quality	Shared by all assemblies	coassembly.multi.bam	p__Bacteroidetes_(UID2605)	92.05	4.44	85.71	78.9159	d__Bacteria;p__Bacteroidota;c__Bacteroidia;o__AKYH767-A;f__OLB10;g__;s__
coassembly.multi.bam_bin.1635	0.612792	0.867375	0.471134	12620	995041	112	2097_1	0.924003	Medium_quality	Single-bam and multi-bam coassembly	coassembly.multi.bam	k__Bacteria_(UID1453)	59.26	9.4	7.69	17.7044	d__Bacteria;p__Patescibacteria;c__Saccharimonadia;o__Saccharimonadales;f__UBA10212;g__;s__
coassembly.multi.bam_bin.1636	2.20483	4.53272	0.617668	46662	3969285	152	546_1	2.58028	High_quality	Shared by all assemblies	coassembly.multi.bam	k__Bacteria_(UID2569)	97.58	1.08	0	97.5553	d__Bacteria;p__Bacteroidota;c__Bacteroidia;o__Flavobacteriales;f__PHOS-HE28;g__PHOS-HE28;s__
coassembly.multi.bam_bin.1637	1.66268	3.28452	0.641185	27935	2364146	131	975_1	1.06304	High_quality	Shared by all assemblies	coassembly.multi.bam	c__Gammaproteobacteria_(UID4443)	94.74	1.42	28.57	93.1645	d__Bacteria;p__Proteobacteria;c__Gammaproteobacteria;o__Pseudomonadales;f__UBA5862;g__;s__
coassembly.multi.bam_bin.1638	0.777916	1.24754	0.465487	58367	4374641	250	2204_1	1.20863	Others	Shared by all assemblies	coassembly.multi.bam	k__Bacteria_(UID2570)	93.72	19.03	73.33	18.012	d__Bacteria;p__Bacteroidota;c__Ignavibacteria;o__SJA-28;f__B-1AR;g__;s__
coassembly.multi.bam_bin.1639	0.653809	0.961808	0.621622	5380	2042028	405	578_1	0.950337	Low_quality	Single-bam and multi-bam coassembly	coassembly.multi.bam	k__Bacteria_(UID203)	31.03	1.72	0	26.7252	d__Bacteria;p__Acidobacteriota;c__Acidobacteriae;o__Bryobacterales;f__Bryobacteraceae;g__UBA690;s__
coassembly.multi.bam_bin.164	1.46234	2.82328	0.672895	27630	8624844	539	904_1	1.29276	Medium_quality	Shared by all assemblies	coassembly.multi.bam	c__Deltaproteobacteria_(UID3216)	87.58	7.1	18.75	58.5246	d__Bacteria;p__Myxococcota;c__Polyangia;o__Palsa-1104;f__Palsa-1104;g__;s__
coassembly.multi.bam_bin.1640	1.70147	3.37384	0.708991	29236	4313864	246	1955_5	2.033	High_quality	Shared by all assemblies	coassembly.multi.bam	o__Actinomycetales_(UID1697)	95.72	1.69	14.29	92.6531	d__Bacteria;p__Actinobacteriota;c__Actinobacteria;o__Propionibacteriales;f__Nocardioidaceae;g__;s__
coassembly.multi.bam_bin.1641	1.1776	2.16772	0.679069	12111	5928288	663	1184_1	2.15224	Low_quality	Single-bam and multi-bam coassembly	coassembly.multi.bam	root_(UID1)	0	0	0	4.70093	NA
coassembly.multi.bam_bin.1642	1.2457	2.32451	0.353743	40370	3872518	195	2380_1	2.34376	High_quality	Single-bam and multi-bam coassembly	coassembly.multi.bam	p__Bacteroidetes_(UID2605)	90.24	4.29	57.14	76.5442	d__Bacteria;p__Bacteroidota;c__Bacteroidia;o__AKYH767;f__UBA4408;g__;s__
coassembly.multi.bam_bin.1643	0.673001	1.00599	0.736337	3517	2197681	604	1089_1	1.02739	Low_quality	Single-bam and multi-bam coassembly	coassembly.multi.bam	k__Bacteria_(UID203)	32.41	5.17	0	10.6427	d__Bacteria;p__Actinobacteriota;c__Thermoleophilia;o__20CM-4-69-9;f__;g__;s__
coassembly.multi.bam_bin.1644	0.800548	1.29964	0.548527	6860	354188	62	2123_0	1.29964	Low_quality	Multi_bam coassembly	coassembly.multi.bam	root_(UID1)	0	0	0	4.41673	NA
coassembly.multi.bam_bin.1645	1.86412	3.74829	0.726747	35884	8872360	401	1119_1	2.12896	High_quality	Shared by all assemblies	coassembly.multi.bam	c__Deltaproteobacteria_(UID3216)	96.29	0.97	0	96.684	d__Bacteria;p__Myxococcota;c__Polyangia;o__Nannocystales;f__Nannocystaceae;g__Ga0077550;s__
coassembly.multi.bam_bin.1646	0.592216	0.820001	0.573562	11825	11566096	1319	747_1	0.820001	Others	Multi_bam coassembly	coassembly.multi.bam	k__Bacteria_(UID203)	94.82	43.81	87.04	-81.4088	d__Bacteria;p__Planctomycetota;c__Planctomycetes;o__Pirellulales;f__Ga0077529;g__;s__
coassembly.multi.bam_bin.1647	1.02632	1.81944	0.649443	16415	1934228	196	1341_1	1.8812	Medium_quality	Single-bam and multi-bam coassembly	coassembly.multi.bam	k__Bacteria_(UID203)	56.9	0	0	61.753	d__Bacteria;p__Proteobacteria;c__Gammaproteobacteria;o__SZUA-140;f__;g__;s__
coassembly.multi.bam_bin.1648	1.02544	1.81742	0.323345	41213	210275	7	2549_0	1.81742	Low_quality	Multi_bam coassembly	coassembly.multi.bam	k__Archaea_(UID2)	0.75	0	0	6.06325	NA
coassembly.multi.bam_bin.1649	0.762241	1.21145	0.46432	39581	2033280	95	674_1	1.22984	Medium_quality	Single-bam and multi-bam coassembly	coassembly.multi.bam	c__Deltaproteobacteria_(UID3216)	79.34	0.7	33.33	81.3664	d__Bacteria;p__Myxococcota;c__UBA727;o__UBA727;f__;g__;s__
coassembly.multi.bam_bin.165	0.691513	1.04861	0.386071	12972	2211167	243	1691_1	1.10332	Medium_quality	Single-bam and multi-bam coassembly	coassembly.multi.bam	o__Clostridiales_(UID1212)	78.08	3.8	25	64.7653	d__Bacteria;p__Firmicutes_A;c__Clostridia;o__Oscillospirales;f__Ruminococcaceae;g__Ruminococcus;s__
coassembly.multi.bam_bin.1650	1.37517	2.62258	0.726896	17286	8839367	730	1200_1	1.722	Medium_quality	Shared by all assemblies	coassembly.multi.bam	c__Deltaproteobacteria_(UID3216)	90.32	5.97	0	65.3488	d__Bacteria;p__Myxococcota;c__Polyangia;o__Polyangiales;f__Polyangiaceae;g__;s__
coassembly.multi.bam_bin.1651	2.31162	4.77858	0.674267	9109	1314198	191	1921_8	4.707	Low_quality	Single-bam and multi-bam coassembly	coassembly.multi.bam	k__Bacteria_(UID203)	30.33	5.17	100	14.2085	d__Bacteria;p__Actinobacteriota;c__Actinobacteria;o__Nanopelagicales;f__UBA10799;g__;s__
coassembly.multi.bam_bin.1652	1.11561	2.02501	0.672086	8865	4668166	663	1018_1	2.11364	Medium_quality	Single-bam and multi-bam coassembly	coassembly.multi.bam	c__Gammaproteobacteria_(UID4202)	83.37	9.58	57.5	45.5234	d__Bacteria;p__Proteobacteria;c__Gammaproteobacteria;o__Xanthomonadales;f__SZUA-5;g__;s__
coassembly.multi.bam_bin.1653	1.32711	2.51194	0.56239	26408	5062124	344	217_2	1.92545	Others	Shared by all assemblies	coassembly.multi.bam	k__Bacteria_(UID1452)	83.36	15.64	80	22.7627	d__Bacteria;p__Chloroflexota;c__Anaerolineae;o__Anaerolineales;f__envOPS12;g__UBA7227;s__
coassembly.multi.bam_bin.1654	1.39019	2.65716	0.703562	29553	2921583	160	1910_1	1.70698	High_quality	Shared by all assemblies	coassembly.multi.bam	o__Actinomycetales_(UID1663)	95.87	1.08	0	95.617	d__Bacteria;p__Actinobacteriota;c__Actinobacteria;o__Nanopelagicales;f__UBA10799;g__;s__
coassembly.multi.bam_bin.1655	1.20578	2.23261	0.401467	87456	889378	19	2075_1	2.23274	Medium_quality	Single-bam and multi-bam coassembly	coassembly.multi.bam	k__Bacteria_(UID1452)	71.3	0.93	0	72.3394	d__Bacteria;p__Patescibacteria;c__Saccharimonadia;o__Saccharimonadales;f__2-12-FULL-41-12;g__;s__
coassembly.multi.bam_bin.1656	1.34738	2.55861	0.623391	23101	214657	26	911_1	2.66594	Low_quality	Single-bam and multi-bam coassembly	coassembly.multi.bam	root_(UID1)	0	0	0	5.02382	NA
coassembly.multi.bam_bin.1657	1.20338	2.22708	0.711828	18081	2737854	218	1056_1	1.77209	Medium_quality	Shared by all assemblies	coassembly.multi.bam	k__Bacteria_(UID2565)	88.64	0.28	0	92.1413	d__Bacteria;p__Planctomycetota;c__Phycisphaerae;o__Phycisphaerales;f__SM1A02;g__;s__
coassembly.multi.bam_bin.1658	2.08296	4.25212	0.3843	20561	2863413	213	2390_1	2.23538	High_quality	Shared by all assemblies	coassembly.multi.bam	p__Bacteroidetes_(UID2591)	91.38	0.49	100	94.3856	d__Bacteria;p__Bacteroidota;c__Bacteroidia;o__Chitinophagales;f__Chitinophagaceae;g__JJ008;s__
coassembly.multi.bam_bin.1659	1.40999	2.70276	0.70332	18741	3062996	221	1948_1	1.97132	High_quality	Shared by all assemblies	coassembly.multi.bam	o__Actinomycetales_(UID1663)	93.19	3.6	100	83.7092	d__Bacteria;p__Actinobacteriota;c__Actinobacteria;o__Actinomycetales;f__Dermatophilaceae;g__GCA-2748155;s__
coassembly.multi.bam_bin.166	0.63958	0.929047	0.578636	4312	501964	112	580_0	0.929047	Low_quality	Multi_bam coassembly	coassembly.multi.bam	k__Bacteria_(UID203)	1.72	0	0	5.90458	NA
coassembly.multi.bam_bin.1660	0.755686	1.19636	0.666797	20543	5597928	422	1321_1	1.25327	Medium_quality	Single-bam and multi-bam coassembly	coassembly.multi.bam	o__Rhizobiales_(UID3642)	93.61	6.94	9.52	64.5358	d__Bacteria;p__Proteobacteria;c__Alphaproteobacteria;o__Rhizobiales;f__Xanthobacteraceae;g__PALSA-894;s__
coassembly.multi.bam_bin.1661	0.608975	0.858587	0.608651	8321	1823754	268	699_1	0.889985	Low_quality	Single-bam and multi-bam coassembly	coassembly.multi.bam	k__Bacteria_(UID203)	24.56	1.75	0	20.3233	d__Bacteria;p__Planctomycetota;c__Planctomycetes;o__Planctomycetales;f__Planctomycetaceae;g__;s__
coassembly.multi.bam_bin.1662	1.61496	3.17465	0.509229	12342	2104314	233	158_1	1.40525	Others	Shared by all assemblies	coassembly.multi.bam	c__Gammaproteobacteria_(UID4443)	85.37	13.09	92.16	36.6941	d__Bacteria;p__Proteobacteria;c__Gammaproteobacteria;o__Pseudomonadales;f__UBA7239;g__UBA7239;s__
coassembly.multi.bam_bin.1663	0.736152	1.15138	0.50216	17264	367871	43	131_0	1.15138	Low_quality	Multi_bam coassembly	coassembly.multi.bam	root_(UID1)	0	0	0	4.87819	NA
coassembly.multi.bam_bin.1664	1.58269	3.10035	0.383257	179475	240600	3	2116_1	3.05697	Low_quality	Single-bam and multi-bam coassembly	coassembly.multi.bam	root_(UID1)	0	0	0	6.0489	NA
coassembly.multi.bam_bin.1665	1.0267	1.8203	0.557486	10093	2322920	296	433_1	1.83526	Medium_quality	Single-bam and multi-bam coassembly	coassembly.multi.bam	k__Bacteria_(UID1452)	87.04	1.49	33.33	84.6964	d__Bacteria;p__Armatimonadota;c__Fimbriimonadia;o__Fimbriimonadales;f__Fimbriimonadaceae;g__UBA2391;s__
coassembly.multi.bam_bin.1666	0.827741	1.36225	0.612952	33798	5397019	317	790_1	1.38817	High_quality	Single-bam and multi-bam coassembly	coassembly.multi.bam	k__Bacteria_(UID2982)	95.27	2.59	33.33	88.3973	d__Bacteria;p__Verrucomicrobiota;c__Verrucomicrobiae;o__Verrucomicrobiales;f__Akkermansiaceae;g__UBA1315;s__
coassembly.multi.bam_bin.1667	2.07488	4.23353	0.613851	21993	3920540	260	1456_1	2.16502	High_quality	Shared by all assemblies	coassembly.multi.bam	c__Betaproteobacteria_(UID3971)	95.06	1.59	16.67	92.3743	d__Bacteria;p__Proteobacteria;c__Gammaproteobacteria;o__Burkholderiales;f__Rhodocyclaceae;g__Accumulibacter;s__Accumulibacter_sp000584975
coassembly.multi.bam_bin.1668	0.695311	1.05736	0.47641	20545	4148416	316	2279_1	1.08457	Medium_quality	Single-bam and multi-bam coassembly	coassembly.multi.bam	p__Bacteroidetes_(UID2591)	88.1	1.64	57.14	85.8023	d__Bacteria;p__Bacteroidota;c__Bacteroidia;o__Chitinophagales;f__Chitinophagaceae;g__JJ008;s__
coassembly.multi.bam_bin.1669	1.41299	2.70965	0.640596	27143	266338	27	1585_0	2.70965	Low_quality	Multi_bam coassembly	coassembly.multi.bam	root_(UID1)	0	0	0	5.10444	NA
coassembly.multi.bam_bin.167	0.84786	1.40857	0.411454	19800	3073698	283	2442_1	1.4765	Medium_quality	Single-bam and multi-bam coassembly	coassembly.multi.bam	k__Bacteria_(UID3187)	89.64	0.9	0	90.0867	d__Bacteria;p__Bdellovibrionota;c__Bdellovibrionia;o__Bdellovibrionales;f__Bdellovibrionaceae;g__Bdellovibrio_A;s__
coassembly.multi.bam_bin.1670	0.723452	1.12215	0.602905	25961	4280853	277	627_0	1.12215	Medium_quality	Multi_bam coassembly	coassembly.multi.bam	k__Bacteria_(UID2982)	54.57	0.72	50	56.4122	d__Bacteria;p__Verrucomicrobiota;c__Verrucomicrobiae;o__Verrucomicrobiales;f__Verrucomicrobiaceae;g__;s__
coassembly.multi.bam_bin.1671	1.02297	1.81172	0.576792	17435	6516974	572	574_0	1.81172	Medium_quality	Multi_bam coassembly	coassembly.multi.bam	p__Bacteroidetes_(UID2591)	85.4	4.01	58.33	72.5722	d__Bacteria;p__Bacteroidota;c__Bacteroidia;o__Chitinophagales;f__Saprospiraceae;g__;s__
coassembly.multi.bam_bin.1672	2.10871	4.31141	0.61728	35140	230695	20	774_0	4.31141	Low_quality	Multi_bam coassembly	coassembly.multi.bam	root_(UID1)	0	0	0	5.23355	NA
coassembly.multi.bam_bin.1673	0.466903	0.531495	0.686095	3991	969714	246	818_1	0.512065	Low_quality	Single-bam and multi-bam coassembly	coassembly.multi.bam	k__Bacteria_(UID203)	26.44	1.72	0	21.9859	d__Bacteria;p__Actinobacteriota;c__Acidimicrobiia;o__Microtrichales;f__Microtrichaceae;g__IMCC26207;s__
coassembly.multi.bam_bin.1674	0.543415	0.707647	0.622557	3733	475199	128	1820_1	0.692562	Low_quality	Single-bam and multi-bam coassembly	coassembly.multi.bam	k__Bacteria_(UID203)	6.9	0	0	11.0125	d__Bacteria;p__Armatimonadota;c__Fimbriimonadia;o__Fimbriimonadales;f__Fimbriimonadaceae;g__;s__
coassembly.multi.bam_bin.1675	1.16498	2.13867	0.716879	9905	4458375	578	1114_1	2.17004	Others	Single-bam and multi-bam coassembly	coassembly.multi.bam	k__Bacteria_(UID203)	68.28	15.52	66.67	5.62758	d__Bacteria;p__Eisenbacteria;c__RBG-16-71-46;o__RBG-16-71-46;f__RBG-16-71-46;g__;s__
coassembly.multi.bam_bin.1676	1.09544	1.97857	0.490596	24324	860897	55	2162_1	2.03575	Medium_quality	Single-bam and multi-bam coassembly	coassembly.multi.bam	k__Bacteria_(UID1453)	55.37	3.85	50	43.0946	d__Bacteria;p__Patescibacteria;c__Saccharimonadia;o__Saccharimonadales;f__Saccharimonadaceae;g__UBA2112;s__
coassembly.multi.bam_bin.1677	0.691316	1.04816	0.670567	7796	2291124	351	1698_1	1.04125	Low_quality	Single-bam and multi-bam coassembly	coassembly.multi.bam	k__Bacteria_(UID203)	27.59	0.86	0	27.7707	d__Bacteria;p__Acidobacteriota;c__Vicinamibacteria;o__Vicinamibacterales;f__SCN-69-37;g__;s__
coassembly.multi.bam_bin.1678	0.778384	1.24862	0.658277	14107	2368529	234	1840_1	1.28146	Medium_quality	Single-bam and multi-bam coassembly	coassembly.multi.bam	k__Bacteria_(UID1452)	66.07	1.98	0	60.9472	d__Bacteria;p__Chloroflexota;c__Dehalococcoidia;o__UBA2991;f__UBA2991;g__;s__
coassembly.multi.bam_bin.1679	0.888214	1.50148	0.703222	13832	7839701	789	1166_1	1.5243	Medium_quality	Single-bam and multi-bam coassembly	coassembly.multi.bam	c__Deltaproteobacteria_(UID3216)	79.73	7.1	15	50.0624	d__Bacteria;p__Myxococcota;c__Polyangia;o__Polyangiales;f__Polyangiaceae;g__;s__
coassembly.multi.bam_bin.168	1.89983	3.83052	0.615587	12633	223187	21	1866_2	1.85385	Low_quality	Individual and multi-bam coassembly	coassembly.multi.bam	root_(UID1)	0	0	0	4.72203	NA
coassembly.multi.bam_bin.1680	0.976415	1.70454	0.637097	8520	3737926	552	1015_1	1.80486	Medium_quality	Single-bam and multi-bam coassembly	coassembly.multi.bam	k__Bacteria_(UID203)	84.48	8.62	13.33	47.0541	d__Bacteria;p__Proteobacteria;c__Gammaproteobacteria;o__Burkholderiales;f__Rhodocyclaceae;g__Uliginosibacterium;s__
coassembly.multi.bam_bin.1681	0.91825	1.57063	0.454861	13220	3128493	323	2296_1	1.5815	Medium_quality	Single-bam and multi-bam coassembly	coassembly.multi.bam	p__Bacteroidetes_(UID2605)	77.46	1.9	50	73.6547	d__Bacteria;p__Bacteroidota;c__Bacteroidia;o__AKYH767-A;f__OLB10;g__;s__
coassembly.multi.bam_bin.1682	1.09976	1.98852	0.693588	9229	4101157	577	1509_1	2.03134	Medium_quality	Single-bam and multi-bam coassembly	coassembly.multi.bam	o__Burkholderiales_(UID4000)	81.77	3.1	36.36	71.9622	d__Bacteria;p__Proteobacteria;c__Gammaproteobacteria;o__Burkholderiales;f__Burkholderiaceae;g__Rhodoferax;s__
coassembly.multi.bam_bin.1683	0.677223	1.01571	0.548642	6964	3605180	596	1627_1	1.03743	Low_quality	Single-bam and multi-bam coassembly	coassembly.multi.bam	k__Bacteria_(UID2565)	43.91	1.25	50	42.7093	d__Bacteria;p__Planctomycetota;c__Planctomycetes;o__Planctomycetales;f__Planctomycetaceae;g__;s__
coassembly.multi.bam_bin.1684	0.613046	0.86796	0.657218	9753	6151681	783	1734_1	0.896103	Medium_quality	Single-bam and multi-bam coassembly	coassembly.multi.bam	k__Bacteria_(UID3187)	83.34	3.42	0	70.8327	d__Bacteria;p__OLB16;c__;o__;f__;g__;s__
coassembly.multi.bam_bin.1685	1.00671	1.77428	0.626067	8894	17986174	2497	476_0	1.77428	Others	Multi_bam coassembly	coassembly.multi.bam	o__Burkholderiales_(UID4000)	32.14	10.79	15.44	-15.5975	d__Bacteria;p__Proteobacteria;c__Gammaproteobacteria;o__Burkholderiales;f__Burkholderiaceae;g__;s__
coassembly.multi.bam_bin.1686	1.5536	3.03339	0.731189	6377	12729500	2210	1208_1	2.97505	Others	Single-bam and multi-bam coassembly	coassembly.multi.bam	c__Deltaproteobacteria_(UID3216)	72.58	32.06	64	-62.8214	d__Bacteria;p__Myxococcota;c__Polyangia;o__Nannocystales;f__Nannocystaceae;g__Nannocystis;s__
coassembly.multi.bam_bin.1687	0.592801	0.82135	0.541291	9663	2464483	319	658_0	0.82135	Others	Multi_bam coassembly	coassembly.multi.bam	k__Bacteria_(UID3187)	57.62	10	58.82	18.09	d__Bacteria;p__Nitrospirota;c__Nitrospiria;o__Nitrospirales;f__Nitrospiraceae;g__Nitrospira;s__
coassembly.multi.bam_bin.1688	0.387996	0.349828	0.408914	4446	364304	86	2193_1	0.64803	Low_quality	Shared by all assemblies	coassembly.multi.bam	k__Bacteria_(UID203)	2.04	0	0	6.23988	NA
coassembly.multi.bam_bin.1689	0.843117	1.39765	0.648138	11140	5992972	735	717_1	1.45776	Others	Single-bam and multi-bam coassembly	coassembly.multi.bam	k__Bacteria_(UID203)	92.98	18.25	6.25	7.52977	d__Bacteria;p__Planctomycetota;c__Planctomycetes;o__Gemmatales;f__Gemmataceae;g__;s__
coassembly.multi.bam_bin.169	0.451902	0.496957	0.303455	4457	893214	204	2348_1	0.512604	Low_quality	Single-bam and multi-bam coassembly	coassembly.multi.bam	k__Bacteria_(UID203)	31.03	0	0	35.2311	d__Bacteria;p__Bacteroidota;c__Bacteroidia;o__Chitinophagales;f__Chitinophagaceae;g__;s__
coassembly.multi.bam_bin.1690	0.402724	0.383736	0.332567	4033	431262	109	2394_1	0.389726	Low_quality	Single-bam and multi-bam coassembly	coassembly.multi.bam	k__Bacteria_(UID203)	33.86	0	0	38.0111	d__Bacteria;p__Proteobacteria;c__Alphaproteobacteria;o__Rickettsiales;f__Rickettsiaceae;g__GCA-2402195;s__
coassembly.multi.bam_bin.1691	0.688942	1.04269	0.668108	15706	3602429	323	1218_1	1.07745	Medium_quality	Single-bam and multi-bam coassembly	coassembly.multi.bam	c__Alphaproteobacteria_(UID3422)	92.38	8.47	12.77	55.9425	d__Bacteria;p__Proteobacteria;c__Alphaproteobacteria;o__Caulobacterales;f__Caulobacteraceae;g__Palsa-881;s__
coassembly.multi.bam_bin.1692	0.693283	1.05269	0.644179	6761	22130895	3585	1304_1	1.14606	Others	Single-bam and multi-bam coassembly	coassembly.multi.bam	k__Bacteria_(UID203)	96.55	300.4	5.54	-1384.4	d__Bacteria;p__Proteobacteria;c__Alphaproteobacteria;o__Rhizobiales;f__Devosiaceae;g__;s__
coassembly.multi.bam_bin.1693	0.822661	1.35055	0.662985	9495	2692864	368	1279_1	1.43544	Others	Single-bam and multi-bam coassembly	coassembly.multi.bam	k__Bacteria_(UID203)	88.89	10.56	0	40.6693	d__Bacteria;p__Proteobacteria;c__Alphaproteobacteria;o__Sphingomonadales;f__Sphingomonadaceae;g__;s__
coassembly.multi.bam_bin.1694	1.50345	2.91793	0.688107	11215	3101900	372	1939_1	1.14186	Medium_quality	Shared by all assemblies	coassembly.multi.bam	o__Actinomycetales_(UID1697)	85.27	0.95	27.27	85.4416	d__Bacteria;p__Actinobacteriota;c__Actinobacteria;o__Propionibacteriales;f__Propionibacteriaceae;g__Micropruina;s__Micropruina_glycogenica
coassembly.multi.bam_bin.1695	0.644032	0.939298	0.523222	9633	1704680	227	551_1	0.956803	Low_quality	Single-bam and multi-bam coassembly	coassembly.multi.bam	p__Bacteroidetes_(UID2591)	25.12	0	0	29.7065	d__Bacteria;p__Bacteroidota;c__Bacteroidia;o__Chitinophagales;f__Saprospiraceae;g__;s__
coassembly.multi.bam_bin.1696	0.897972	1.52394	0.586779	6003	752755	128	863_0	1.52394	Low_quality	Multi_bam coassembly	coassembly.multi.bam	k__Bacteria_(UID203)	5.8	1.72	100	3.27001	NA
coassembly.multi.bam_bin.1697	0.646991	0.946109	0.330263	3411	459497	132	2444_0	0.946109	Low_quality	Multi_bam coassembly	coassembly.multi.bam	k__Bacteria_(UID2565)	19.35	0	0	23.4174	d__Bacteria;p__Bacteroidota;c__Bacteroidia;o__Flavobacteriales;f__Weeksellaceae;g__Cloacibacterium;s__
coassembly.multi.bam_bin.1698	1.75803	3.50405	0.624289	69344	331268	10	1584_1	3.50405	Low_quality	Multi_bam coassembly	coassembly.multi.bam	root_(UID1)	0	0	0	5.57342	NA
coassembly.multi.bam_bin.1699	0.773357	1.23704	0.656735	12807	3526212	388	545_1	1.21315	High_quality	Single-bam and multi-bam coassembly	coassembly.multi.bam	k__Bacteria_(UID2569)	92.45	2.97	28.57	83.1774	d__Bacteria;p__Bacteroidota;c__Bacteroidia;o__Flavobacteriales;f__PHOS-HE28;g__PHOS-HE28;s__
coassembly.multi.bam_bin.17	0.768131	1.22501	0.66044	4627	451417	99	291_1	1.36726	Low_quality	Single-bam and multi-bam coassembly	coassembly.multi.bam	_root_(UID1)	0	0	0	4.21983	NA
coassembly.multi.bam_bin.170	1.74842	3.48193	0.682408	20933	332459	28	1928_1	3.57086	Low_quality	Single-bam and multi-bam coassembly	coassembly.multi.bam	root_(UID1)	0	0	0	4.97454	NA
coassembly.multi.bam_bin.1700	1.05623	1.88829	0.701465	6893	4510308	718	1244_1	1.889	Medium_quality	Single-bam and multi-bam coassembly	coassembly.multi.bam	o__Rhodospirillales_(UID3754)	75.86	1.54	57.14	73.4591	d__Bacteria;p__Proteobacteria;c__Alphaproteobacteria;o__Acetobacterales;f__Acetobacteraceae;g__;s__
coassembly.multi.bam_bin.1701	0.899893	1.52836	0.605772	17508	348346	32	851_0	1.52836	Low_quality	Multi_bam coassembly	coassembly.multi.bam	root_(UID1)	0	0	0	4.88521	NA
coassembly.multi.bam_bin.1702	1.1601	2.12745	0.51911	8164	1995364	300	157_1	1.76494	Others	Shared by all assemblies	coassembly.multi.bam	c__Gammaproteobacteria_(UID4443)	75.49	12.95	90.57	26.9726	d__Bacteria;p__Proteobacteria;c__Gammaproteobacteria;o__Pseudomonadales;f__UBA7239;g__UBA7239;s__
coassembly.multi.bam_bin.1703	1.07725	1.93669	0.651627	8427	1900381	268	1444_1	1.83302	Low_quality	Single-bam and multi-bam coassembly	coassembly.multi.bam	k__Bacteria_(UID203)	22.41	1.72	0	18.3296	d__Bacteria;p__Proteobacteria;c__Gammaproteobacteria;o__Burkholderiales;f__Rhodocyclaceae;g__;s__
coassembly.multi.bam_bin.1704	0.610312	0.861664	0.67542	5791	7366333	1371	1295_1	0.7656	Others	Single-bam and multi-bam coassembly	coassembly.multi.bam	k__Bacteria_(UID203)	81.9	88.3	18.28	-339.127	d__Bacteria;p__Proteobacteria;c__Alphaproteobacteria;o__Rhizobiales;f__Hyphomicrobiaceae;g__;s__
coassembly.multi.bam_bin.1705	0.439358	0.468079	0.651718	3650	502823	134	1810_1	0.458663	Low_quality	Single-bam and multi-bam coassembly	coassembly.multi.bam	k__Bacteria_(UID203)	21.05	0	0	25.1512	d__Bacteria;p__Bdellovibrionota;c__Bacteriovoracia;o__UBA1018;f__UBA1018;g__;s__
coassembly.multi.bam_bin.1706	0.525992	0.667536	0.680306	3742	1588432	413	1639_1	0.698265	Low_quality	Single-bam and multi-bam coassembly	coassembly.multi.bam	k__Bacteria_(UID2982)	43.85	3.65	10	30.0787	d__Bacteria;p__Verrucomicrobiota;c__Kiritimatiellae;o__;f__;g__;s__
coassembly.multi.bam_bin.1707	0.573918	0.777875	0.37445	8766	490120	65	2513_1	0.811115	Medium_quality	Single-bam and multi-bam coassembly	coassembly.multi.bam	k__Bacteria_(UID1453)	50.28	0.85	100	51.4193	d__Bacteria;p__Patescibacteria;c__Paceibacteria;o__UBA9983_A;f__UBA9973;g__;s__
coassembly.multi.bam_bin.1708	0.659841	0.975694	0.545399	8213	226983	32	751_0	0.975694	Low_quality	Multi_bam coassembly	coassembly.multi.bam	root_(UID1)	0	0	0	4.50674	NA
coassembly.multi.bam_bin.1709	1.15551	2.11687	0.708484	8283	6958672	1031	1512_1	2.22591	Others	Single-bam and multi-bam coassembly	coassembly.multi.bam	root_(UID1)	95.83	95.83	67.86	-313.779	d__Bacteria;p__Proteobacteria;c__Gammaproteobacteria;o__Burkholderiales;f__Burkholderiaceae;g__Ideonella_A;s__
coassembly.multi.bam_bin.171	0.498846	0.605036	0.695437	3265	758516	222	1385_0	0.605036	Low_quality	Multi_bam coassembly	coassembly.multi.bam	k__Bacteria_(UID203)	13.17	0	0	17.2155	d__Bacteria;p__Proteobacteria;c__Gammaproteobacteria;o__Burkholderiales;f__SG8-39;g__;s__
coassembly.multi.bam_bin.1710	0.487794	0.579593	0.651309	6028	3405731	646	1715_1	0.647747	Medium_quality	Single-bam and multi-bam coassembly	coassembly.multi.bam	c__Deltaproteobacteria_(UID3216)	52.46	0.65	100	54.2121	d__Bacteria;p__Myxococcota;c__Polyangia;o__Polyangiales;f__Sandaracinaceae;g__;s__
coassembly.multi.bam_bin.1711	0.534552	0.687243	0.326742	5934	1927735	351	2197_1	0.709985	Medium_quality	Single-bam and multi-bam coassembly	coassembly.multi.bam	k__Bacteria_(UID203)	63.48	0	0	67.8242	d__Bacteria;p__Bdellovibrionota;c__UBA2394;o__;f__;g__;s__
coassembly.multi.bam_bin.1712	0.672885	1.00573	0.323708	8992	565288	77	1771_1	1.02647	Medium_quality	Single-bam and multi-bam coassembly	coassembly.multi.bam	k__Archaea_(UID2)	54.6	0.47	0	56.802	d__Archaea;p__Nanoarchaeota;c__Nanoarchaeia;o__Pacearchaeales;f__UBA73;g__1-14-0-10-34-76;s__
coassembly.multi.bam_bin.172	0.496787	0.600298	0.552497	6296	2207028	396	1653_1	0.622647	Low_quality	Single-bam and multi-bam coassembly	coassembly.multi.bam	k__Bacteria_(UID3187)	41.19	0	0	45.5638	d__Bacteria;p__Bdellovibrionota_B;c__UBA2361;o__SZUA-149;f__SZUA-149;g__;s__
coassembly.multi.bam_bin.173	0.829326	1.3659	0.558198	106513	2026258	61	1561_1	1.61872	High_quality	Single-bam and multi-bam coassembly	coassembly.multi.bam	c__Betaproteobacteria_(UID3971)	96.81	1.62	0	94.498	d__Bacteria;p__Proteobacteria;c__Gammaproteobacteria;o__Burkholderiales;f__Rhodocyclaceae;g__;s__
coassembly.multi.bam_bin.174	0.873947	1.46863	0.435367	50373	4750359	177	2266_1	1.49411	High_quality	Single-bam and multi-bam coassembly	coassembly.multi.bam	p__Bacteroidetes_(UID2591)	96.8	1.72	20	93.9576	d__Bacteria;p__Bacteroidota;c__Bacteroidia;o__Chitinophagales;f__Chitinophagaceae;g__Ferruginibacter;s__
coassembly.multi.bam_bin.175	0.721117	1.11677	0.592874	15069	4606058	402	1766_1	1.13331	Medium_quality	Single-bam and multi-bam coassembly	coassembly.multi.bam	p__Bacteroidetes_(UID2591)	89.24	0.99	50	89.5952	d__Bacteria;p__Bacteroidota;c__Bacteroidia;o__Chitinophagales;f__Saprospiraceae;g__;s__
coassembly.multi.bam_bin.176	1.2473	2.3282	0.693233	49474	10826795	351	1156_1	1.78725	Others	Shared by all assemblies	coassembly.multi.bam	c__Deltaproteobacteria_(UID3216)	95.48	10.2	21.88	52.1164	d__Bacteria;p__Myxococcota;c__Polyangia;o__Polyangiales;f__Polyangiaceae;g__Labilithrix;s__
coassembly.multi.bam_bin.177	0.8651	1.44826	0.742894	5846	8819724	1658	1149_1	1.51958	Others	Single-bam and multi-bam coassembly	coassembly.multi.bam	c__Deltaproteobacteria_(UID3216)	88.06	30.99	38.16	-50.7275	d__Bacteria;p__Myxococcota;c__Polyangia;o__Polyangiales;f__Ga0077539;g__;s__
coassembly.multi.bam_bin.178	0.607228	0.854565	0.254846	8096	5032168	770	1747_1	0.880927	Others	Single-bam and multi-bam coassembly	coassembly.multi.bam	k__Bacteria_(UID1453)	82.05	11.11	16.67	32.8516	d__Bacteria;p__Cyanobacteria;c__Sericytochromatia;o__;f__;g__;s__
coassembly.multi.bam_bin.179	0.621682	0.887841	0.576295	4585	3404688	765	263_1	0.941909	Low_quality	Single-bam and multi-bam coassembly	coassembly.multi.bam	k__Bacteria_(UID203)	28.45	3.45	100	18.8653	d__Bacteria;p__Acidobacteriota;c__Blastocatellia;o__UBA7656;f__;g__;s__
coassembly.multi.bam_bin.18	1.3582	2.58352	0.467562	24288	997824	64	2160_2	2.14261	Medium_quality	Shared by all assemblies	coassembly.multi.bam	k__Bacteria_(UID1452)	60.77	7.56	91.67	34.9491	d__Bacteria;p__Patescibacteria;c__Saccharimonadia;o__Saccharimonadales;f__Saccharimonadaceae;g__UBA2112;s__
coassembly.multi.bam_bin.180	0.703509	1.07623	0.509927	5404	5555872	1064	306_0	1.07623	Medium_quality	Multi_bam coassembly	coassembly.multi.bam	k__Bacteria_(UID1452)	56.16	3.03	80	47.7314	d__Bacteria;p__Chloroflexota;c__Anaerolineae;o__Caldilineales;f__Caldilineaceae;g__UBA5069;s__
coassembly.multi.bam_bin.181	0.848038	1.40898	0.506851	5241	444020	87	2039_0	1.40898	Low_quality	Multi_bam coassembly	coassembly.multi.bam	root_(UID1)	0	0	0	4.28213	NA
coassembly.multi.bam_bin.182	0.668074	0.994649	0.422254	21885	2390450	208	528_1	1.17294	Medium_quality	Single-bam and multi-bam coassembly	coassembly.multi.bam	c__Deltaproteobacteria_(UID3216)	86.61	7.53	5.56	54.3754	d__Bacteria;p__UBA10199;c__UBA10199;o__;f__;g__;s__
coassembly.multi.bam_bin.183	0.794488	1.28569	0.548213	7048	254558	42	88_0	1.28569	Low_quality	Multi_bam coassembly	coassembly.multi.bam	root_(UID1)	0	0	0	4.43025	NA
coassembly.multi.bam_bin.184	1.04333	1.8586	0.717503	6087	401453	74	1986_0	1.8586	Low_quality	Multi_bam coassembly	coassembly.multi.bam	root_(UID1)	0	0	0	4.35696	NA
coassembly.multi.bam_bin.185	0.485754	0.574896	0.696219	3494	1752375	483	1664_1	0.588077	Low_quality	Single-bam and multi-bam coassembly	coassembly.multi.bam	k__Bacteria_(UID2565)	24.97	1.16	100	24.4094	d__Bacteria;p__Planctomycetota;c__Planctomycetes;o__Gemmatales;f__Gemmataceae;g__Gemmata;s__
coassembly.multi.bam_bin.186	0.732335	1.1426	0.342502	18138	1130054	115	43_1	1.13254	Medium_quality	Single-bam and multi-bam coassembly	coassembly.multi.bam	k__Bacteria_(UID203)	73.12	5.17	0	52.1729	d__Bacteria;p__Patescibacteria;c__Gracilibacteria;o__Absconditabacterales;f__X112;g__Aalborg-AAW-1;s__
coassembly.multi.bam_bin.187	1.0026	1.76483	0.467173	52720	4739309	170	2190_1	1.77427	High_quality	Single-bam and multi-bam coassembly	coassembly.multi.bam	k__Bacteria_(UID2570)	90.44	1.91	75	87.7589	d__Bacteria;p__Bacteroidota;c__Kapabacteria;o__Kapabacteriales;f__UBA961;g__;s__
coassembly.multi.bam_bin.188	2.49006	5.18939	0.370326	36143	2884732	123	2374_1	3.63227	High_quality	Shared by all assemblies	coassembly.multi.bam	p__Bacteroidetes_(UID2605)	98.1	0.95	50	99.0726	d__Bacteria;p__Bacteroidota;c__Bacteroidia;o__AKYH767-A;f__OLB10;g__OLB10;s__OLB10_sp002455375
coassembly.multi.bam_bin.189	0.581339	0.79496	0.482733	8707	1096440	144	1614_1	0.806563	Low_quality	Single-bam and multi-bam coassembly	coassembly.multi.bam	k__Bacteria_(UID203)	29.82	0.88	100	30.8359	d__Bacteria;p__Bdellovibrionota;c__Bdellovibrionia;o__Bdellovibrionales;f__UBA1609;g__;s__
coassembly.multi.bam_bin.19	0.646706	0.945454	0.469755	4870	637840	130	2308_1	1.3433	Low_quality	Single-bam and multi-bam coassembly	coassembly.multi.bam	k__Bacteria_(UID203)	7.1	0.16	0	10.5454	NA
coassembly.multi.bam_bin.190	0.825316	1.35667	0.521084	15854	14999050	1397	257_1	1.41039	Others	Single-bam and multi-bam coassembly	coassembly.multi.bam	k__Bacteria_(UID203)	98.28	83.23	45.08	-275.514	d__Bacteria;p__Acidobacteriota;c__Blastocatellia;o__Pyrinomonadales;f__;g__;s__
coassembly.multi.bam_bin.191	1.03649	1.84284	0.393922	30525	900204	52	2103_1	1.88375	Medium_quality	Single-bam and multi-bam coassembly	coassembly.multi.bam	k__Bacteria_(UID2495)	77.36	4.49	50	62.3182	d__Bacteria;p__Patescibacteria;c__Saccharimonadia;o__Saccharimonadales;f__SZUA-47;g__;s__
coassembly.multi.bam_bin.192	0.422158	0.428479	0.341564	3407	513333	146	2008_0	0.428479	Low_quality	Multi_bam coassembly	coassembly.multi.bam	k__Bacteria_(UID203)	20	0	0	24.0668	d__Bacteria;p__Bacteroidota;c__Bacteroidia;o__Bacteroidales;f__WCHB1-69;g__UBA5429;s__
coassembly.multi.bam_bin.193	0.426306	0.438028	0.508655	4506	1415937	317	46_1	0.561968	Medium_quality	Shared by all assemblies	coassembly.multi.bam	k__Bacteria_(UID203)	58.04	1.75	100	55.2466	d__Bacteria;p__Bdellovibrionota_A;c__UBA2651;o__;f__;g__;s__
coassembly.multi.bam_bin.194	0.730545	1.13848	0.417891	6729	2688260	456	1793_1	1.12046	Medium_quality	Single-bam and multi-bam coassembly	coassembly.multi.bam	k__Bacteria_(UID2570)	62.65	1.14	66.67	62.1171	d__Bacteria;p__Bacteroidota;c__Ignavibacteria;o__Ignavibacteriales;f__Ignavibacteriaceae_A;g__UTCHB3;s__
coassembly.multi.bam_bin.195	0.431914	0.45094	0.642377	3537	600242	166	1700_0	0.45094	Low_quality	Multi_bam coassembly	coassembly.multi.bam	k__Bacteria_(UID203)	15.52	0	0	19.6055	d__Bacteria;p__Myxococcota;c__UBA796;o__UBA796;f__;g__;s__
coassembly.multi.bam_bin.196	0.765306	1.21851	0.728078	6267	3445654	628	1904_1	1.21328	Others	Single-bam and multi-bam coassembly	coassembly.multi.bam	k__Bacteria_(UID203)	63.74	18.26	31.03	-17.5224	d__Bacteria;p__Actinobacteriota;c__Actinobacteria;o__Nanopelagicales;f__;g__;s__
coassembly.multi.bam_bin.197	0.871633	1.4633	0.612604	11757	43158561	5044	1306_1	1.42077	Others	Single-bam and multi-bam coassembly	coassembly.multi.bam	k__Bacteria_(UID203)	100	325.96	21.02	-1456.6	d__Bacteria;p__Proteobacteria;c__Alphaproteobacteria;o__Rhizobiales;f__Xanthobacteraceae;g__Pseudorhodoplanes;s__
coassembly.multi.bam_bin.198	0.674898	1.01036	0.345667	17448	2574848	231	2185_0	1.01036	Medium_quality	Multi_bam coassembly	coassembly.multi.bam	k__Bacteria_(UID3187)	84.82	3.53	50	73.8185	d__Bacteria;p__Bdellovibrionota;c__Bacteriovoracia;o__UBA1018;f__UBA923;g__;s__
coassembly.multi.bam_bin.199	0.45252	0.498382	0.409998	3900	481105	120	1689_1	0.498142	Low_quality	Single-bam and multi-bam coassembly	coassembly.multi.bam	k__Bacteria_(UID203)	14.04	0	0	18.1744	d__Bacteria;p__Bdellovibrionota;c__Bdellovibrionia;o__Bdellovibrionales;f__Bdellovibrionaceae;g__;s__
coassembly.multi.bam_bin.2	1.36055	2.58893	0.403202	85322	1077975	33	2126_1	1.76903	Medium_quality	Shared by all assemblies	coassembly.multi.bam	k__Bacteria_(UID203)	61.91	0	0	67.5871	d__Bacteria;p__Patescibacteria;c__Microgenomatia;o__Levybacterales;f__GWA1-39-11;g__;s__
coassembly.multi.bam_bin.20	2.22741	4.5847	0.657308	5414	1051860	207	1846_2	2.31442	Low_quality	Shared by all assemblies	coassembly.multi.bam	k__Bacteria_(UID1452)	35.07	1.98	50	30.4584	d__Bacteria;p__Chloroflexota;c__Dehalococcoidia;o__UBA2991;f__UBA2991;g__G233;s__
coassembly.multi.bam_bin.200	0.588189	0.810731	0.586722	3806	491954	125	976_0	0.810731	Low_quality	Multi_bam coassembly	coassembly.multi.bam	k__Bacteria_(UID203)	8.62	0	0	12.7422	NA
coassembly.multi.bam_bin.201	0.525495	0.666391	0.397897	6932	2280984	389	813_1	0.679561	Medium_quality	Single-bam and multi-bam coassembly	coassembly.multi.bam	k__Bacteria_(UID3187)	59.55	4.02	0	43.872	d__Bacteria;p__Bdellovibrionota;c__Bdellovibrionia;o__Bdellovibrionales;f__UBA1609;g__;s__
coassembly.multi.bam_bin.202	0.89981	1.52817	0.615868	39967	7356993	399	396_1	1.70206	Others	Single-bam and multi-bam coassembly	coassembly.multi.bam	k__Bacteria_(UID203)	98.28	97.63	61.22	-324.803	d__Bacteria;p__Proteobacteria;c__Alphaproteobacteria;o__Rhizobiales;f__Hyphomicrobiaceae;g__Hyphomicrobium;s__
coassembly.multi.bam_bin.203	0.936817	1.61337	0.660139	14844	2409550	218	1912_1	1.78361	Medium_quality	Single-bam and multi-bam coassembly	coassembly.multi.bam	k__Bacteria_(UID203)	54.23	3.45	0	41.7827	d__Bacteria;p__Actinobacteriota;c__Actinobacteria;o__Nanopelagicales;f__UBA10799;g__;s__
coassembly.multi.bam_bin.204	1.17829	2.16932	0.707761	8175	3925111	586	1508_1	2.19646	Medium_quality	Single-bam and multi-bam coassembly	coassembly.multi.bam	c__Betaproteobacteria_(UID3888)	74.82	6.43	20.83	48.5138	d__Bacteria;p__Proteobacteria;c__Gammaproteobacteria;o__Burkholderiales;f__Burkholderiaceae;g__;s__
coassembly.multi.bam_bin.205	0.403885	0.386408	0.378062	3973	209899	52	2079_0	0.386408	Low_quality	Multi_bam coassembly	coassembly.multi.bam	root_(UID1)	0	0	0	4.14364	NA
coassembly.multi.bam_bin.206	0.762038	1.21098	0.598089	12394	5989954	665	93_1	1.25321	Medium_quality	Single-bam and multi-bam coassembly	coassembly.multi.bam	k__Bacteria_(UID1452)	72.27	4.8	42.86	55.0398	d__Bacteria;p__Chloroflexota;c__Anaerolineae;o__SBR1031;f__A4b;g__OLB15;s__
coassembly.multi.bam_bin.207	1.14123	2.08399	0.591225	111426	4808982	129	670_1	2.18094	High_quality	Single-bam and multi-bam coassembly	coassembly.multi.bam	k__Bacteria_(UID2982)	98.4	3.08	33.33	89.8371	d__Bacteria;p__Verrucomicrobiota;c__Verrucomicrobiae;o__Opitutales;f__Opitutaceae;g__UBA6669;s__
coassembly.multi.bam_bin.208	0.533069	0.683828	0.447452	8251	3306361	476	515_1	0.726846	Medium_quality	Single-bam and multi-bam coassembly	coassembly.multi.bam	p__Bacteroidetes_(UID2591)	82.97	5.47	17.65	61.0945	d__Bacteria;p__Bacteroidota;c__Bacteroidia;o__Chitinophagales;f__Chitinophagaceae;g__Taibaiella_B;s__
coassembly.multi.bam_bin.209	0.452283	0.497836	0.568502	3748	1133166	306	91_1	0.493308	Low_quality	Single-bam and multi-bam coassembly	coassembly.multi.bam	k__Bacteria_(UID1452)	18.54	0	0	22.6545	d__Bacteria;p__Chloroflexota;c__Anaerolineae;o__SBR1031;f__A4b;g__OLB15;s__
coassembly.multi.bam_bin.21	0.578918	0.789386	0.448414	4275	1093916	252	2420_0	0.789386	Low_quality	Multi_bam coassembly	coassembly.multi.bam	k__Bacteria_(UID203)	38.56	0.86	100	39.3003	d__Bacteria;p__Verrucomicrobiota_A;c__Chlamydiia;o__Parachlamydiales;f__SM23-39;g__PALSA-1448;s__
coassembly.multi.bam_bin.210	0.757329	1.20014	0.656776	14032	7433580	836	946_1	1.39228	Others	Single-bam and multi-bam coassembly	coassembly.multi.bam	k__Bacteria_(UID1452)	91.06	26.4	31.11	-27.9524	d__Bacteria;p__Chloroflexota;c__Anaerolineae;o__;f__;g__;s__
coassembly.multi.bam_bin.211	0.457157	0.509058	0.515107	4135	731799	165	215_0	0.509058	Low_quality	Multi_bam coassembly	coassembly.multi.bam	k__Archaea_(UID2)	7.33	0	0	11.4936	NA
coassembly.multi.bam_bin.212	0.431614	0.450249	0.461156	4204	525708	130	2203_1	0.501769	Low_quality	Single-bam and multi-bam coassembly	coassembly.multi.bam	root_(UID1)	4.17	0	0	8.3419	NA
coassembly.multi.bam_bin.213	0.592259	0.820101	0.562603	9466	6839327	869	568_1	0.837319	Medium_quality	Single-bam and multi-bam coassembly	coassembly.multi.bam	p__Bacteroidetes_(UID2591)	82.94	3.22	71.43	73.7178	d__Bacteria;p__Bacteroidota;c__Bacteroidia;o__Chitinophagales;f__Saprospiraceae;g__;s__
coassembly.multi.bam_bin.214	0.550538	0.724048	0.484534	7318	214983	34	2504_1	0.764362	Low_quality	Single-bam and multi-bam coassembly	coassembly.multi.bam	k__Bacteria_(UID203)	32.68	0	0	37.129	d__Bacteria;p__Patescibacteria;c__Paceibacteria;o__UBA9983_A;f__Zambryskibacteraceae;g__;s__
coassembly.multi.bam_bin.215	0.409433	0.399182	0.710828	3360	805869	234	1041_1	0.404721	Low_quality	Single-bam and multi-bam coassembly	coassembly.multi.bam	root_(UID1)	2.08	0	0	6.13985	NA
coassembly.multi.bam_bin.216	1.01719	1.79841	0.404546	7768	2457108	381	374_1	1.76315	Others	Single-bam and multi-bam coassembly	coassembly.multi.bam	k__Bacteria_(UID203)	86.21	61.6	98.46	-156.66	d__Bacteria;p__Proteobacteria;c__Alphaproteobacteria;o__Dongiales;f__Dongiaceae;g__;s__
coassembly.multi.bam_bin.217	0.665442	0.988589	0.616657	12280	269994	37	86_0	0.988589	Low_quality	Multi_bam coassembly	coassembly.multi.bam	root_(UID1)	4.17	0	0	8.87786	NA
coassembly.multi.bam_bin.218	1.27922	2.40167	0.689204	49143	10331789	375	1072_1	1.4961	Others	Shared by all assemblies	coassembly.multi.bam	c__Deltaproteobacteria_(UID3216)	93.55	10.6	3.45	46.3169	d__Bacteria;p__Myxococcota;c__UBA727;o__;f__;g__;s__
coassembly.multi.bam_bin.219	0.595911	0.828509	0.326708	6976	2471559	400	1773_1	0.830957	Medium_quality	Single-bam and multi-bam coassembly	coassembly.multi.bam	k__Bacteria_(UID2495)	57.84	0.59	100	59.9051	d__Bacteria;p__Spirochaetota;c__Leptospirae;o__Leptospirales;f__Leptospiraceae;g__;s__
coassembly.multi.bam_bin.22	1.347	2.55774	0.495672	19198	272551	24	57_0	2.55774	Low_quality	Multi_bam coassembly	coassembly.multi.bam	_root_(UID1)	0	0	0	4.93128	NA
coassembly.multi.bam_bin.220	0.618702	0.880981	0.654189	3956	955140	236	1413_1	0.904753	Low_quality	Single-bam and multi-bam coassembly	coassembly.multi.bam	k__Bacteria_(UID203)	8.78	1.72	0	4.32149	d__Bacteria;p__Proteobacteria;c__Gammaproteobacteria;o__Steroidobacterales;f__Steroidobacteraceae;g__ZC4RG24;s__
coassembly.multi.bam_bin.221	0.701831	1.07237	0.441933	5091	395003	80	2405_0	1.07237	Low_quality	Multi_bam coassembly	coassembly.multi.bam	k__Bacteria_(UID203)	1.15	0	0	5.41761	NA
coassembly.multi.bam_bin.222	0.669346	0.997579	0.644746	7215	3875542	639	1701_1	1.03268	Medium_quality	Single-bam and multi-bam coassembly	coassembly.multi.bam	k__Bacteria_(UID2565)	81.04	3.58	20	68.298	d__Bacteria;p__Planctomycetota;c__Phycisphaerae;o__UBA1845;f__Fen-1342;g__;s__
coassembly.multi.bam_bin.223	0.520875	0.655754	0.585201	3279	974286	282	1779_0	0.655754	Low_quality	Multi_bam coassembly	coassembly.multi.bam	k__Bacteria_(UID203)	14.73	0	0	18.7776	d__Bacteria;p__Proteobacteria;c__Alphaproteobacteria;o__;f__;g__;s__
coassembly.multi.bam_bin.224	2.06981	4.22186	0.332872	129315	5762267	94	2189_1	2.19082	High_quality	Shared by all assemblies	coassembly.multi.bam	k__Bacteria_(UID2495)	98.82	0	0	104.705	d__Bacteria;p__Spirochaetota;c__Leptospirae;o__Leptospirales;f__Leptospiraceae;g__UBA2033;s__
coassembly.multi.bam_bin.225	0.548586	0.719553	0.392132	3547	1223090	324	2144_1	0.65046	Low_quality	Single-bam and multi-bam coassembly	coassembly.multi.bam	k__Bacteria_(UID2569)	33.32	3.64	0	19.2069	d__Bacteria;p__Bacteroidota;c__Bacteroidia;o__Bacteroidales;f__Paludibacteraceae;g__;s__
coassembly.multi.bam_bin.226	0.814377	1.33148	0.639154	33090	5466360	285	1675_1	1.388	High_quality	Single-bam and multi-bam coassembly	coassembly.multi.bam	k__Bacteria_(UID2565)	95.45	3.98	33.33	82.08	d__Bacteria;p__Planctomycetota;c__Phycisphaerae;o__UBA1845;f__UTPLA1;g__;s__
coassembly.multi.bam_bin.227	0.882597	1.48854	0.610729	49756	2954689	127	1555_1	1.60566	Medium_quality	Single-bam and multi-bam coassembly	coassembly.multi.bam	f__Rhodocyclaceae_(UID3972)	96.1	6.36	4.76	70.0102	d__Bacteria;p__Proteobacteria;c__Gammaproteobacteria;o__Burkholderiales;f__Rhodocyclaceae;g__Sterolibacterium;s__
coassembly.multi.bam_bin.228	0.425457	0.436075	0.455391	4160	703082	174	2283_1	0.460624	Low_quality	Single-bam and multi-bam coassembly	coassembly.multi.bam	k__Bacteria_(UID203)	20.77	0	0	24.9366	d__Bacteria;p__Bacteroidota;c__Bacteroidia;o__Chitinophagales;f__;g__;s__
coassembly.multi.bam_bin.229	1.35216	2.56961	0.645011	14468	15071159	1540	1319_1	2.72204	Others	Single-bam and multi-bam coassembly	coassembly.multi.bam	k__Bacteria_(UID203)	99.66	208.75	18.1	-901.516	d__Bacteria;p__Proteobacteria;c__Alphaproteobacteria;o__Rhizobiales;f__Xanthobacteraceae;g__;s__
coassembly.multi.bam_bin.23	0.607917	0.856151	0.551512	11722	7024165	734	709_1	0.873303	Medium_quality	Single-bam and multi-bam coassembly	coassembly.multi.bam	k__Bacteria_(UID2565)	78.09	2.49	0	70.3246	d__Bacteria;p__Planctomycetota;c__Planctomycetes;o__Pirellulales;f__Pirellulaceae;g__;s__
coassembly.multi.bam_bin.230	1.73637	3.45417	0.542011	18891	7185282	566	266_1	1.6343	Medium_quality	Shared by all assemblies	coassembly.multi.bam	k__Bacteria_(UID3187)	85.08	4.27	40	70.3612	d__Bacteria;p__Acidobacteriota;c__Blastocatellia;o__Pyrinomonadales;f__;g__;s__
coassembly.multi.bam_bin.231	1.1109	2.01417	0.735094	7936	2623280	385	1769_1	2.08421	Medium_quality	Single-bam and multi-bam coassembly	coassembly.multi.bam	p__Actinobacteria_(UID1454)	75.43	2.99	50	66.4646	d__Bacteria;p__Actinobacteriota;c__Thermoleophilia;o__Solirubrobacterales;f__Solirubrobacteraceae;g__;s__
coassembly.multi.bam_bin.232	0.397233	0.371094	0.39864	3816	370132	95	2318_1	0.35796	Low_quality	Single-bam and multi-bam coassembly	coassembly.multi.bam	k__Bacteria_(UID203)	15.52	0	0	19.6435	d__Bacteria;p__Verrucomicrobiota_A;c__Chlamydiia;o__Parachlamydiales;f__;g__;s__
coassembly.multi.bam_bin.233	0.648143	0.948762	0.549146	6573	952925	160	591_1	0.955138	Low_quality	Single-bam and multi-bam coassembly	coassembly.multi.bam	k__Bacteria_(UID203)	13.79	0	0	18.1854	d__Bacteria;p__Bacteroidota;c__Kapabacteria;o__OLB7;f__OLB7;g__OLB7;s__
coassembly.multi.bam_bin.234	1.21285	2.24887	0.661902	19093	29050342	2410	900_1	2.25702	Others	Single-bam and multi-bam coassembly	coassembly.multi.bam	root_(UID1)	100	124.24	88.46	-406.369	d__Bacteria;p__Myxococcota;c__Polyangia;o__Palsa-1104;f__;g__;s__
coassembly.multi.bam_bin.235	1.23868	2.30835	0.447348	207060	260636	5	2143_1	2.41596	Low_quality	Single-bam and multi-bam coassembly	coassembly.multi.bam	root_(UID1)	8.33	0	0	14.4504	NA
coassembly.multi.bam_bin.236	0.725597	1.12708	0.662254	7772	5224977	796	1037_1	1.11899	Others	Single-bam and multi-bam coassembly	coassembly.multi.bam	k__Bacteria_(UID203)	79	15.83	65.85	14.7532	d__Bacteria;p__Proteobacteria;c__Alphaproteobacteria;o__Rhodospirillales_A;f__2-12-FULL-67-15;g__;s__
coassembly.multi.bam_bin.237	0.880091	1.48277	0.719067	5351	2315191	460	1822_1	1.50126	Medium_quality	Single-bam and multi-bam coassembly	coassembly.multi.bam	k__Bacteria_(UID2565)	73.16	4.76	0	53.6525	d__Bacteria;p__Planctomycetota;c__Phycisphaerae;o__Phycisphaerales;f__SM1A02;g__UBA966;s__
coassembly.multi.bam_bin.238	1.3478	2.55958	0.451457	4590	768497	170	24_1	1.77505	Low_quality	Individual and multi-bam coassembly	coassembly.multi.bam	k__Bacteria_(UID203)	36.21	2.59	100	30.0658	d__Bacteria;p__Firmicutes;c__Bacilli;o__Lactobacillales;f__Streptococcaceae;g__Streptococcus;s__
coassembly.multi.bam_bin.239	0.525898	0.667319	0.54747	6949	1530591	242	693_1	0.690955	Medium_quality	Single-bam and multi-bam coassembly	coassembly.multi.bam	k__Bacteria_(UID1452)	52.38	0	0	56.8032	d__Bacteria;p__Armatimonadota;c__Fimbriimonadia;o__Fimbriimonadales;f__Fimbriimonadaceae;g__;s__
coassembly.multi.bam_bin.24	0.749065	1.18111	0.633133	14528	3352867	344	1457_1	1.22341	Others	Single-bam and multi-bam coassembly	coassembly.multi.bam	k__Bacteria_(UID203)	70.69	49.23	40.61	-150.676	d__Bacteria;p__Proteobacteria;c__Gammaproteobacteria;o__Burkholderiales;f__Hydrogenophilaceae;g__UBA3361;s__
coassembly.multi.bam_bin.240	0.731746	1.14124	0.573126	65159	6131098	194	2219_1	1.20909	High_quality	Single-bam and multi-bam coassembly	coassembly.multi.bam	k__Bacteria_(UID1452)	93.64	1.49	25	92.1048	d__Bacteria;p__Chloroflexota;c__Anaerolineae;o__SBR1031;f__A4b;g__;s__
coassembly.multi.bam_bin.241	0.461104	0.518145	0.558831	3962	257287	65	1654_0	0.518145	Low_quality	Multi_bam coassembly	coassembly.multi.bam	k__Bacteria_(UID203)	8.2	0	0	12.3423	d__Bacteria;p__Bdellovibrionota_B;c__UBA2361;o__SZUA-149;f__;g__;s__
coassembly.multi.bam_bin.242	0.589521	0.813797	0.369058	9922	219246	27	2242_1	0.831541	Low_quality	Single-bam and multi-bam coassembly	coassembly.multi.bam	k__Bacteria_(UID203)	2.35	0	0	6.95125	NA
coassembly.multi.bam_bin.243	1.4243	2.7357	0.665836	57824	4095099	113	1311_1	2.71396	Medium_quality	Single-bam and multi-bam coassembly	coassembly.multi.bam	o__Rhizobiales_(UID3654)	85.25	3.95	52	73.0366	d__Bacteria;p__Proteobacteria;c__Alphaproteobacteria;o__Rhizobiales;f__Beijerinckiaceae;g__Rhodoblastus;s__
coassembly.multi.bam_bin.244	1.27092	2.38257	0.364743	69211	1112160	55	2127_1	2.2217	Medium_quality	Shared by all assemblies	coassembly.multi.bam	k__Bacteria_(UID203)	67.08	4.23	66.67	54.3226	d__Bacteria;p__Patescibacteria;c__Microgenomatia;o__Levybacterales;f__GWA1-39-11;g__;s__
coassembly.multi.bam_bin.245	2.22669	4.58304	0.306528	29989	2407344	126	2357_1	2.69467	High_quality	Shared by all assemblies	coassembly.multi.bam	p__Bacteroidetes_(UID2591)	92.61	1.49	16.67	90.5627	d__Bacteria;p__Bacteroidota;c__Bacteroidia;o__Chitinophagales;f__;g__;s__
coassembly.multi.bam_bin.246	1.50919	2.93115	0.698638	10687	211566	24	486_0	2.93115	Low_quality	Multi_bam coassembly	coassembly.multi.bam	root_(UID1)	0	0	0	4.63839	NA
coassembly.multi.bam_bin.247	0.887701	1.5003	0.537081	50699	2676008	119	136_1	1.56802	High_quality	Single-bam and multi-bam coassembly	coassembly.multi.bam	k__Bacteria_(UID2495)	92.24	0	0	97.6568	d__Bacteria;p__Elusimicrobiota;c__Elusimicrobia;o__2-01-FULL-59-12;f__2-01-FULL-59-12;g__;s__
coassembly.multi.bam_bin.248	0.474102	0.548069	0.396009	4375	223690	53	1688_0	0.548069	Low_quality	Multi_bam coassembly	coassembly.multi.bam	k__Bacteria_(UID1452)	20.6	0	0	24.7918	d__Bacteria;p__Patescibacteria;c__ABY1;o__Magasanikbacterales;f__UBA922;g__UBA922;s__
coassembly.multi.bam_bin.249	1.19992	2.21912	0.724901	12528	9362342	1016	1673_1	2.24385	Others	Single-bam and multi-bam coassembly	coassembly.multi.bam	c__Deltaproteobacteria_(UID3216)	92.26	12.28	6.9	36.4252	d__Bacteria;p__Myxococcota;c__Bradimonadia;o__UBA7976;f__UBA1532;g__;s__
coassembly.multi.bam_bin.25	1.99026	4.0387	0.667384	4903	2167657	448	1846_1	3.92718	Others	Single-bam and multi-bam coassembly	coassembly.multi.bam	k__Bacteria_(UID203)	39.47	18.42	100	-29.9612	d__Bacteria;p__Chloroflexota;c__Dehalococcoidia;o__UBA2991;f__UBA2991;g__G233;s__
coassembly.multi.bam_bin.250	1.6215	3.18971	0.476253	42758	6485215	286	493_1	1.49294	High_quality	Shared by all assemblies	coassembly.multi.bam	p__Bacteroidetes_(UID2591)	96.97	1.52	0	94.7017	d__Bacteria;p__Bacteroidota;c__Bacteroidia;o__Chitinophagales;f__Saprospiraceae;g__;s__
coassembly.multi.bam_bin.251	1.90117	3.8336	0.705988	14257	3808318	386	1416_1	2.10095	High_quality	Shared by all assemblies	coassembly.multi.bam	c__Gammaproteobacteria_(UID4201)	95.98	1.63	0	92.6125	d__Bacteria;p__Proteobacteria;c__Gammaproteobacteria;o__Competibacterales;f__Competibacteraceae;g__Plasticicumulans;s__
coassembly.multi.bam_bin.252	0.45778	0.510492	0.627339	3410	479692	134	862_1	0.459862	Low_quality	Single-bam and multi-bam coassembly	coassembly.multi.bam	k__Bacteria_(UID203)	10.34	0	0	14.4072	NA
coassembly.multi.bam_bin.253	0.620862	0.885955	0.709982	3742	955891	252	1977_1	0.859413	Low_quality	Single-bam and multi-bam coassembly	coassembly.multi.bam	k__Bacteria_(UID203)	23.28	0	0	27.3937	d__Bacteria;p__Actinobacteriota;c__Acidimicrobiia;o__Microtrichales;f__SZUA-35;g__;s__
coassembly.multi.bam_bin.254	0.53041	0.677707	0.621506	7624	4456312	683	1661_1	0.712616	Medium_quality	Single-bam and multi-bam coassembly	coassembly.multi.bam	k__Bacteria_(UID203)	79.49	6.46	5.88	52.0394	d__Bacteria;p__Planctomycetota;c__Planctomycetes;o__Gemmatales;f__Gemmataceae;g__;s__
coassembly.multi.bam_bin.255	0.811333	1.32447	0.648784	18069	2475957	209	1322_1	1.37966	Medium_quality	Single-bam and multi-bam coassembly	coassembly.multi.bam	k__Bacteria_(UID203)	56.9	5.17	0	35.951	d__Bacteria;p__Proteobacteria;c__Alphaproteobacteria;o__Rhizobiales;f__Xanthobacteraceae;g__P52-10;s__
coassembly.multi.bam_bin.256	0.334953	0.227707	0.428792	4471	243461	59	2003_0	0.227707	Low_quality	Multi_bam coassembly	coassembly.multi.bam	k__Bacteria_(UID203)	12.93	0	0	17.1327	NA
coassembly.multi.bam_bin.257	0.37974	0.33082	0.610871	3367	772993	225	740_0	0.33082	Low_quality	Multi_bam coassembly	coassembly.multi.bam	k__Bacteria_(UID203)	9.65	0	0	13.7109	NA
coassembly.multi.bam_bin.258	0.722981	1.12106	0.317432	18438	3493228	310	2330_1	1.15201	Medium_quality	Single-bam and multi-bam coassembly	coassembly.multi.bam	p__Bacteroidetes_(UID2591)	83.91	6.5	15	57.2961	d__Bacteria;p__Bacteroidota;c__Bacteroidia;o__Chitinophagales;f__Saprospiraceae;g__;s__
coassembly.multi.bam_bin.259	0.509422	0.629387	0.40676	5610	936019	174	373_1	0.657868	Medium_quality	Single-bam and multi-bam coassembly	coassembly.multi.bam	c__Alphaproteobacteria_(UID3305)	55.69	0.66	0	56.7062	d__Bacteria;p__Proteobacteria;c__Alphaproteobacteria;o__;f__;g__;s__
coassembly.multi.bam_bin.26	0.763022	1.21325	0.557289	4661	686156	151	349_0	1.21325	Low_quality	Multi_bam coassembly	coassembly.multi.bam	_root_(UID1)	8.33	0	0	12.5535	NA
coassembly.multi.bam_bin.260	0.572369	0.774309	0.439601	11024	577714	64	9_1	0.803963	Medium_quality	Single-bam and multi-bam coassembly	coassembly.multi.bam	k__Bacteria_(UID1452)	67.82	0	0	72.4739	d__Bacteria;p__Patescibacteria;c__Kazan-3B-28;o__Kazan-3B-28;f__Kazan-3B-28;g__;s__
coassembly.multi.bam_bin.261	0.841409	1.39372	0.677286	54997	5036319	170	1298_1	1.51825	Others	Single-bam and multi-bam coassembly	coassembly.multi.bam	k__Bacteria_(UID203)	81.03	10.34	0	34.7875	d__Bacteria;p__Proteobacteria;c__Alphaproteobacteria;o__Rhizobiales;f__Hyphomicrobiaceae;g__;s__
coassembly.multi.bam_bin.262	0.547241	0.716458	0.508307	5787	1284114	244	821_1	0.722295	Low_quality	Single-bam and multi-bam coassembly	coassembly.multi.bam	k__Bacteria_(UID203)	12.5	0	0	16.8317	d__Bacteria;p__Planctomycetota;c__Planctomycetes;o__Planctomycetales;f__Planctomycetaceae;g__;s__
coassembly.multi.bam_bin.263	0.729754	1.13666	0.622118	12819	4263185	505	1637_1	1.23281	Others	Single-bam and multi-bam coassembly	coassembly.multi.bam	k__Bacteria_(UID2982)	83.22	18.13	86.11	12.9111	d__Bacteria;p__Verrucomicrobiota;c__Kiritimatiellae;o__;f__;g__;s__
coassembly.multi.bam_bin.264	0.519452	0.652479	0.425863	5596	1779331	338	2299_1	0.678861	Low_quality	Single-bam and multi-bam coassembly	coassembly.multi.bam	k__Bacteria_(UID203)	42.11	1.75	100	39.4249	d__Bacteria;p__UBA10199;c__UBA10199;o__2-02-FULL-50-16;f__;g__;s__
coassembly.multi.bam_bin.265	0.532744	0.68308	0.646737	3293	1234212	351	619_1	0.64748	Low_quality	Single-bam and multi-bam coassembly	coassembly.multi.bam	k__Bacteria_(UID203)	9.75	0	0	13.7998	NA
coassembly.multi.bam_bin.266	0.878279	1.4786	0.637748	7592	1372199	215	333_0	1.4786	Low_quality	Multi_bam coassembly	coassembly.multi.bam	k__Bacteria_(UID203)	5.17	0	0	9.63743	NA
coassembly.multi.bam_bin.267	0.544593	0.710361	0.485817	11252	408723	51	2019_0	0.710361	Low_quality	Multi_bam coassembly	coassembly.multi.bam	k__Bacteria_(UID203)	38.95	0	0	43.6142	d__Bacteria;p__Patescibacteria;c__Saccharimonadia;o__Saccharimonadales;f__;g__;s__
coassembly.multi.bam_bin.268	0.40359	0.38573	0.377113	4006	250603	62	2501_0	0.38573	Low_quality	Multi_bam coassembly	coassembly.multi.bam	k__Bacteria_(UID2329)	29.09	0	0	33.2378	d__Bacteria;p__Patescibacteria;c__Paceibacteria;o__UBA9983_A;f__UBA9973;g__UBA4124;s__
coassembly.multi.bam_bin.269	0.823253	1.35192	0.693037	12761	4183701	430	1129_1	1.32147	Low_quality	Single-bam and multi-bam coassembly	coassembly.multi.bam	k__Bacteria_(UID3187)	43.4	0.84	100	44.7671	d__Bacteria;p__MBNT15;c__MBNT15;o__;f__;g__;s__
coassembly.multi.bam_bin.27	1.09757	1.98348	0.737184	8597	7298372	1034	1375_1	1.98627	Medium_quality	Single-bam and multi-bam coassembly	coassembly.multi.bam	c__Deltaproteobacteria_(UID3216)	81.72	2.69	16.67	73.248	d__Bacteria;p__Myxococcota;c__UBA796;o__UBA796;f__GCA-2862545;g__;s__
coassembly.multi.bam_bin.270	0.396164	0.368632	0.671174	3497	1205107	335	1125_1	0.367474	Low_quality	Single-bam and multi-bam coassembly	coassembly.multi.bam	k__Bacteria_(UID203)	13.35	1.72	0	8.82983	d__Bacteria;p__Planctomycetota;c__Planctomycetes;o__Isosphaerales;f__Isosphaeraceae;g__Paludisphaera;s__
coassembly.multi.bam_bin.271	0.625809	0.897342	0.6662	3861	4018003	1011	936_1	1.00485	Low_quality	Single-bam and multi-bam coassembly	coassembly.multi.bam	k__Bacteria_(UID203)	43.03	5.17	50	23.8943	d__Bacteria;p__Chloroflexota;c__Anaerolineae;o__UBA4142;f__;g__;s__
coassembly.multi.bam_bin.272	0.501985	0.612265	0.67505	3152	518845	155	1828_1	0.565464	Low_quality	Single-bam and multi-bam coassembly	coassembly.multi.bam	root_(UID1)	4.17	0	0	8.1979	NA
coassembly.multi.bam_bin.273	0.765719	1.21946	0.518499	42827	5070927	237	564_1	1.26584	Others	Single-bam and multi-bam coassembly	coassembly.multi.bam	k__Bacteria_(UID203)	72.1	25.55	12.82	-47.042	d__Bacteria;p__Bacteroidota;c__Bacteroidia;o__Chitinophagales;f__Saprospiraceae;g__;s__
coassembly.multi.bam_bin.274	1.25631	2.34895	0.610153	8935	3409041	502	757_1	1.82829	Others	Shared by all assemblies	coassembly.multi.bam	c__Betaproteobacteria_(UID3888)	82.06	11.56	62	35.9761	d__Bacteria;p__Proteobacteria;c__Gammaproteobacteria;o__Burkholderiales;f__;g__;s__
coassembly.multi.bam_bin.275	2.32123	4.80071	0.64189	46640	2731923	126	1446_1	3.51837	Medium_quality	Shared by all assemblies	coassembly.multi.bam	c__Betaproteobacteria_(UID3971)	81.73	0	0	87.1051	d__Bacteria;p__Proteobacteria;c__Gammaproteobacteria;o__Burkholderiales;f__Rhodocyclaceae;g__;s__
coassembly.multi.bam_bin.276	0.968847	1.68712	0.691212	26865	5301360	396	1532_1	1.74478	Others	Single-bam and multi-bam coassembly	coassembly.multi.bam	o__Burkholderiales_(UID4000)	93.37	12.94	5	34.4163	d__Bacteria;p__Proteobacteria;c__Gammaproteobacteria;o__Burkholderiales;f__Burkholderiaceae;g__;s__
coassembly.multi.bam_bin.277	0.4548	0.503629	0.625591	3707	792422	202	780_1	0.498789	Low_quality	Single-bam and multi-bam coassembly	coassembly.multi.bam	k__Bacteria_(UID203)	12.64	0	0	16.749	d__Bacteria;p__Myxococcota;c__XYA12-FULL-58-9;o__;f__;g__;s__
coassembly.multi.bam_bin.278	0.335852	0.229776	0.294639	3302	264348	75	51_0	0.229776	Low_quality	Multi_bam coassembly	coassembly.multi.bam	k__Bacteria_(UID203)	15.61	0	0	19.6611	d__Bacteria;p__Patescibacteria;c__Gracilibacteria;o__Absconditabacterales;f__X112;g__;s__
coassembly.multi.bam_bin.279	0.841614	1.39419	0.698589	32125	5382643	249	1023_1	1.4128	High_quality	Single-bam and multi-bam coassembly	coassembly.multi.bam	k__Bacteria_(UID2495)	90.29	2.26	0	84.1787	d__Bacteria;p__Gemmatimonadota;c__Gemmatimonadetes;o__Gemmatimonadales;f__GWC2-71-9;g__;s__
coassembly.multi.bam_bin.28	0.806963	1.31441	0.644537	9880	8077318	1006	894_1	1.31445	Low_quality	Single-bam and multi-bam coassembly	coassembly.multi.bam	c__Deltaproteobacteria_(UID3216)	49.32	2.1	25	43.9441	d__Bacteria;p__Myxococcota;c__Polyangia;o__Palsa-1104;f__Palsa-1104;g__;s__
coassembly.multi.bam_bin.280	0.52425	0.663525	0.669396	3793	530485	143	398_1	0.653967	Low_quality	Single-bam and multi-bam coassembly	coassembly.multi.bam	c__Gammaproteobacteria_(UID4202)	12.9	0.36	0	15.2205	d__Bacteria;p__Proteobacteria;c__Gammaproteobacteria;o__UBA6522;f__UBA6522;g__FEN-1219;s__
coassembly.multi.bam_bin.281	0.915291	1.56382	0.704783	30283	6073101	375	1254_1	1.76324	Others	Single-bam and multi-bam coassembly	coassembly.multi.bam	o__Rhizobiales_(UID3654)	95.05	14.84	8.11	27.2127	d__Bacteria;p__Proteobacteria;c__Alphaproteobacteria;o__Rhizobiales;f__Beijerinckiaceae;g__Alsobacter;s__
coassembly.multi.bam_bin.282	0.456306	0.507097	0.668328	3257	484511	146	1647_1	0.452954	Low_quality	Single-bam and multi-bam coassembly	coassembly.multi.bam	root_(UID1)	0	0	0	4.04428	NA
coassembly.multi.bam_bin.283	0.849479	1.4123	0.703908	6693	8777986	1468	1979_1	1.43653	Others	Single-bam and multi-bam coassembly	coassembly.multi.bam	k__Bacteria_(UID1453)	84.76	20.7	19.15	-10.3715	d__Bacteria;p__Actinobacteriota;c__Acidimicrobiia;o__Microtrichales;f__Ilumatobacteraceae;g__;s__
coassembly.multi.bam_bin.284	0.897107	1.52195	0.548825	63167	9287457	360	245_1	1.51403	High_quality	Single-bam and multi-bam coassembly	coassembly.multi.bam	k__Bacteria_(UID3187)	97.44	3.47	0	85.6168	d__Bacteria;p__Acidobacteriota;c__Blastocatellia;o__Chloracidobacteriales;f__Chloracidobacteriaceae;g__;s__
coassembly.multi.bam_bin.285	0.500967	0.60992	0.599167	3680	486684	132	75_1	0.60829	Low_quality	Single-bam and multi-bam coassembly	coassembly.multi.bam	k__Bacteria_(UID203)	11.85	0	0	15.9553	NA
coassembly.multi.bam_bin.286	1.24462	2.32202	0.712762	20475	3681290	254	1519_1	2.32132	Medium_quality	Single-bam and multi-bam coassembly	coassembly.multi.bam	o__Burkholderiales_(UID4000)	88.08	2.14	30.77	83.002	d__Bacteria;p__Proteobacteria;c__Gammaproteobacteria;o__Burkholderiales;f__Burkholderiaceae;g__Rubrivivax;s__
coassembly.multi.bam_bin.287	0.910865	1.55363	0.660429	124700	3992085	107	1284_1	1.74123	Medium_quality	Single-bam and multi-bam coassembly	coassembly.multi.bam	f__Rhodobacteraceae_(UID3340)	96	6.56	10.2	69.736	d__Bacteria;p__Proteobacteria;c__Alphaproteobacteria;o__Rhodobacterales;f__Rhodobacteraceae;g__Pseudorhodobacter_A;s__
coassembly.multi.bam_bin.288	0.563342	0.753527	0.416457	9497	2908517	392	23_1	0.78568	Medium_quality	Single-bam and multi-bam coassembly	coassembly.multi.bam	k__Bacteria_(UID3187)	81.77	1.52	33.33	79.256	d__Bacteria;p__Bdellovibrionota;c__Bdellovibrionia;o__Bdellovibrionales;f__UBA1609;g__RBG-16-40-8;s__
coassembly.multi.bam_bin.289	1.70104	3.37285	0.628041	15562	286821	34	485_0	3.37285	Low_quality	Multi_bam coassembly	coassembly.multi.bam	root_(UID1)	0	0	0	4.82629	NA
coassembly.multi.bam_bin.29	0.653218	0.960447	0.389356	24828	1483093	90	2180_1	0.985603	High_quality	Single-bam and multi-bam coassembly	coassembly.multi.bam	k__Bacteria_(UID2495)	92.41	0	0	97.4699	d__Bacteria;p__Proteobacteria;c__Alphaproteobacteria;o__Rickettsiales;f__UBA8987;g__;s__
coassembly.multi.bam_bin.290	0.342463	0.244999	0.401837	3820	341205	92	2159_0	0.244999	Low_quality	Multi_bam coassembly	coassembly.multi.bam	k__Bacteria_(UID203)	20.3	0	0	24.424	d__Bacteria;p__Patescibacteria;c__Microgenomatia;o__UBA1406;f__GWC2-37-13;g__;s__
coassembly.multi.bam_bin.291	1.60701	3.15635	0.631214	27099	670628	60	910_1	3.18388	Low_quality	Single-bam and multi-bam coassembly	coassembly.multi.bam	root_(UID1)	0	0	0	5.10363	NA
coassembly.multi.bam_bin.292	1.34326	2.54912	0.446878	44976	732920	31	2092_1	2.01965	Medium_quality	Shared by all assemblies	coassembly.multi.bam	k__Bacteria_(UID2329)	67.87	1.12	100	68.7469	d__Bacteria;p__Patescibacteria;c__Saccharimonadia;o__Saccharimonadales;f__UBA10212;g__;s__
coassembly.multi.bam_bin.293	0.476772	0.554215	0.683709	3496	1342638	373	1377_1	0.507908	Low_quality	Single-bam and multi-bam coassembly	coassembly.multi.bam	k__Bacteria_(UID203)	22.94	0	0	27.0197	d__Bacteria;p__Proteobacteria;c__Gammaproteobacteria;o__Xanthomonadales;f__Ahniellaceae;g__;s__
coassembly.multi.bam_bin.294	0.646589	0.945185	0.615395	4673	3606237	789	792_1	0.99552	Medium_quality	Single-bam and multi-bam coassembly	coassembly.multi.bam	k__Bacteria_(UID2565)	56.96	4.3	50	41.8348	d__Bacteria;p__Planctomycetota;c__UBA8742;o__UBA2392;f__UBA2392;g__UBA2392;s__
coassembly.multi.bam_bin.295	0.602235	0.843068	0.61441	6811	3282267	568	703_1	0.838937	Low_quality	Single-bam and multi-bam coassembly	coassembly.multi.bam	k__Bacteria_(UID2565)	41.07	4.02	0	25.3831	d__Bacteria;p__Planctomycetota;c__Planctomycetes;o__Planctomycetales;f__Planctomycetaceae;g__;s__
coassembly.multi.bam_bin.296	0.911943	1.55611	0.725966	6403	9697003	1688	1094_1	1.28481	Others	Shared by all assemblies	coassembly.multi.bam	k__Bacteria_(UID203)	90.35	22.87	7.14	-17.9848	d__Bacteria;p__Myxococcota;c__Polyangia;o__Palsa-1104;f__;g__;s__
coassembly.multi.bam_bin.297	0.622644	0.890056	0.543945	13986	1898515	179	501_1	0.916778	Medium_quality	Single-bam and multi-bam coassembly	coassembly.multi.bam	k__Bacteria_(UID3187)	77.31	3.36	40	66.6269	d__Bacteria;p__UBA10199;c__UBA10199;o__;f__;g__;s__
coassembly.multi.bam_bin.298	0.583371	0.799639	0.682681	3754	1417037	372	1511_0	0.799639	Low_quality	Multi_bam coassembly	coassembly.multi.bam	o__Burkholderiales_(UID4000)	26.16	2.21	23.08	19.7354	d__Bacteria;p__Proteobacteria;c__Gammaproteobacteria;o__Burkholderiales;f__Burkholderiaceae;g__;s__
coassembly.multi.bam_bin.299	0.617994	0.879351	0.71579	3577	1339966	360	1954_0	0.879351	Low_quality	Multi_bam coassembly	coassembly.multi.bam	k__Bacteria_(UID203)	34.85	1.72	0	30.3411	d__Bacteria;p__Actinobacteriota;c__Actinobacteria;o__Propionibacteriales;f__Nocardioidaceae;g__Nocardioides;s__
coassembly.multi.bam_bin.3	1.6261	3.20031	0.655258	64173	3349049	106	1483_1	1.20509	High_quality	Shared by all assemblies	coassembly.multi.bam	c__Betaproteobacteria_(UID3971)	96.41	1.2	83.33	96.9446	d__Bacteria;p__Proteobacteria;c__Gammaproteobacteria;o__Burkholderiales;f__Rhodocyclaceae;g__;s__
coassembly.multi.bam_bin.30	0.645957	0.94373	0.600077	17581	3726166	321	357_1	0.961422	Medium_quality	Single-bam and multi-bam coassembly	coassembly.multi.bam	k__Bacteria_(UID2565)	73.14	2.56	66.67	66.934	d__Bacteria;p__Planctomycetota;c__Phycisphaerae;o__UBA1845;f__Fen-1342;g__;s__
coassembly.multi.bam_bin.300	0.658091	0.971665	0.368644	20738	333721	24	800_1	0.998121	Low_quality	Single-bam and multi-bam coassembly	coassembly.multi.bam	k__Archaea_(UID2)	3.91	0	0	8.87986	NA
coassembly.multi.bam_bin.301	1.48548	2.87655	0.483227	659313	845255	5	2099_1	1.87572	Medium_quality	Shared by all assemblies	coassembly.multi.bam	k__Bacteria_(UID1452)	80.36	0	0	87.0595	d__Bacteria;p__Patescibacteria;c__Saccharimonadia;o__Saccharimonadales;f__UBA4665;g__;s__
coassembly.multi.bam_bin.302	1.39444	2.66696	0.471942	35785	3189462	159	2202_1	1.37127	High_quality	Shared by all assemblies	coassembly.multi.bam	k__Bacteria_(UID2570)	92.18	2.23	75	87.9451	d__Bacteria;p__Bacteroidota;c__Ignavibacteria;o__Ignavibacteriales;f__Ignavibacteriaceae_A;g__UTCHB3;s__
coassembly.multi.bam_bin.303	0.462959	0.522415	0.392124	3953	307437	80	79_1	0.523172	Low_quality	Single-bam and multi-bam coassembly	coassembly.multi.bam	k__Bacteria_(UID203)	4.94	0	0	9.08112	NA
coassembly.multi.bam_bin.304	0.97721	1.70637	0.598688	15354	1910686	193	428_1	1.8187	Others	Single-bam and multi-bam coassembly	coassembly.multi.bam	k__Bacteria_(UID203)	94.74	25.92	38.46	-20.0716	d__Bacteria;p__Actinobacteriota;c__Actinobacteria;o__Actinomycetales;f__Bifidobacteriaceae;g__Bifidobacterium;s__Bifidobacterium_adolescentis
coassembly.multi.bam_bin.305	0.421172	0.42621	0.63727	3676	1851799	486	727_0	0.42621	Low_quality	Multi_bam coassembly	coassembly.multi.bam	root_(UID1)	10.42	4.17	0	-6.32521	d__Bacteria;p__Planctomycetota;c__Planctomycetes;o__Pirellulales;f__Ga0077529;g__;s__
coassembly.multi.bam_bin.306	1.47868	2.86091	0.417314	59014	3261922	90	2284_1	1.42967	High_quality	Shared by all assemblies	coassembly.multi.bam	p__Bacteroidetes_(UID2591)	96.8	0.49	0	99.8428	d__Bacteria;p__Bacteroidota;c__Bacteroidia;o__Chitinophagales;f__;g__;s__
coassembly.multi.bam_bin.307	0.775627	1.24227	0.561683	11190	6189271	717	1617_1	1.26583	High_quality	Single-bam and multi-bam coassembly	coassembly.multi.bam	k__Bacteria_(UID2565)	90.27	4.61	40	73.7254	d__Bacteria;p__Planctomycetota;c__Planctomycetes;o__Gemmatales;f__Gemmataceae;g__Zavarzinella;s__
coassembly.multi.bam_bin.308	0.669111	0.997037	0.546618	9156	3168748	425	355_2	0.997037	Medium_quality	Multi_bam coassembly	coassembly.multi.bam	k__Bacteria_(UID3187)	57.43	4.07	36.84	43.1405	d__Bacteria;p__Bdellovibrionota_B;c__UBA2361;o__SZUA-149;f__;g__;s__
coassembly.multi.bam_bin.309	1.3379	2.53679	0.708368	25939	4549768	284	1936_1	1.38469	High_quality	Shared by all assemblies	coassembly.multi.bam	k__Bacteria_(UID1453)	92.12	2.99	50	83.7468	d__Bacteria;p__Actinobacteriota;c__Acidimicrobiia;o__Microtrichales;f__Ilumatobacteraceae;g__;s__
coassembly.multi.bam_bin.31	0.439251	0.467832	0.396649	3593	661728	177	2451_1	0.459967	Low_quality	Single-bam and multi-bam coassembly	coassembly.multi.bam	k__Bacteria_(UID203)	10.91	0	0	15.0034	d__Bacteria;p__UBA10199;c__UBA10199;o__;f__;g__;s__
coassembly.multi.bam_bin.310	0.427074	0.439798	0.380487	3928	254634	68	2224_1	0.439955	Low_quality	Single-bam and multi-bam coassembly	coassembly.multi.bam	k__Bacteria_(UID203)	3.45	0	0	7.58794	NA
coassembly.multi.bam_bin.311	0.492991	0.591556	0.50349	4683	330210	73	715_0	0.591556	Low_quality	Multi_bam coassembly	coassembly.multi.bam	k__Bacteria_(UID1453)	23.67	0	0	27.8958	d__Bacteria;p__Patescibacteria;c__Gracilibacteria;o__;f__;g__;s__
coassembly.multi.bam_bin.312	0.56374	0.754441	0.53816	3361	1327969	361	1832_0	0.754441	Low_quality	Multi_bam coassembly	coassembly.multi.bam	k__Bacteria_(UID3187)	25.37	0.84	0	25.23	d__Bacteria;p__FEN-1099;c__FEN-1099;o__;f__;g__;s__
coassembly.multi.bam_bin.313	1.3054	2.46197	0.671362	70789	3144256	76	1601_1	2.44336	Medium_quality	Single-bam and multi-bam coassembly	coassembly.multi.bam	o__Sphingomonadales_(UID3310)	84.21	0.73	20	86.2897	d__Bacteria;p__Proteobacteria;c__Alphaproteobacteria;o__Sphingomonadales;f__Sphingomonadaceae;g__Novosphingobium;s__
coassembly.multi.bam_bin.314	0.389298	0.352826	0.623562	4130	2236320	541	1651_1	0.382499	Low_quality	Single-bam and multi-bam coassembly	coassembly.multi.bam	k__Bacteria_(UID3187)	46.45	0.84	0	46.413	d__Bacteria;p__Bdellovibrionota_B;c__UBA2361;o__SZUA-149;f__SZUA-149;g__;s__
coassembly.multi.bam_bin.315	0.849025	1.41125	0.39268	68990	718134	18	2133_1	1.4534	Medium_quality	Single-bam and multi-bam coassembly	coassembly.multi.bam	k__Bacteria_(UID1452)	65.84	0	0	71.4109	d__Bacteria;p__Patescibacteria;c__Doudnabacteria;o__UBA920;f__UBA920;g__UBA920;s__
coassembly.multi.bam_bin.316	1.46501	2.82944	0.713555	76235	4676343	113	1565_1	1.48399	High_quality	Shared by all assemblies	coassembly.multi.bam	k__Bacteria_(UID1452)	95.41	1.1	0	95.5308	d__Bacteria;p__Chloroflexota;c__Anaerolineae;o__;f__;g__;s__
coassembly.multi.bam_bin.317	0.847443	1.40761	0.562771	16463	363238	43	337_0	1.40761	Low_quality	Multi_bam coassembly	coassembly.multi.bam	root_(UID1)	0	0	0	4.85444	NA
coassembly.multi.bam_bin.318	1.14239	2.08667	0.530887	28745	11805300	695	297_1	2.13645	Others	Single-bam and multi-bam coassembly	coassembly.multi.bam	k__Bacteria_(UID1452)	91.03	21.72	51.06	-1.34666	d__Bacteria;p__Chloroflexota;c__Anaerolineae;o__Caldilineales;f__Caldilineaceae;g__;s__
coassembly.multi.bam_bin.319	0.451195	0.49533	0.682174	3544	1395685	378	1640_1	0.471115	Low_quality	Single-bam and multi-bam coassembly	coassembly.multi.bam	k__Bacteria_(UID2982)	14.76	1.32	0	12.2465	d__Bacteria;p__Verrucomicrobiota;c__Kiritimatiellae;o__;f__;g__;s__
coassembly.multi.bam_bin.32	0.738201	1.1561	0.583465	16589	1895224	175	810_1	1.01417	Medium_quality	Shared by all assemblies	coassembly.multi.bam	c__Alphaproteobacteria_(UID3305)	79.53	4.06	33.33	65.4414	d__Bacteria;p__Proteobacteria;c__Alphaproteobacteria;o__Micavibrionales;f__UBA2020;g__UBA2020;s__
coassembly.multi.bam_bin.320	1.05221	1.87905	0.456443	8075	3299844	497	2339_1	2.09763	Medium_quality	Shared by all assemblies	coassembly.multi.bam	p__Bacteroidetes_(UID2591)	76.31	3.33	90.91	67.1856	d__Bacteria;p__Bacteroidota;c__Bacteroidia;o__Chitinophagales;f__UBA2359;g__;s__
coassembly.multi.bam_bin.321	1.02377	1.81357	0.474301	32836	8275531	815	227_1	1.96599	Others	Single-bam and multi-bam coassembly	coassembly.multi.bam	k__Bacteria_(UID1452)	89.55	41.62	57.33	-89.4896	d__Bacteria;p__Chloroflexota;c__Anaerolineae;o__Anaerolineales;f__envOPS12;g__OLB14;s__
coassembly.multi.bam_bin.322	1.52776	2.9739	0.646664	24352	3781093	275	543_1	1.02191	High_quality	Shared by all assemblies	coassembly.multi.bam	k__Bacteria_(UID2569)	92.81	1.34	33.33	91.6068	d__Bacteria;p__Bacteroidota;c__Bacteroidia;o__Flavobacteriales;f__PHOS-HE28;g__PHOS-HE28;s__
coassembly.multi.bam_bin.323	0.697993	1.06353	0.518417	4465	485297	104	987_0	1.06353	Low_quality	Multi_bam coassembly	coassembly.multi.bam	k__Bacteria_(UID203)	1.57	0	0	5.77201	NA
coassembly.multi.bam_bin.324	0.527853	0.67182	0.560886	3801	753538	196	2539_0	0.67182	Low_quality	Multi_bam coassembly	coassembly.multi.bam	root_(UID1)	4.17	0	0	8.29151	d__Bacteria;p__Bacteroidota;c__Bacteroidia;o__;f__;g__;s__
coassembly.multi.bam_bin.325	1.21306	2.24938	0.373688	29201	643962	53	2505_1	2.40344	Medium_quality	Single-bam and multi-bam coassembly	coassembly.multi.bam	k__Bacteria_(UID2495)	70.5	3.37	100	62.161	d__Bacteria;p__Patescibacteria;c__Paceibacteria;o__UBA9983_A;f__UBA9973;g__;s__
coassembly.multi.bam_bin.326	0.631862	0.911279	0.706845	4246	893955	216	1975_0	0.911279	Low_quality	Multi_bam coassembly	coassembly.multi.bam	k__Bacteria_(UID1453)	21.13	0	0	25.3069	d__Bacteria;p__Actinobacteriota;c__Acidimicrobiia;o__IMCC26256;f__PALSA-555;g__;s__
coassembly.multi.bam_bin.327	0.485851	0.575119	0.692936	3904	2732966	689	1709_1	0.563894	Low_quality	Single-bam and multi-bam coassembly	coassembly.multi.bam	k__Bacteria_(UID2565)	32.18	5.47	14.29	9.74654	d__Bacteria;p__Planctomycetota;c__GCA-002687715;o__GCA-002687715;f__;g__;s__
coassembly.multi.bam_bin.328	0.556946	0.7388	0.354937	3015	1651384	516	36_1	0.786063	Low_quality	Single-bam and multi-bam coassembly	coassembly.multi.bam	k__Bacteria_(UID203)	1.88	0	0	5.88568	NA
coassembly.multi.bam_bin.329	2.14175	4.38749	0.41123	96281	3170453	67	2393_1	2.37004	High_quality	Shared by all assemblies	coassembly.multi.bam	p__Bacteroidetes_(UID2591)	99.5	0.99	50	100.783	d__Bacteria;p__Bacteroidota;c__Bacteroidia;o__Chitinophagales;f__Saprospiraceae;g__;s__
coassembly.multi.bam_bin.33	1.58236	3.0996	0.70961	26499	4734448	285	1419_1	1.66518	Medium_quality	Shared by all assemblies	coassembly.multi.bam	c__Gammaproteobacteria_(UID4202)	90.15	5.48	40.91	70.0843	d__Bacteria;p__Proteobacteria;c__Gammaproteobacteria;o__Steroidobacterales;f__Steroidobacteraceae;g__UBA964;s__
coassembly.multi.bam_bin.330	1.09113	1.96864	0.592235	4895	212070	44	979_0	1.96864	Low_quality	Multi_bam coassembly	coassembly.multi.bam	root_(UID1)	0	0	0	4.24798	NA
coassembly.multi.bam_bin.331	0.53352	0.684867	0.693446	3774	2163937	565	1024_1	0.687701	Low_quality	Single-bam and multi-bam coassembly	coassembly.multi.bam	k__Bacteria_(UID203)	19.81	0	0	23.9279	d__Bacteria;p__Myxococcota;c__Polyangia;o__Polyangiales;f__Polyangiaceae;g__;s__
coassembly.multi.bam_bin.332	0.544057	0.709125	0.529764	4225	648094	156	555_1	0.718023	Low_quality	Single-bam and multi-bam coassembly	coassembly.multi.bam	root_(UID1)	0	0	0	4.17439	NA
coassembly.multi.bam_bin.333	0.847724	1.40826	0.700606	8180	3816132	566	1032_1	1.42884	Medium_quality	Single-bam and multi-bam coassembly	coassembly.multi.bam	k__Bacteria_(UID3187)	82.12	7.44	30	51.6567	d__Bacteria;p__Acidobacteriota;c__Thermoanaerobaculia;o__UBA5704;f__;g__;s__
coassembly.multi.bam_bin.334	1.41319	2.71012	0.580835	11742	5291154	634	101_1	2.76546	Others	Single-bam and multi-bam coassembly	coassembly.multi.bam	k__Bacteria_(UID203)	91.21	65.45	91.3	-171.599	d__Bacteria;p__Elusimicrobiota;c__Elusimicrobia;o__F11;f__FEN-1173;g__;s__
coassembly.multi.bam_bin.335	0.434774	0.457524	0.315142	3631	4122561	1093	1728_0	0.457524	Low_quality	Multi_bam coassembly	coassembly.multi.bam	k__Archaea_(UID2)	16.36	1.17	0	14.6086	NA
coassembly.multi.bam_bin.336	0.540387	0.700678	0.674801	4187	1054732	258	1224_1	0.684025	Low_quality	Single-bam and multi-bam coassembly	coassembly.multi.bam	k__Bacteria_(UID203)	13.79	0	0	17.9599	d__Bacteria;p__Proteobacteria;c__Alphaproteobacteria;o__Caulobacterales;f__Caulobacteraceae;g__;s__
coassembly.multi.bam_bin.337	1.56928	3.06948	0.519237	236832	1437672	19	165_1	1.32661	Medium_quality	Shared by all assemblies	coassembly.multi.bam	p__Euryarchaeota_(UID54)	54.58	0.03	100	60.6476	d__Archaea;p__Halobacterota;c__Methanomicrobia;o__Methanomicrobiales;f__Methanoregulaceae;g__UBA9949;s__
coassembly.multi.bam_bin.338	1.13258	2.06407	0.598205	69702	9594505	362	2174_1	2.08744	Medium_quality	Single-bam and multi-bam coassembly	coassembly.multi.bam	k__Bacteria_(UID1452)	96.91	6.48	28.57	71.9373	d__Bacteria;p__Eremiobacterota;c__UBP9;o__UBA4705;f__;g__;s__
coassembly.multi.bam_bin.339	0.469858	0.538297	0.515891	5110	653810	134	395_1	0.54542	Low_quality	Single-bam and multi-bam coassembly	coassembly.multi.bam	k__Bacteria_(UID203)	29.47	0	0	33.7395	d__Bacteria;p__Bdellovibrionota;c__Bacteriovoracia;o__UBA1018;f__;g__;s__
coassembly.multi.bam_bin.34	1.37624	2.62504	0.715829	15876	5702445	477	1528_1	2.27349	High_quality	Shared by all assemblies	coassembly.multi.bam	o__Burkholderiales_(UID4000)	94.88	3.31	27.27	84.0689	d__Bacteria;p__Proteobacteria;c__Gammaproteobacteria;o__Burkholderiales;f__Burkholderiaceae;g__Rubrivivax;s__
coassembly.multi.bam_bin.340	1.01868	1.80185	0.585477	23257	6809914	661	1012_1	1.50858	Others	Shared by all assemblies	coassembly.multi.bam	c__Gammaproteobacteria_(UID4267)	97.71	13.78	24.32	37.1885	d__Bacteria;p__Proteobacteria;c__Gammaproteobacteria;o__Competibacterales;f__Competibacteraceae;g__Contendobacter;s__Contendobacter_sp002352185
coassembly.multi.bam_bin.341	2.0086	4.08092	0.591645	6084	2365305	425	998_7	2.31733	Medium_quality	Shared by all assemblies	coassembly.multi.bam	c__Gammaproteobacteria_(UID4201)	68.77	2.59	37.5	61.148	d__Bacteria;p__Proteobacteria;c__Gammaproteobacteria;o__Competibacterales;f__Competibacteraceae;g__Competibacter;s__
coassembly.multi.bam_bin.342	0.911099	1.55416	0.451731	11938	4108020	453	2231_2	1.55416	Medium_quality	Multi_bam coassembly	coassembly.multi.bam	p__Bacteroidetes_(UID2591)	83.44	2.67	75	76.7862	d__Bacteria;p__Bacteroidota;c__Bacteroidia;o__Chitinophagales;f__LD1;g__Bog-950;s__
coassembly.multi.bam_bin.343	0.577515	0.786157	0.54429	5157	4383591	876	954_1	0.81062	Low_quality	Single-bam and multi-bam coassembly	coassembly.multi.bam	k__Bacteria_(UID1452)	49.24	2.73	0	39.8641	d__Bacteria;p__Chloroflexota;c__Anaerolineae;o__SBR1031;f__A4b;g__;s__
coassembly.multi.bam_bin.344	0.613166	0.868235	0.700805	5217	2274467	463	1791_1	0.875842	Low_quality	Single-bam and multi-bam coassembly	coassembly.multi.bam	c__Alphaproteobacteria_(UID3422)	48.2	0.8	28.57	48.7084	d__Bacteria;p__Proteobacteria;c__Alphaproteobacteria;o__Caulobacterales;f__Caulobacteraceae;g__Phenylobacterium;s__
coassembly.multi.bam_bin.345	0.853916	1.42251	0.570452	18028	5606100	417	828_1	1.4333	High_quality	Single-bam and multi-bam coassembly	coassembly.multi.bam	p__Bacteroidetes_(UID2591)	97.03	1.49	25	94.8523	d__Bacteria;p__Bacteroidota;c__Bacteroidia;o__Chitinophagales;f__Saprospiraceae;g__;s__
coassembly.multi.bam_bin.346	0.575455	0.781413	0.467152	7163	1381577	218	1327_1	0.800651	Low_quality	Single-bam and multi-bam coassembly	coassembly.multi.bam	k__Bacteria_(UID3187)	30.02	0.45	100	32.6583	d__Bacteria;p__Bdellovibrionota;c__Bacteriovoracia;o__UBA1018;f__;g__;s__
coassembly.multi.bam_bin.347	0.928136	1.59339	0.597378	10117	894895	115	920_0	1.59339	Low_quality	Multi_bam coassembly	coassembly.multi.bam	root_(UID1)	0	0	0	4.61099	NA
coassembly.multi.bam_bin.348	0.452267	0.4978	0.381713	4008	942540	236	2426_1	0.502358	Low_quality	Single-bam and multi-bam coassembly	coassembly.multi.bam	k__Bacteria_(UID203)	16.55	1.72	0	12.098	d__Bacteria;p__Proteobacteria;c__Gammaproteobacteria;o__Coxiellales;f__Coxiellaceae;g__2-12-FULL-42-15;s__
coassembly.multi.bam_bin.349	1.78591	3.56822	0.709247	39041	2550349	92	1196_2	3.32582	Medium_quality	Shared by all assemblies	coassembly.multi.bam	k__Bacteria_(UID203)	60.34	5.17	100	44.9462	d__Bacteria;p__Actinobacteriota;c__Thermoleophilia;o__Solirubrobacterales;f__70-9;g__;s__
coassembly.multi.bam_bin.35	0.709736	1.09057	0.408023	6763	4142921	697	53_1	1.20686	Others	Single-bam and multi-bam coassembly	coassembly.multi.bam	k__Bacteria_(UID203)	96.55	41.48	75	-75.3304	d__Bacteria;p__Bacteroidota;c__Bacteroidia;o__Bacteroidales;f__Paludibacteraceae;g__Paludibacter;s__
coassembly.multi.bam_bin.350	1.65202	3.25999	0.665359	80199	3849617	124	1355_2	1.09156	High_quality	Shared by all assemblies	coassembly.multi.bam	c__Gammaproteobacteria_(UID4202)	95.24	3.03	6.25	85.9255	d__Bacteria;p__Proteobacteria;c__Gammaproteobacteria;o__Steroidobacterales;f__Steroidobacteraceae;g__ZC4RG30;s__
coassembly.multi.bam_bin.351	1.77256	3.5375	0.722475	83132	4110441	88	1570_4	1.49076	Medium_quality	Shared by all assemblies	coassembly.multi.bam	k__Bacteria_(UID2495)	96.7	8.42	45.45	64.091	d__Bacteria;p__Gemmatimonadota;c__Gemmatimonadetes;o__Gemmatimonadales;f__GWC2-71-9;g__;s__
coassembly.multi.bam_bin.352	0.497718	0.60244	0.498913	5576	1638015	308	15_1	0.637703	Low_quality	Single-bam and multi-bam coassembly	coassembly.multi.bam	k__Bacteria_(UID1453)	49.8	0	0	54.1131	d__Bacteria;p__Cyanobacteria;c__Vampirovibrionia;o__Vampirovibrionales;f__;g__;s__
coassembly.multi.bam_bin.353	1.84639	3.70747	0.657954	5828	2461702	450	1237_4	2.86524	Medium_quality	Shared by all assemblies	coassembly.multi.bam	o__Rhizobiales_(UID3642)	68.53	2.4	44.44	61.9318	d__Bacteria;p__Proteobacteria;c__Alphaproteobacteria;o__Rhizobiales;f__Xanthobacteraceae;g__;s__
coassembly.multi.bam_bin.354	0.760668	1.20783	0.664386	6986	7709053	1281	1071_1	1.25298	Others	Single-bam and multi-bam coassembly	coassembly.multi.bam	k__Bacteria_(UID2565)	88.85	21	8	-10.0442	d__Bacteria;p__Planctomycetota;c__Planctomycetes;o__Isosphaerales;f__Isosphaeraceae;g__;s__
coassembly.multi.bam_bin.355	1.06849	1.91653	0.405876	57938	3449023	124	2312_1	1.91826	High_quality	Single-bam and multi-bam coassembly	coassembly.multi.bam	k__Bacteria_(UID2569)	99.19	0.54	0	101.974	d__Bacteria;p__Bacteroidota;c__Bacteroidia;o__Flavobacteriales;f__UBA2798;g__UBA2798;s__
coassembly.multi.bam_bin.356	0.43905	0.467369	0.328489	4440	3491173	798	2243_1	0.48835	Medium_quality	Single-bam and multi-bam coassembly	coassembly.multi.bam	k__Bacteria_(UID2565)	52.84	3.86	0	37.7392	d__Bacteria;p__Planctomycetota;c__UBA11346;o__GCA-2746535;f__GCA-2746535;g__;s__
coassembly.multi.bam_bin.357	1.34595	2.55533	0.370029	88148	272874	7	2167_1	2.48696	Low_quality	Single-bam and multi-bam coassembly	coassembly.multi.bam	k__Bacteria_(UID203)	3.51	0	0	9.20339	NA
coassembly.multi.bam_bin.358	0.612671	0.867096	0.55644	5073	3399256	710	317_1	0.812809	Others	Single-bam and multi-bam coassembly	coassembly.multi.bam	k__Bacteria_(UID203)	83.31	47.66	69.49	-117.605	d__Bacteria;p__Firmicutes_A;c__Clostridia;o__Christensenellales;f__CAG-138;g__UBA7703;s__
coassembly.multi.bam_bin.359	0.684928	1.03345	0.671466	5095	207636	41	2540_0	1.03345	Low_quality	Multi_bam coassembly	coassembly.multi.bam	root_(UID1)	0	0	0	4.26801	NA
coassembly.multi.bam_bin.36	1.07578	1.93332	0.666785	15297	2482182	238	1445_1	1.96632	Medium_quality	Single-bam and multi-bam coassembly	coassembly.multi.bam	k__Bacteria_(UID203)	65.86	1.72	100	63.7977	d__Bacteria;p__Proteobacteria;c__Gammaproteobacteria;o__Burkholderiales;f__Rhodocyclaceae;g__;s__
coassembly.multi.bam_bin.360	0.986631	1.72806	0.496447	7430	824321	137	601_1	1.61612	Medium_quality	Shared by all assemblies	coassembly.multi.bam	k__Bacteria_(UID1452)	52.01	6.44	75	29.0966	d__Bacteria;p__Patescibacteria;c__Paceibacteria_A;o__Moranbacterales;f__UBA1568;g__;s__
coassembly.multi.bam_bin.361	0.554947	0.734198	0.418869	4446	1627229	365	2313_1	0.752088	Low_quality	Single-bam and multi-bam coassembly	coassembly.multi.bam	o__Bacteroidales_(UID2621)	48.5	2.39	14.29	41.0914	d__Bacteria;p__Bacteroidota;c__Bacteroidia;o__Bacteroidales;f__Tannerellaceae;g__Parabacteroides_A;s__Parabacteroides_A_chartae
coassembly.multi.bam_bin.362	0.548504	0.719365	0.70576	4127	2955896	707	1165_1	0.682208	Low_quality	Single-bam and multi-bam coassembly	coassembly.multi.bam	k__Bacteria_(UID2565)	32.82	1.08	0	31.5827	d__Bacteria;p__Myxococcota;c__Polyangia;o__Polyangiales;f__;g__;s__
coassembly.multi.bam_bin.363	1.10971	2.01142	0.434263	42881	2827229	116	2208_1	2.0601	High_quality	Single-bam and multi-bam coassembly	coassembly.multi.bam	p__Bacteroidetes_(UID2605)	95.37	0.95	0	95.9531	d__Bacteria;p__Bacteroidota;c__Bacteroidia;o__AKYH767-A;f__;g__;s__
coassembly.multi.bam_bin.364	0.610066	0.861099	0.684703	3706	1051519	275	1384_1	0.83315	Low_quality	Single-bam and multi-bam coassembly	coassembly.multi.bam	k__Bacteria_(UID203)	19.75	2.19	25	13.4564	d__Bacteria;p__Proteobacteria;c__Gammaproteobacteria;o__Burkholderiales;f__SG8-39;g__;s__
coassembly.multi.bam_bin.365	1.13532	2.07038	0.499019	46557	4873155	213	214_1	2.17227	Medium_quality	Single-bam and multi-bam coassembly	coassembly.multi.bam	k__Bacteria_(UID1452)	86.82	2	0	82.1942	d__Bacteria;p__Chloroflexota;c__Anaerolineae;o__Anaerolineales;f__envOPS12;g__UBA12294;s__
coassembly.multi.bam_bin.366	0.50665	0.623003	0.367498	6013	2277070	423	2458_1	0.589345	Medium_quality	Single-bam and multi-bam coassembly	coassembly.multi.bam	k__Bacteria_(UID3187)	77.17	8.66	11.76	39.2393	d__Bacteria;p__Bdellovibrionota;c__Bdellovibrionia;o__Bdellovibrionales;f__Bdellovibrionaceae;g__;s__
coassembly.multi.bam_bin.367	0.748402	1.17959	0.667337	9154	4428506	626	1025_1	1.22892	Others	Single-bam and multi-bam coassembly	coassembly.multi.bam	k__Bacteria_(UID203)	88.17	16.96	20	11.323	d__Bacteria;p__Acidobacteriota;c__Vicinamibacteria;o__Fen-336;f__;g__;s__
coassembly.multi.bam_bin.368	0.670363	0.99992	0.335451	10894	206528	24	2546_0	0.99992	Low_quality	Multi_bam coassembly	coassembly.multi.bam	k__Archaea_(UID2)	3.44	0	0	8.08798	NA
coassembly.multi.bam_bin.369	0.860352	1.43733	0.713708	7550	5880663	924	1132_1	1.53675	Medium_quality	Single-bam and multi-bam coassembly	coassembly.multi.bam	k__Bacteria_(UID2565)	82.28	4.55	0	63.9947	d__Bacteria;p__Planctomycetota;c__UBA1135;o__UBA2386;f__UBA2386;g__UBA2386;s__
coassembly.multi.bam_bin.37	0.952305	1.64903	0.579607	14754	1092306	123	283_1	1.78962	Low_quality	Single-bam and multi-bam coassembly	coassembly.multi.bam	_root_(UID1)	0	0	0	4.79963	NA
coassembly.multi.bam_bin.370	1.90386	3.8398	0.598682	21711	244240	23	885_1	2.80218	Low_quality	Individual and multi-bam coassembly	coassembly.multi.bam	root_(UID1)	0	0	0	4.99279	NA
coassembly.multi.bam_bin.371	0.997776	1.75372	0.629461	11049	8806723	1107	1869_1	1.69436	Low_quality	Single-bam and multi-bam coassembly	coassembly.multi.bam	o__Actinomycetales_(UID1697)	17.74	8.43	5.66	-19.2778	d__Bacteria;p__Actinobacteriota;c__Actinobacteria;o__Propionibacteriales;f__;g__;s__
coassembly.multi.bam_bin.372	1.15621	2.11849	0.507599	10947	7632092	945	219_1	1.80994	Others	Shared by all assemblies	coassembly.multi.bam	k__Bacteria_(UID203)	94.83	76.02	37.11	-252.409	d__Bacteria;p__Chloroflexota;c__Anaerolineae;o__Anaerolineales;f__envOPS12;g__OLB14;s__
coassembly.multi.bam_bin.373	0.450449	0.493612	0.667805	3748	886998	234	1641_1	0.496927	Low_quality	Single-bam and multi-bam coassembly	coassembly.multi.bam	k__Bacteria_(UID203)	15.52	0	0	19.6345	d__Bacteria;p__Verrucomicrobiota;c__Kiritimatiellae;o__UBA8416;f__;g__;s__
coassembly.multi.bam_bin.374	0.631438	0.910302	0.36565	11645	351922	45	2310_0	0.910302	Low_quality	Multi_bam coassembly	coassembly.multi.bam	root_(UID1)	0	0	0	4.68132	NA
coassembly.multi.bam_bin.375	0.603659	0.846348	0.69152	6471	9337258	1629	1168_1	0.86646	Others	Single-bam and multi-bam coassembly	coassembly.multi.bam	k__Bacteria_(UID203)	73.68	16.78	7.14	-4.63437	d__Bacteria;p__Myxococcota;c__Polyangia;o__Polyangiales;f__Polyangiaceae;g__;s__
coassembly.multi.bam_bin.376	0.351352	0.265464	0.63282	3731	1851148	485	95_1	0.2872	Low_quality	Single-bam and multi-bam coassembly	coassembly.multi.bam	k__Bacteria_(UID203)	15.09	0	0	19.2022	d__Bacteria;p__Planctomycetota;c__Planctomycetes;o__Pirellulales;f__UBA7805;g__;s__
coassembly.multi.bam_bin.377	0.816331	1.33598	0.402016	18859	2622402	195	2222_1	1.34679	High_quality	Single-bam and multi-bam coassembly	coassembly.multi.bam	p__Bacteroidetes_(UID2591)	90.56	2.96	66.67	82.6558	d__Bacteria;p__Bacteroidota;c__Bacteroidia;o__Chitinophagales;f__LD1;g__UBA7692;s__
coassembly.multi.bam_bin.378	1.45597	2.80862	0.482023	13092	723002	79	990_1	2.112	Medium_quality	Shared by all assemblies	coassembly.multi.bam	k__Bacteria_(UID1452)	63.58	1.85	50	59.9949	d__Bacteria;p__Patescibacteria;c__Saccharimonadia;o__UBA4664;f__;g__;s__
coassembly.multi.bam_bin.379	0.872154	1.4645	0.66701	12658	8647946	897	1313_1	1.6403	Others	Single-bam and multi-bam coassembly	coassembly.multi.bam	k__Bacteria_(UID203)	94.67	90.16	78.76	-280.397	d__Bacteria;p__Proteobacteria;c__Alphaproteobacteria;o__Rhizobiales;f__Beijerinckiaceae;g__;s__
coassembly.multi.bam_bin.38	0.539822	0.699376	0.544985	4060	433738	110	21_1	0.679249	Low_quality	Single-bam and multi-bam coassembly	coassembly.multi.bam	_root_(UID1)	4.17	0	0	8.32447	NA
coassembly.multi.bam_bin.380	0.706713	1.08361	0.603396	9430	1027440	148	427_1	1.12125	Medium_quality	Single-bam and multi-bam coassembly	coassembly.multi.bam	f__Bifidobacteriaceae_(UID1462)	50.1	1.31	40	48.6498	d__Bacteria;p__Actinobacteriota;c__Actinobacteria;o__Actinomycetales;f__Bifidobacteriaceae;g__Bifidobacterium;s__Bifidobacterium_longum
coassembly.multi.bam_bin.381	0.699089	1.06606	0.466716	7952	333986	45	236_1	1.24228	Low_quality	Single-bam and multi-bam coassembly	coassembly.multi.bam	root_(UID1)	0	0	0	4.49059	NA
coassembly.multi.bam_bin.382	0.681654	1.02591	0.709892	4062	4611409	1135	1170_1	1.05497	Medium_quality	Single-bam and multi-bam coassembly	coassembly.multi.bam	c__Deltaproteobacteria_(UID3216)	53.36	3.75	0	38.7647	d__Bacteria;p__Myxococcota;c__Polyangia;o__Palsa-1104;f__Palsa-1104;g__;s__
coassembly.multi.bam_bin.383	1.6482	3.25118	0.68549	19012	4096232	336	1474_1	1.29838	Medium_quality	Shared by all assemblies	coassembly.multi.bam	f__Rhodocyclaceae_(UID3972)	86.61	1.89	0	82.0864	d__Bacteria;p__Proteobacteria;c__Gammaproteobacteria;o__Burkholderiales;f__Rhodocyclaceae;g__;s__
coassembly.multi.bam_bin.384	1.47586	2.8544	0.609828	25337	4013963	293	1004_1	2.8229	Medium_quality	Single-bam and multi-bam coassembly	coassembly.multi.bam	c__Gammaproteobacteria_(UID4267)	86.73	5.57	38.71	66.1062	d__Bacteria;p__Proteobacteria;c__Gammaproteobacteria;o__Competibacterales;f__Competibacteraceae;g__Contendobacter;s__
coassembly.multi.bam_bin.385	0.407969	0.395811	0.557958	4262	242147	59	608_0	0.395811	Low_quality	Multi_bam coassembly	coassembly.multi.bam	k__Bacteria_(UID1452)	21.43	0	0	25.6087	d__Bacteria;p__Patescibacteria;c__Paceibacteria_A;o__Moranbacterales;f__UBA1568;g__;s__
coassembly.multi.bam_bin.386	0.66918	0.997195	0.660523	8426	1385107	202	639_1	1.01513	Low_quality	Single-bam and multi-bam coassembly	coassembly.multi.bam	k__Bacteria_(UID203)	19.58	0	0	24.0995	d__Bacteria;p__Verrucomicrobiota;c__Verrucomicrobiae;o__Chthoniobacterales;f__Chthoniobacteraceae;g__Chthoniobacter;s__
coassembly.multi.bam_bin.387	0.770043	1.22941	0.462765	6180	935830	174	418_1	1.2774	Low_quality	Single-bam and multi-bam coassembly	coassembly.multi.bam	p__Proteobacteria_(UID3887)	43.35	0.27	50	46.4995	d__Bacteria;p__Proteobacteria;c__Gammaproteobacteria;o__Burkholderiales;f__Burkholderiaceae;g__AAP99;s__
coassembly.multi.bam_bin.388	0.281947	0.105673	0.622274	3018	449256	146	1343_0	0.105673	Low_quality	Multi_bam coassembly	coassembly.multi.bam	root_(UID1)	4.17	0	0	8.17617	NA
coassembly.multi.bam_bin.389	0.97659	1.70494	0.728824	5493	2888046	560	1997_2	1.70494	Low_quality	Multi_bam coassembly	coassembly.multi.bam	k__Bacteria_(UID203)	45.69	0	0	49.9956	d__Bacteria;p__Actinobacteriota;c__Acidimicrobiia;o__Microtrichales;f__UBA8139;g__;s__
coassembly.multi.bam_bin.39	2.66561	5.59355	0.657413	26373	2551733	164	1853_1	4.33963	High_quality	Shared by all assemblies	coassembly.multi.bam	p__Actinobacteria_(UID1454)	93.97	1.72	66.67	91.6068	d__Bacteria;p__Actinobacteriota;c__Thermoleophilia;o__Solirubrobacterales;f__70-9;g__67-14;s__
coassembly.multi.bam_bin.390	0.704908	1.07945	0.546816	5395	4101606	801	274_1	1.11308	Low_quality	Single-bam and multi-bam coassembly	coassembly.multi.bam	k__Bacteria_(UID3187)	33.51	2.56	20	25.5186	d__Bacteria;p__Acidobacteriota;c__Blastocatellia;o__Pyrinomonadales;f__;g__;s__
coassembly.multi.bam_bin.391	1.23134	2.29145	0.561064	4935	8401479	1734	259_1	2.26469	Others	Single-bam and multi-bam coassembly	coassembly.multi.bam	k__Bacteria_(UID3187)	68.24	19.23	80.77	-8.12588	d__Bacteria;p__Acidobacteriota;c__Blastocatellia;o__Pyrinomonadales;f__;g__;s__
coassembly.multi.bam_bin.392	0.669901	0.998856	0.391689	14915	772430	71	2196_1	1.02656	Medium_quality	Single-bam and multi-bam coassembly	coassembly.multi.bam	k__Bacteria_(UID209)	69.68	2.54	0	61.7851	d__Bacteria;p__Patescibacteria;c__Saccharimonadia;o__Saccharimonadales;f__UBA7683;g__;s__
coassembly.multi.bam_bin.393	0.930466	1.59875	0.734079	5019	5634441	1170	1368_1	1.62006	Medium_quality	Single-bam and multi-bam coassembly	coassembly.multi.bam	c__Deltaproteobacteria_(UID3216)	54.39	1.94	16.67	49.2739	d__Bacteria;p__Myxococcota;c__Polyangia;o__Haliangiales;f__Haliangiaceae;g__UBA2376;s__
coassembly.multi.bam_bin.394	1.47728	2.85767	0.643382	14541	219947	25	459_0	2.85767	Low_quality	Multi_bam coassembly	coassembly.multi.bam	root_(UID1)	0	0	0	4.79236	NA
coassembly.multi.bam_bin.395	0.438843	0.466892	0.520834	5107	2421337	490	81_1	0.494393	Medium_quality	Single-bam and multi-bam coassembly	coassembly.multi.bam	k__Bacteria_(UID3187)	50.53	2.94	30.77	41.0038	d__Bacteria;p__Bdellovibrionota_B;c__UBA2361;o__SZUA-149;f__SZUA-149;g__;s__
coassembly.multi.bam_bin.396	0.764032	1.21557	0.608789	5581	932017	177	472_1	1.24104	Low_quality	Single-bam and multi-bam coassembly	coassembly.multi.bam	k__Bacteria_(UID203)	4.39	0	0	8.70356	NA
coassembly.multi.bam_bin.397	0.733742	1.14584	0.462689	6676	402739	69	322_0	1.14584	Low_quality	Multi_bam coassembly	coassembly.multi.bam	k__Bacteria_(UID203)	0.94	0	0	5.34314	NA
coassembly.multi.bam_bin.398	1.01567	1.79491	0.743509	5181	2658077	553	1719_1	1.80292	Medium_quality	Single-bam and multi-bam coassembly	coassembly.multi.bam	k__Bacteria_(UID2565)	63.53	0	0	67.8064	d__Bacteria;p__Planctomycetota;c__GCA-002687715;o__;f__;g__;s__
coassembly.multi.bam_bin.399	0.813505	1.32947	0.720197	6497	3071575	540	1572_0	1.32947	Medium_quality	Multi_bam coassembly	coassembly.multi.bam	k__Bacteria_(UID203)	51.72	1.72	100	49.2295	d__Bacteria;p__Gemmatimonadota;c__Gemmatimonadetes;o__Gemmatimonadales;f__GWC2-71-9;g__;s__
coassembly.multi.bam_bin.4	0.874859	1.47073	0.311422	19260	485334	44	2317_0	1.47073	Low_quality	Multi_bam coassembly	coassembly.multi.bam	root_(UID1)	0	0	0	4.93289	NA
coassembly.multi.bam_bin.40	0.934653	1.60839	0.712205	20115	8437564	602	1106_1	1.62151	Medium_quality	Single-bam and multi-bam coassembly	coassembly.multi.bam	c__Deltaproteobacteria_(UID3216)	90.79	5.18	33.33	71.5711	d__Bacteria;p__Myxococcota;c__Myxococcia;o__Myxococcales;f__Myxococcaceae;g__Archangium_A;s__
coassembly.multi.bam_bin.400	0.481044	0.564053	0.660414	4536	2789286	604	1702_1	0.479004	Low_quality	Single-bam and multi-bam coassembly	coassembly.multi.bam	k__Bacteria_(UID203)	44.74	5.1	31.25	25.0437	d__Bacteria;p__Chloroflexota;c__Dehalococcoidia;o__UBA2991;f__;g__;s__
coassembly.multi.bam_bin.401	2.37747	4.93019	0.4147	6625	1239913	207	2048_2	3.30974	Medium_quality	Shared by all assemblies	coassembly.multi.bam	c__Betaproteobacteria_(UID3959)	62.51	0.68	100	64.1893	d__Bacteria;p__Proteobacteria;c__Gammaproteobacteria;o__Burkholderiales;f__Nitrosomonadaceae;g__Nitrosomonas;s__
coassembly.multi.bam_bin.402	1.09024	1.96661	0.575171	29545	6770197	405	2178_1	2.02525	High_quality	Single-bam and multi-bam coassembly	coassembly.multi.bam	k__Bacteria_(UID2565)	97.31	1.65	0	94.2068	d__Bacteria;p__Hydrogenedentota;c__Hydrogenedentia;o__Hydrogenedentiales;f__;g__;s__
coassembly.multi.bam_bin.403	0.621451	0.88731	0.439742	16218	220288	16	1_1	0.917035	Low_quality	Single-bam and multi-bam coassembly	coassembly.multi.bam	root_(UID1)	0	0	0	4.84694	NA
coassembly.multi.bam_bin.404	0.736254	1.15162	0.425525	22252	2586470	184	2269_1	1.15866	Medium_quality	Single-bam and multi-bam coassembly	coassembly.multi.bam	k__Bacteria_(UID203)	66.38	1.72	100	64.5051	d__Bacteria;p__Bacteroidota;c__Bacteroidia;o__Chitinophagales;f__Chitinophagaceae;g__Ferruginibacter;s__
coassembly.multi.bam_bin.405	1.76967	3.53084	0.667607	13733	2142999	224	1857_1	1.89096	Medium_quality	Shared by all assemblies	coassembly.multi.bam	p__Actinobacteria_(UID1454)	87.65	6.15	100	67.8138	d__Bacteria;p__Actinobacteriota;c__Thermoleophilia;o__Solirubrobacterales;f__Solirubrobacteraceae;g__;s__
coassembly.multi.bam_bin.406	1.58158	3.0978	0.526457	15029	3544732	330	190_1	1.19996	Medium_quality	Shared by all assemblies	coassembly.multi.bam	k__Bacteria_(UID2495)	83.71	1.12	0	82.9189	d__Bacteria;p__Spirochaetota;c__Leptospirae;o__Turneriellales;f__Turneriellaceae;g__Turneriella;s__
coassembly.multi.bam_bin.407	0.837044	1.38367	0.406604	31046	4376880	219	534_1	1.3983	Medium_quality	Single-bam and multi-bam coassembly	coassembly.multi.bam	k__Bacteria_(UID2570)	86.61	0.05	100	91.5816	d__Bacteria;p__Bacteroidota;c__Bacteroidia;o__;f__;g__;s__
coassembly.multi.bam_bin.408	1.59607	3.13117	0.599261	12350	202234	18	915_1	3.08746	Low_quality	Single-bam and multi-bam coassembly	coassembly.multi.bam	root_(UID1)	0	0	0	4.71071	NA
coassembly.multi.bam_bin.409	1.02538	1.81728	0.422447	103947	6574069	111	82_1	1.8258	High_quality	Single-bam and multi-bam coassembly	coassembly.multi.bam	p__Bacteroidetes_(UID2591)	96.97	2.78	0	88.8458	d__Bacteria;p__Bacteroidota;c__Bacteroidia;o__Chitinophagales;f__Saprospiraceae;g__;s__
coassembly.multi.bam_bin.41	0.820461	1.34549	0.567021	35081	9075612	436	262_1	1.37983	High_quality	Single-bam and multi-bam coassembly	coassembly.multi.bam	k__Bacteria_(UID3187)	90.12	3.85	16.67	76.7445	d__Bacteria;p__Acidobacteriota;c__Blastocatellia;o__Pyrinomonadales;f__;g__;s__
coassembly.multi.bam_bin.410	1.01504	1.79346	0.621432	20119	28692359	2419	926_1	1.71179	Others	Single-bam and multi-bam coassembly	coassembly.multi.bam	k__Bacteria_(UID203)	99.22	189.53	80.81	-690.316	d__Bacteria;p__Chloroflexota;c__Anaerolineae;o__Caldilineales;f__Caldilineaceae;g__;s__
coassembly.multi.bam_bin.411	1.45264	2.80095	0.360205	165565	3862510	38	2320_1	1.61583	High_quality	Shared by all assemblies	coassembly.multi.bam	k__Bacteria_(UID2570)	94.81	2.19	0	89.8686	d__Bacteria;p__Bacteroidota;c__Ignavibacteria;o__SJA-28;f__;g__;s__
coassembly.multi.bam_bin.412	0.596535	0.829946	0.653118	4918	2372475	506	1699_1	0.88263	Others	Single-bam and multi-bam coassembly	coassembly.multi.bam	k__Bacteria_(UID203)	32.21	16.46	3.17	-45.3179	d__Bacteria;p__Planctomycetota;c__GCA-002687715;o__GCA-002687715;f__;g__;s__
coassembly.multi.bam_bin.413	0.827257	1.36114	0.594429	62588	5909489	135	1635_1	1.37289	High_quality	Single-bam and multi-bam coassembly	coassembly.multi.bam	c__Deltaproteobacteria_(UID3216)	94.19	1.97	20	90.2562	d__Bacteria;p__Myxococcota;c__Myxococcia;o__Myxococcales;f__Myxococcaceae;g__Archangium_A;s__
coassembly.multi.bam_bin.414	0.903391	1.53642	0.662215	7817	5308008	804	676_1	1.60597	Medium_quality	Single-bam and multi-bam coassembly	coassembly.multi.bam	k__Bacteria_(UID2982)	86.88	4.08	12.5	71.472	d__Bacteria;p__Verrucomicrobiota;c__Kiritimatiellae;o__;f__;g__;s__
coassembly.multi.bam_bin.415	1.00397	1.76797	0.565422	5261	3503337	692	216_1	1.87153	Medium_quality	Single-bam and multi-bam coassembly	coassembly.multi.bam	k__Bacteria_(UID1452)	55	2.73	66.67	47.4541	d__Bacteria;p__Chloroflexota;c__Anaerolineae;o__Anaerolineales;f__envOPS12;g__UBA12294;s__
coassembly.multi.bam_bin.416	0.729679	1.13648	0.674149	9030	2202754	311	1859_1	1.17121	High_quality	Single-bam and multi-bam coassembly	coassembly.multi.bam	p__Actinobacteria_(UID1454)	90.88	2.14	66.67	86.1609	d__Bacteria;p__Actinobacteriota;c__Thermoleophilia;o__Solirubrobacterales;f__Solirubrobacteraceae;g__;s__
coassembly.multi.bam_bin.417	0.640565	0.931315	0.695028	5384	2324867	470	1933_1	1.06183	Medium_quality	Shared by all assemblies	coassembly.multi.bam	k__Bacteria_(UID1453)	69.37	2.99	25	59.4631	d__Bacteria;p__Actinobacteriota;c__Acidimicrobiia;o__Microtrichales;f__Ilumatobacteraceae;g__;s__
coassembly.multi.bam_bin.418	0.40766	0.395101	0.546573	5375	210720	42	221_0	0.395101	Low_quality	Multi_bam coassembly	coassembly.multi.bam	k__Bacteria_(UID1452)	20.37	0	0	24.6648	d__Bacteria;p__Patescibacteria;c__Gracilibacteria;o__Peribacterales;f__Peribacteraceae;g__;s__
coassembly.multi.bam_bin.419	0.945227	1.63274	0.477393	15766	2604629	233	2536_1	1.66528	High_quality	Single-bam and multi-bam coassembly	coassembly.multi.bam	c__Gammaproteobacteria_(UID4442)	95.71	0.83	100	97.2228	d__Bacteria;p__Proteobacteria;c__Gammaproteobacteria;o__Enterobacterales;f__Aeromonadaceae;g__Tolumonas;s__
coassembly.multi.bam_bin.42	0.458198	0.511454	0.561215	4035	656775	166	177_1	0.526775	Low_quality	Single-bam and multi-bam coassembly	coassembly.multi.bam	_root_(UID1)	12.5	0	0	16.6514	NA
coassembly.multi.bam_bin.420	0.734436	1.14743	0.546996	15014	419696	40	691_0	1.14743	Low_quality	Multi_bam coassembly	coassembly.multi.bam	root_(UID1)	0	0	0	4.80837	NA
coassembly.multi.bam_bin.421	0.763777	1.21499	0.679879	6144	4772642	870	1013_1	1.24696	Others	Single-bam and multi-bam coassembly	coassembly.multi.bam	k__Bacteria_(UID3187)	86.04	13.44	7.69	24.2352	d__Bacteria;p__Acidobacteriota;c__Thermoanaerobaculia;o__UBA5704;f__UBA5704;g__;s__
coassembly.multi.bam_bin.422	0.751365	1.18641	0.639947	4070	3506955	849	137_1	1.27761	Medium_quality	Single-bam and multi-bam coassembly	coassembly.multi.bam	k__Bacteria_(UID1452)	63.39	5.66	14.29	40.0545	d__Bacteria;p__Chloroflexota;c__Chloroflexia;o__Thermomicrobiales;f__UBA6265;g__;s__
coassembly.multi.bam_bin.423	1.66295	3.28513	0.647924	24033	2739275	185	1447_1	2.40743	Medium_quality	Shared by all assemblies	coassembly.multi.bam	c__Betaproteobacteria_(UID3971)	68.74	1.69	30	65.8406	d__Bacteria;p__Proteobacteria;c__Gammaproteobacteria;o__Burkholderiales;f__Rhodocyclaceae;g__;s__
coassembly.multi.bam_bin.424	0.900584	1.52996	0.635299	9179	2893067	414	1579_1	1.70722	Low_quality	Single-bam and multi-bam coassembly	coassembly.multi.bam	c__Alphaproteobacteria_(UID3337)	4.83	0	0	9.39234	d__Bacteria;p__Proteobacteria;c__Alphaproteobacteria;o__Rhodobacterales;f__Rhodobacteraceae;g__Pseudorhodobacter_A;s__
coassembly.multi.bam_bin.425	0.889508	1.50446	0.603471	12059	284631	36	891_0	1.50446	Low_quality	Multi_bam coassembly	coassembly.multi.bam	root_(UID1)	0	0	0	4.69878	NA
coassembly.multi.bam_bin.426	0.711166	1.09386	0.645683	31171	5636051	335	716_1	1.17335	High_quality	Single-bam and multi-bam coassembly	coassembly.multi.bam	k__Bacteria_(UID2565)	92.61	4.55	0	75.0336	d__Bacteria;p__Planctomycetota;c__Planctomycetes;o__Gemmatales;f__Gemmataceae;g__;s__
coassembly.multi.bam_bin.427	0.624195	0.893628	0.359301	8026	3411263	506	168_1	0.935002	Medium_quality	Single-bam and multi-bam coassembly	coassembly.multi.bam	k__Bacteria_(UID2570)	80.11	1.64	75	77.6352	d__Bacteria;p__Bacteroidota;c__Ignavibacteria;o__SJA-28;f__B-1AR;g__UBA2330;s__
coassembly.multi.bam_bin.428	0.712621	1.09721	0.272785	17636	673697	54	166_1	1.22159	Low_quality	Single-bam and multi-bam coassembly	coassembly.multi.bam	root_(UID1)	4.17	0	0	9.05885	NA
coassembly.multi.bam_bin.429	1.66475	3.2893	0.681048	33029	3493252	246	1935_2	1.50091	Medium_quality	Shared by all assemblies	coassembly.multi.bam	k__Bacteria_(UID1453)	97.44	7.26	66.67	71.1828	d__Bacteria;p__Actinobacteriota;c__Acidimicrobiia;o__Microtrichales;f__Ilumatobacteraceae;g__UBA668;s__
coassembly.multi.bam_bin.43	1.10207	1.99384	0.534089	64436	11005090	270	297_2	1.96681	Medium_quality	Single-bam and multi-bam coassembly	coassembly.multi.bam	k__Bacteria_(UID1452)	87.12	5.45	23.08	66.6646	d__Bacteria;p__Chloroflexota;c__Anaerolineae;o__Caldilineales;f__Caldilineaceae;g__;s__
coassembly.multi.bam_bin.430	1.01073	1.78354	0.719144	10692	4711430	540	1149_2	1.78354	Medium_quality	Multi_bam coassembly	coassembly.multi.bam	c__Deltaproteobacteria_(UID3216)	50.52	2.64	0	41.9586	d__Bacteria;p__Myxococcota;c__Polyangia;o__Polyangiales;f__Ga0077539;g__;s__
coassembly.multi.bam_bin.431	1.86197	3.74334	0.696127	10586	3161054	401	1554_1	2.50128	Others	Shared by all assemblies	coassembly.multi.bam	k__Bacteria_(UID203)	88.09	12.85	80.65	38.8372	d__Bacteria;p__Proteobacteria;c__Gammaproteobacteria;o__Burkholderiales;f__Burkholderiaceae;g__Ottowia;s__Ottowia_sp001897615
coassembly.multi.bam_bin.432	0.540136	0.700099	0.509605	8551	3632322	507	2465_1	0.728437	Medium_quality	Single-bam and multi-bam coassembly	coassembly.multi.bam	k__Bacteria_(UID3187)	79.17	1.59	25	76.1444	d__Bacteria;p__Bdellovibrionota_B;c__UBA2361;o__UBA2361;f__;g__;s__
coassembly.multi.bam_bin.433	0.671111	1.00164	0.520147	34567	2752757	156	612_1	1.04593	Medium_quality	Single-bam and multi-bam coassembly	coassembly.multi.bam	c__Deltaproteobacteria_(UID3216)	88.69	1.61	66.67	86.9387	d__Bacteria;p__Myxococcota;c__Polyangia;o__Polyangiales;f__;g__;s__
coassembly.multi.bam_bin.434	2.1564	4.4212	0.503056	10354	4859732	603	2260_1	3.56609	Others	Shared by all assemblies	coassembly.multi.bam	p__Bacteroidetes_(UID2591)	89.2	40.13	98.08	-67.4679	d__Bacteria;p__Bacteroidota;c__Bacteroidia;o__Chitinophagales;f__Chitinophagaceae;g__Ferruginibacter;s__
coassembly.multi.bam_bin.435	0.789951	1.27525	0.571344	7540	3287761	505	96_1	1.25562	Others	Single-bam and multi-bam coassembly	coassembly.multi.bam	k__Bacteria_(UID203)	90.08	60.33	83.61	-156.664	d__Bacteria;p__Elusimicrobiota;c__Elusimicrobia;o__F11;f__FEN-1173;g__;s__
coassembly.multi.bam_bin.436	1.49773	2.90476	0.609653	21639	411175	31	1865_0	2.90476	Low_quality	Multi_bam coassembly	coassembly.multi.bam	root_(UID1)	0	0	0	4.99113	NA
coassembly.multi.bam_bin.437	1.83829	3.68883	0.70806	72537	3803425	109	1577_1	1.68891	High_quality	Shared by all assemblies	coassembly.multi.bam	k__Bacteria_(UID3187)	100	4.39	66.67	86.5727	d__Bacteria;p__Acidobacteriota;c__Holophagae;o__Holophagales;f__Holophagaceae;g__;s__
coassembly.multi.bam_bin.438	0.634291	0.916872	0.409107	8949	2561340	365	1808_1	0.933587	Medium_quality	Single-bam and multi-bam coassembly	coassembly.multi.bam	p__Bacteroidetes_(UID2605)	65.94	0.95	50	66.2146	d__Bacteria;p__Bacteroidota;c__Bacteroidia;o__NS11-12g;f__UKL13-3;g__B1;s__
coassembly.multi.bam_bin.439	0.408494	0.397021	0.612461	4459	1929879	431	791_1	0.499238	Medium_quality	Single-bam and multi-bam coassembly	coassembly.multi.bam	k__Bacteria_(UID3187)	51.55	3.14	16.67	40.5748	d__Bacteria;p__Nitrospirota;c__Nitrospiria;o__Nitrospirales;f__Nitrospiraceae;g__;s__
coassembly.multi.bam_bin.44	0.520945	0.655916	0.466357	3813	505098	122	234_0	0.655916	Low_quality	Multi_bam coassembly	coassembly.multi.bam	_root_(UID1)	0	0	0	4.12309	NA
coassembly.multi.bam_bin.440	0.479986	0.561616	0.362751	4319	663382	152	1814_0	0.561616	Low_quality	Multi_bam coassembly	coassembly.multi.bam	k__Bacteria_(UID2495)	28.11	1.12	0	26.6954	d__Bacteria;p__Margulisbacteria;c__;o__;f__;g__;s__
coassembly.multi.bam_bin.441	0.411535	0.404021	0.479727	3651	574663	151	1777_1	0.442992	Low_quality	Single-bam and multi-bam coassembly	coassembly.multi.bam	k__Bacteria_(UID203)	12.62	0	0	16.7214	d__Bacteria;p__UBA10199;c__UBA10199;o__;f__;g__;s__
coassembly.multi.bam_bin.442	0.635463	0.91957	0.614648	13259	2144542	238	1597_1	0.93528	Medium_quality	Single-bam and multi-bam coassembly	coassembly.multi.bam	c__Alphaproteobacteria_(UID3305)	69.25	0.22	100	73.1162	d__Bacteria;p__Proteobacteria;c__Alphaproteobacteria;o__Sphingomonadales;f__Sphingomonadaceae;g__UBA1936;s__
coassembly.multi.bam_bin.443	0.557753	0.740657	0.635479	4254	2670659	623	621_1	0.728286	Medium_quality	Single-bam and multi-bam coassembly	coassembly.multi.bam	k__Bacteria_(UID203)	50.29	8.62	0	11.3678	d__Bacteria;p__Verrucomicrobiota;c__Verrucomicrobiae;o__Pedosphaerales;f__UBA9464;g__;s__
coassembly.multi.bam_bin.444	0.652003	0.957649	0.455198	21426	1777065	121	714_1	0.984751	Medium_quality	Single-bam and multi-bam coassembly	coassembly.multi.bam	k__Bacteria_(UID1452)	71.3	1.95	0	66.5362	d__Bacteria;p__Patescibacteria;c__Gracilibacteria;o__1-14-2-50-48-13;f__;g__;s__
coassembly.multi.bam_bin.445	0.878026	1.47802	0.51554	10135	857302	108	100_1	1.6285	Low_quality	Single-bam and multi-bam coassembly	coassembly.multi.bam	k__Bacteria_(UID203)	0.94	0	0	5.55188	NA
coassembly.multi.bam_bin.446	0.432872	0.453145	0.424164	4710	415906	92	2093_0	0.453145	Low_quality	Multi_bam coassembly	coassembly.multi.bam	k__Bacteria_(UID1452)	40.5	1.49	0	37.2787	d__Bacteria;p__Patescibacteria;c__Saccharimonadia;o__Saccharimonadales;f__2-12-FULL-41-12;g__;s__
coassembly.multi.bam_bin.447	0.903631	1.53697	0.641684	4057	4150291	999	1273_1	1.70227	Others	Single-bam and multi-bam coassembly	coassembly.multi.bam	k__Bacteria_(UID203)	47.41	36.69	23.71	-123.187	d__Bacteria;p__Proteobacteria;c__Alphaproteobacteria;o__Rhizobiales;f__Anderseniellaceae;g__;s__
coassembly.multi.bam_bin.448	0.568214	0.764742	0.651928	4848	702659	148	846_1	0.713906	Low_quality	Single-bam and multi-bam coassembly	coassembly.multi.bam	c__Gammaproteobacteria_(UID4202)	15.93	0.36	0	18.3732	d__Bacteria;p__Proteobacteria;c__Gammaproteobacteria;o__Steroidobacterales;f__Steroidobacteraceae;g__;s__
coassembly.multi.bam_bin.449	0.503375	0.615464	0.546094	3500	769034	212	1732_1	0.530825	Low_quality	Single-bam and multi-bam coassembly	coassembly.multi.bam	k__Bacteria_(UID203)	13.4	1.36	0	10.6803	NA
coassembly.multi.bam_bin.45	1.32412	2.50507	0.689557	57665	4127901	190	1408_1	2.57323	Medium_quality	Single-bam and multi-bam coassembly	coassembly.multi.bam	c__Gammaproteobacteria_(UID4202)	91.97	8.54	58.62	59.7574	d__Bacteria;p__Proteobacteria;c__Gammaproteobacteria;o__Steroidobacterales;f__Steroidobacteraceae;g__;s__
coassembly.multi.bam_bin.450	0.65499	0.964527	0.59845	12224	6817341	717	710_1	0.988611	Medium_quality	Single-bam and multi-bam coassembly	coassembly.multi.bam	k__Bacteria_(UID2565)	91.38	5.28	42.86	71.9486	d__Bacteria;p__Planctomycetota;c__Planctomycetes;o__Pirellulales;f__;g__;s__
coassembly.multi.bam_bin.451	1.20332	2.22694	0.545255	827221	4100088	7	2120_1	1.67778	High_quality	Shared by all assemblies	coassembly.multi.bam	k__Bacteria_(UID1452)	94.55	0	0	101.363	d__Bacteria;p__Chloroflexota;c__Anaerolineae;o__SBR1031;f__A4b;g__OLB15;s__OLB15_sp001567085
coassembly.multi.bam_bin.452	0.664925	0.987399	0.549663	30717	8404430	588	174_1	1.07676	Others	Single-bam and multi-bam coassembly	coassembly.multi.bam	k__Bacteria_(UID2565)	92.05	24.19	12.12	-20.8019	d__Bacteria;p__Planctomycetota;c__Planctomycetes;o__Gemmatales;f__Gemmataceae;g__;s__
coassembly.multi.bam_bin.453	0.739064	1.15809	0.565066	34927	5055825	280	2041_1	1.20924	Medium_quality	Single-bam and multi-bam coassembly	coassembly.multi.bam	k__Bacteria_(UID2565)	60.31	3.98	60	48.0285	d__Bacteria;p__Planctomycetota;c__Phycisphaerae;o__UBA1161;f__UBA1161;g__;s__
coassembly.multi.bam_bin.454	1.22523	2.27738	0.632554	15224	3875896	396	1259_1	2.32955	Medium_quality	Single-bam and multi-bam coassembly	coassembly.multi.bam	c__Alphaproteobacteria_(UID3305)	85.58	5.35	75	67.6578	d__Bacteria;p__Proteobacteria;c__Alphaproteobacteria;o__Dongiales;f__Dongiaceae;g__;s__
coassembly.multi.bam_bin.455	0.613765	0.869615	0.531269	12250	1248915	129	2493_1	0.889622	Medium_quality	Single-bam and multi-bam coassembly	coassembly.multi.bam	c__Alphaproteobacteria_(UID3305)	53.76	0.58	50	55.8566	d__Bacteria;p__Proteobacteria;c__Alphaproteobacteria;o__Micavibrionales;f__Micavibrionaceae;g__Micavibrio_A;s__
coassembly.multi.bam_bin.456	1.20677	2.23488	0.612403	24478	2786483	227	958_1	2.03956	Low_quality	Single-bam and multi-bam coassembly	coassembly.multi.bam	root_(UID1)	2.08	5.21	44.44	-16.6019	NA
coassembly.multi.bam_bin.457	0.843306	1.39808	0.512355	14830	791005	76	342_1	1.45917	Medium_quality	Single-bam and multi-bam coassembly	coassembly.multi.bam	k__Bacteria_(UID1452)	62.08	1.98	100	58.9622	d__Bacteria;p__Patescibacteria;c__Paceibacteria_A;o__Moranbacterales;f__UBA1568;g__UBA1568;s__
coassembly.multi.bam_bin.458	1.47123	2.84375	0.690763	9105	2567433	335	1058_1	2.16767	Medium_quality	Shared by all assemblies	coassembly.multi.bam	k__Bacteria_(UID2565)	83.24	1.14	0	82.0983	d__Bacteria;p__Planctomycetota;c__Phycisphaerae;o__Phycisphaerales;f__SM1A02;g__UBA4658;s__
coassembly.multi.bam_bin.459	0.900908	1.5307	0.548691	31803	488918	19	125_1	1.53706	Low_quality	Single-bam and multi-bam coassembly	coassembly.multi.bam	root_(UID1)	0	0	0	5.18366	NA
coassembly.multi.bam_bin.46	0.917434	1.56875	0.688338	50852	6238945	243	1131_1	1.60341	Medium_quality	Single-bam and multi-bam coassembly	coassembly.multi.bam	k__Bacteria_(UID2565)	96.59	5.38	0	75.1083	d__Bacteria;p__Planctomycetota;c__UBA1135;o__UBA2386;f__UBA2386;g__;s__
coassembly.multi.bam_bin.460	0.851078	1.41598	0.72469	9923	4368920	538	1976_1	1.41794	Medium_quality	Single-bam and multi-bam coassembly	coassembly.multi.bam	k__Bacteria_(UID1453)	70.18	3.85	0	55.5313	d__Bacteria;p__Actinobacteriota;c__Acidimicrobiia;o__Microtrichales;f__;g__;s__
coassembly.multi.bam_bin.461	0.698929	1.06569	0.692951	5546	2443239	470	1066_1	1.09324	Low_quality	Single-bam and multi-bam coassembly	coassembly.multi.bam	k__Bacteria_(UID203)	39.66	6.9	0	9.47042	d__Bacteria;p__Proteobacteria;c__Gammaproteobacteria;o__Ga0077536;f__Ga0077536;g__;s__
coassembly.multi.bam_bin.462	0.810335	1.32217	0.711018	6197	4526215	801	1506_1	1.35153	Medium_quality	Single-bam and multi-bam coassembly	coassembly.multi.bam	p__Proteobacteria_(UID3887)	68.93	3.5	0	55.7959	d__Bacteria;p__Proteobacteria;c__Gammaproteobacteria;o__Burkholderiales;f__Burkholderiaceae;g__;s__
coassembly.multi.bam_bin.463	0.778255	1.24832	0.607113	66471	6938988	215	614_1	1.30111	High_quality	Single-bam and multi-bam coassembly	coassembly.multi.bam	k__Bacteria_(UID2982)	96.94	4.44	0	80.2923	d__Bacteria;p__Verrucomicrobiota;c__Verrucomicrobiae;o__Verrucomicrobiales;f__Verrucomicrobiaceae;g__;s__
coassembly.multi.bam_bin.464	0.602389	0.843424	0.499157	9555	849363	115	148_1	0.858089	Low_quality	Single-bam and multi-bam coassembly	coassembly.multi.bam	k__Bacteria_(UID3187)	35.64	0.3	100	39.0224	d__Bacteria;p__Bdellovibrionota;c__Bacteriovoracia;o__UBA1018;f__;g__;s__
coassembly.multi.bam_bin.465	0.920056	1.57479	0.421251	112434	1031864	14	2086_1	1.56183	Medium_quality	Shared by all assemblies	coassembly.multi.bam	k__Bacteria_(UID1453)	66.52	0.85	0	68.0851	d__Bacteria;p__Patescibacteria;c__Saccharimonadia;o__Saccharimonadales;f__UBA10212;g__;s__
coassembly.multi.bam_bin.466	0.7544	1.1934	0.698335	4131	13716445	3304	1140_2	1.17414	Others	Single-bam and multi-bam coassembly	coassembly.multi.bam	k__Bacteria_(UID203)	39.9	16.46	75	-25.8919	d__Bacteria;p__Myxococcota;c__Polyangia;o__Polyangiales;f__Ga0077539;g__;s__
coassembly.multi.bam_bin.467	1.64699	3.24841	0.460264	24244	225001	13	512_0	3.24841	Low_quality	Multi_bam coassembly	coassembly.multi.bam	root_(UID1)	0	0	0	5.04796	NA
coassembly.multi.bam_bin.468	0.791044	1.27776	0.609724	16857	819382	77	1559_0	1.27776	Low_quality	Multi_bam coassembly	coassembly.multi.bam	k__Bacteria_(UID203)	37.93	6.9	50	11.7463	d__Bacteria;p__Proteobacteria;c__Gammaproteobacteria;o__Burkholderiales;f__Rhodocyclaceae;g__Sulfuritalea;s__
coassembly.multi.bam_bin.469	0.820085	1.34462	0.365635	43189	3006362	92	2256_1	1.40306	Medium_quality	Single-bam and multi-bam coassembly	coassembly.multi.bam	k__Bacteria_(UID203)	60.66	0	0	65.9967	d__Bacteria;p__Bacteroidota;c__Bacteroidia;o__Chitinophagales;f__Saprospiraceae;g__OLB9;s__
coassembly.multi.bam_bin.47	1.11713	2.0285	0.422092	62815	4210480	136	490_1	1.44453	High_quality	Shared by all assemblies	coassembly.multi.bam	p__Bacteroidetes_(UID2591)	94.55	0.5	100	98.074	d__Bacteria;p__Bacteroidota;c__Bacteroidia;o__Chitinophagales;f__Saprospiraceae;g__;s__
coassembly.multi.bam_bin.470	0.930348	1.59848	0.70681	7316	10847850	1754	1171_1	1.649	Others	Single-bam and multi-bam coassembly	coassembly.multi.bam	k__Bacteria_(UID203)	82.46	15.41	2.13	10.1871	d__Bacteria;p__Myxococcota;c__Polyangia;o__Polyangiales;f__Polyangiaceae;g__Byssovorax;s__
coassembly.multi.bam_bin.471	1.72735	3.4334	0.608142	353809	3444108	18	1239_1	1.21577	High_quality	Shared by all assemblies	coassembly.multi.bam	o__Rhizobiales_(UID3447)	99.8	0.6	50	103.488	d__Bacteria;p__Proteobacteria;c__Alphaproteobacteria;o__Rhizobiales;f__Hyphomicrobiaceae;g__Hyphomicrobium;s__Hyphomicrobium_denitrificans
coassembly.multi.bam_bin.472	0.582674	0.798034	0.48072	12318	750633	80	2101_1	0.821611	Medium_quality	Single-bam and multi-bam coassembly	coassembly.multi.bam	k__Bacteria_(UID203)	63.38	1.72	0	59.4894	d__Bacteria;p__Patescibacteria;c__Saccharimonadia;o__Saccharimonadales;f__UBA4665;g__;s__
coassembly.multi.bam_bin.473	1.44654	2.7869	0.708589	21477	3071227	240	1949_1	2.76451	High_quality	Single-bam and multi-bam coassembly	coassembly.multi.bam	k__Bacteria_(UID203)	94.83	3.73	20	81.9134	d__Bacteria;p__Actinobacteriota;c__Actinobacteria;o__Actinomycetales;f__Dermatophilaceae;g__Phycicoccus;s__
coassembly.multi.bam_bin.474	0.686106	1.03616	0.460696	10200	765939	96	2090_1	1.11939	Medium_quality	Single-bam and multi-bam coassembly	coassembly.multi.bam	k__Bacteria_(UID1452)	56.4	5.06	50	38.2451	d__Bacteria;p__Patescibacteria;c__Saccharimonadia;o__Saccharimonadales;f__UBA7683;g__;s__
coassembly.multi.bam_bin.475	0.31254	0.176106	0.528879	3897	423329	111	2483_0	0.176106	Low_quality	Multi_bam coassembly	coassembly.multi.bam	k__Bacteria_(UID2982)	16.13	0.52	0	17.664	d__Bacteria;p__Bdellovibrionota;c__Bacteriovoracia;o__UBA1018;f__UBA1018;g__UBA1018;s__
coassembly.multi.bam_bin.476	0.608477	0.85744	0.537404	11192	3085982	343	210_1	0.888882	Medium_quality	Single-bam and multi-bam coassembly	coassembly.multi.bam	k__Bacteria_(UID1452)	88.47	2.83	75	81.104	d__Bacteria;p__Chloroflexota;c__Anaerolineae;o__Thermoflexales;f__;g__;s__
coassembly.multi.bam_bin.477	0.441166	0.472241	0.590577	3839	404768	102	1860_0	0.472241	Low_quality	Multi_bam coassembly	coassembly.multi.bam	k__Bacteria_(UID203)	14.55	0	0	18.6765	d__Bacteria;p__Elusimicrobiota;c__Elusimicrobia;o__F11;f__FEN-1173;g__;s__
coassembly.multi.bam_bin.478	1.75889	3.50602	0.483121	7713	3150838	491	228_1	3.43613	Medium_quality	Single-bam and multi-bam coassembly	coassembly.multi.bam	k__Bacteria_(UID1452)	60.94	3.82	100	50.1353	d__Bacteria;p__Chloroflexota;c__Anaerolineae;o__Anaerolineales;f__envOPS12;g__OLB14;s__
coassembly.multi.bam_bin.479	1.0499	1.87373	0.417601	106793	1087878	36	2082_0	1.87373	Medium_quality	Multi_bam coassembly	coassembly.multi.bam	k__Bacteria_(UID1453)	65.1	0	0	70.8893	d__Bacteria;p__Patescibacteria;c__Saccharimonadia;o__Saccharimonadales;f__2-12-FULL-41-12;g__;s__
coassembly.multi.bam_bin.48	1.72698	3.43256	0.55998	59977	5329262	154	559_1	1.238	High_quality	Shared by all assemblies	coassembly.multi.bam	p__Bacteroidetes_(UID2591)	96.78	0.99	50	97.8259	d__Bacteria;p__Bacteroidota;c__Bacteroidia;o__Chitinophagales;f__Saprospiraceae;g__;s__
coassembly.multi.bam_bin.480	0.580729	0.793555	0.406048	14307	1337842	135	2181_1	0.811658	Medium_quality	Single-bam and multi-bam coassembly	coassembly.multi.bam	k__Bacteria_(UID2495)	78.48	0.1	100	82.8643	d__Bacteria;p__Proteobacteria;c__Alphaproteobacteria;o__Rickettsiales;f__UBA8987;g__;s__
coassembly.multi.bam_bin.481	1.84623	3.70712	0.636524	20538	440752	34	971_1	2.77772	Low_quality	Individual and multi-bam coassembly	coassembly.multi.bam	root_(UID1)	0	0	0	4.96502	NA
coassembly.multi.bam_bin.482	0.758037	1.20177	0.587254	11838	536370	67	922_0	1.20177	Low_quality	Multi_bam coassembly	coassembly.multi.bam	k__Bacteria_(UID203)	5.17	0	0	9.85953	NA
coassembly.multi.bam_bin.483	0.942058	1.62544	0.743114	6709	5653749	938	1962_1	1.64989	Medium_quality	Single-bam and multi-bam coassembly	coassembly.multi.bam	o__Actinomycetales_(UID1696)	78.06	4.14	11.76	62.2525	d__Bacteria;p__Actinobacteriota;c__Actinobacteria;o__Actinomycetales;f__Kineosporiaceae;g__R-H-3;s__
coassembly.multi.bam_bin.484	0.434368	0.45659	0.65575	3272	775092	226	1787_1	0.433172	Low_quality	Single-bam and multi-bam coassembly	coassembly.multi.bam	k__Bacteria_(UID2565)	7.68	0.59	33.33	8.97323	d__Bacteria;p__Planctomycetota;c__GCA-002687715;o__GCA-002687715;f__;g__;s__
coassembly.multi.bam_bin.485	0.477868	0.556739	0.316681	4803	605817	130	2244_0	0.556739	Medium_quality	Multi_bam coassembly	coassembly.multi.bam	k__Bacteria_(UID203)	54.7	4.47	12.5	37.1472	d__Bacteria;p__Dependentiae;c__Babeliae;o__Babeliales;f__GCA-2721975;g__GCA-2721975;s__
coassembly.multi.bam_bin.486	0.671061	1.00153	0.570162	16120	361886	46	853_0	1.00153	Low_quality	Multi_bam coassembly	coassembly.multi.bam	root_(UID1)	0	0	0	4.84391	NA
coassembly.multi.bam_bin.487	1.33258	2.52454	0.420391	22807	3485287	259	2036_1	1.60969	High_quality	Shared by all assemblies	coassembly.multi.bam	p__Bacteroidetes_(UID2605)	91.43	0.79	66.67	93.0241	d__Bacteria;p__Bacteroidota;c__Bacteroidia;o__AKYH767-A;f__2013-40CM-41-45;g__;s__
coassembly.multi.bam_bin.488	0.643012	0.936949	0.556295	9335	558073	69	2497_1	0.981663	Medium_quality	Single-bam and multi-bam coassembly	coassembly.multi.bam	k__Bacteria_(UID2495)	57.27	0	0	61.8408	d__Bacteria;p__Patescibacteria;c__Paceibacteria;o__UBA9983_A;f__UBA2163;g__C7867-001;s__
coassembly.multi.bam_bin.489	0.74627	1.17468	0.425634	9886	1558503	196	2192_1	1.23214	Medium_quality	Single-bam and multi-bam coassembly	coassembly.multi.bam	k__Bacteria_(UID203)	57.89	0	0	62.4894	d__Bacteria;p__Actinobacteriota;c__Acidimicrobiia;o__IMCC26256;f__;g__;s__
coassembly.multi.bam_bin.49	2.08009	4.24553	0.734846	66552	5295075	123	1996_1	2.57037	Medium_quality	Shared by all assemblies	coassembly.multi.bam	k__Bacteria_(UID1453)	97.53	8.97	35.29	61.3984	d__Bacteria;p__Actinobacteriota;c__Acidimicrobiia;o__Microtrichales;f__UBA8139;g__;s__
coassembly.multi.bam_bin.490	0.689498	1.04397	0.317029	4117	2103053	506	2443_1	1.04677	Medium_quality	Single-bam and multi-bam coassembly	coassembly.multi.bam	k__Bacteria_(UID2565)	55.15	5.38	66.67	35.9983	d__Bacteria;p__Bacteroidota;c__Bacteroidia;o__Flavobacteriales;f__Weeksellaceae;g__Cloacibacterium;s__
coassembly.multi.bam_bin.491	1.38458	2.64426	0.360434	44107	4015600	256	2378_1	1.32563	Medium_quality	Shared by all assemblies	coassembly.multi.bam	p__Bacteroidetes_(UID2605)	93.1	9.05	96.55	61.935	d__Bacteria;p__Bacteroidota;c__Bacteroidia;o__AKYH767;f__b-17BO;g__;s__
coassembly.multi.bam_bin.492	0.825519	1.35713	0.459005	4729	751024	158	2117_0	1.35713	Low_quality	Multi_bam coassembly	coassembly.multi.bam	k__Bacteria_(UID203)	8.86	2.59	0	0.140735	d__Bacteria;p__Bacteroidota;c__Bacteroidia;o__Chitinophagales;f__Chitinophagaceae;g__Ferruginibacter;s__
coassembly.multi.bam_bin.493	0.701731	1.07214	0.503674	16279	783502	73	2104_1	1.10282	Low_quality	Single-bam and multi-bam coassembly	coassembly.multi.bam	k__Bacteria_(UID1452)	45.76	7.87	30	13.6198	d__Bacteria;p__Patescibacteria;c__Saccharimonadia;o__Saccharimonadales;f__UBA4665;g__UBA6224;s__
coassembly.multi.bam_bin.494	0.930856	1.59965	0.417876	48172	3464318	184	2286_1	1.75391	Medium_quality	Single-bam and multi-bam coassembly	coassembly.multi.bam	p__Bacteroidetes_(UID2591)	94.83	5.62	62.5	75.6338	d__Bacteria;p__Bacteroidota;c__Bacteroidia;o__Chitinophagales;f__;g__;s__
coassembly.multi.bam_bin.495	0.816768	1.33699	0.705269	9846	5697597	738	1133_1	1.31938	Others	Single-bam and multi-bam coassembly	coassembly.multi.bam	k__Bacteria_(UID2565)	81.71	12.24	0	25.1074	d__Bacteria;p__Planctomycetota;c__UBA1135;o__UBA2386;f__UBA2386;g__UBA2386;s__
coassembly.multi.bam_bin.496	0.663826	0.98487	0.37653	9581	2333010	321	1776_1	1.0077	Medium_quality	Single-bam and multi-bam coassembly	coassembly.multi.bam	k__Bacteria_(UID2495)	70.33	2.25	0	63.6638	d__Bacteria;p__Spirochaetota;c__UBA4802;o__;f__;g__;s__
coassembly.multi.bam_bin.497	1.71498	3.40493	0.669135	9668	2642605	346	1916_1	2.27667	Medium_quality	Shared by all assemblies	coassembly.multi.bam	o__Actinomycetales_(UID1663)	82.27	0.54	0	84.1583	d__Bacteria;p__Actinobacteriota;c__Actinobacteria;o__Nanopelagicales;f__GCA-2699445;g__;s__
coassembly.multi.bam_bin.498	0.63932	0.928449	0.663687	5725	4433576	840	1460_1	0.925384	Others	Single-bam and multi-bam coassembly	coassembly.multi.bam	f__Rhodocyclaceae_(UID3972)	85.37	43.86	37.13	-113.318	d__Bacteria;p__Proteobacteria;c__Gammaproteobacteria;o__Burkholderiales;f__Rhodocyclaceae;g__;s__
coassembly.multi.bam_bin.499	0.567427	0.762931	0.686139	4814	5110569	1108	1075_1	0.913533	Medium_quality	Shared by all assemblies	coassembly.multi.bam	c__Deltaproteobacteria_(UID3216)	69.88	0.7	0	70.6196	d__Bacteria;p__Myxococcota;c__UBA796;o__UBA796;f__;g__;s__
coassembly.multi.bam_bin.5	1.80586	3.61416	0.536293	7641	593651	89	509_0	3.61416	Low_quality	Multi_bam coassembly	coassembly.multi.bam	root_(UID1)	4.17	4.17	100	-8.03936	NA
coassembly.multi.bam_bin.50	1.73866	3.45945	0.593942	61263	3107519	101	1613_1	1.17448	Medium_quality	Shared by all assemblies	coassembly.multi.bam	o__Sphingomonadales_(UID3310)	84.81	0.91	28.57	86.0315	d__Bacteria;p__Proteobacteria;c__Alphaproteobacteria;o__Sphingomonadales;f__Sphingomonadaceae;g__Sphingobium;s__
coassembly.multi.bam_bin.500	0.73109	1.13973	0.672551	24252	5249959	348	819_1	1.16223	High_quality	Single-bam and multi-bam coassembly	coassembly.multi.bam	k__Bacteria_(UID2565)	94.62	1.7	0	91.1681	d__Bacteria;p__Planctomycetota;c__Phycisphaerae;o__Phycisphaerales;f__SM1A02;g__;s__
coassembly.multi.bam_bin.501	0.719893	1.11395	0.565626	13247	6103196	605	1626_1	1.14684	Medium_quality	Single-bam and multi-bam coassembly	coassembly.multi.bam	k__Bacteria_(UID2565)	96.34	6.99	7.69	66.6733	d__Bacteria;p__Planctomycetota;c__Planctomycetes;o__;f__;g__;s__
coassembly.multi.bam_bin.502	0.528213	0.672648	0.637328	3660	687318	182	1782_0	0.672648	Low_quality	Multi_bam coassembly	coassembly.multi.bam	k__Bacteria_(UID203)	8.77	0	0	12.8726	NA
coassembly.multi.bam_bin.503	1.18129	2.17622	0.626948	12085	506502	54	913_0	2.17622	Low_quality	Multi_bam coassembly	coassembly.multi.bam	root_(UID1)	0	0	0	4.69986	NA
coassembly.multi.bam_bin.504	0.678263	1.01811	0.583184	5975	943753	168	441_1	1.48188	Low_quality	Single-bam and multi-bam coassembly	coassembly.multi.bam	k__Bacteria_(UID203)	0.63	0	0	4.97767	NA
coassembly.multi.bam_bin.505	0.730623	1.13865	0.616337	6466	6924164	1196	712_1	1.29977	Others	Single-bam and multi-bam coassembly	coassembly.multi.bam	k__Bacteria_(UID203)	90.75	23.84	68.75	-7.67284	d__Bacteria;p__Planctomycetota;c__Planctomycetes;o__Pirellulales;f__PALSA-1355;g__;s__
coassembly.multi.bam_bin.506	1.25235	2.33981	0.379577	9180	222828	30	412_0	2.33981	Low_quality	Multi_bam coassembly	coassembly.multi.bam	k__Bacteria_(UID203)	0.32	0	0	4.88239	NA
coassembly.multi.bam_bin.507	0.821932	1.34887	0.704484	5007	5412691	1127	1823_1	1.3657	Others	Single-bam and multi-bam coassembly	coassembly.multi.bam	k__Bacteria_(UID2495)	74.47	21.47	77.42	-11.9986	d__Bacteria;p__Eisenbacteria;c__RBG-16-71-46;o__;f__;g__;s__
coassembly.multi.bam_bin.508	0.737099	1.15356	0.676661	15667	3265299	282	1299_0	1.15356	Medium_quality	Multi_bam coassembly	coassembly.multi.bam	o__Rhizobiales_(UID3447)	61.13	4.64	7.41	43.1035	d__Bacteria;p__Proteobacteria;c__Alphaproteobacteria;o__Rhizobiales;f__Hyphomicrobiaceae;g__;s__
coassembly.multi.bam_bin.509	0.285678	0.114261	0.515927	3410	217753	63	109_0	0.114261	Low_quality	Multi_bam coassembly	coassembly.multi.bam	root_(UID1)	0	0	0	4.06723	NA
coassembly.multi.bam_bin.51	1.23394	2.29744	0.683868	56494	4742245	204	1495_1	2.38119	High_quality	Single-bam and multi-bam coassembly	coassembly.multi.bam	o__Burkholderiales_(UID4000)	97.83	0.7	0	99.8009	d__Bacteria;p__Proteobacteria;c__Gammaproteobacteria;o__Burkholderiales;f__Burkholderiaceae;g__JOSHI-001;s__
coassembly.multi.bam_bin.510	1.11122	2.0149	0.506209	15804	5026204	468	566_1	2.03692	Medium_quality	Single-bam and multi-bam coassembly	coassembly.multi.bam	p__Bacteroidetes_(UID2591)	79.84	2.97	14.29	70.2484	d__Bacteria;p__Bacteroidota;c__Bacteroidia;o__Chitinophagales;f__Saprospiraceae;g__;s__
coassembly.multi.bam_bin.511	0.985474	1.7254	0.649616	7046	3836819	629	1278_0	1.7254	Others	Multi_bam coassembly	coassembly.multi.bam	k__Bacteria_(UID203)	65.36	28.87	10.92	-71.4073	d__Bacteria;p__Proteobacteria;c__Alphaproteobacteria;o__Rhizobiales;f__Rhizobiaceae;g__;s__
coassembly.multi.bam_bin.512	0.617493	0.878197	0.41127	7707	913902	141	535_1	0.89452	Medium_quality	Single-bam and multi-bam coassembly	coassembly.multi.bam	k__Bacteria_(UID3187)	54.45	0	0	58.9249	d__Bacteria;p__UBA10199;c__UBA10199;o__UBA10199;f__;g__;s__
coassembly.multi.bam_bin.513	1.32775	2.51342	0.710706	11403	5436737	601	1574_1	1.43264	Others	Shared by all assemblies	coassembly.multi.bam	k__Bacteria_(UID203)	82.14	50.56	100	-115.429	d__Bacteria;p__Acidobacteriota;c__Holophagae;o__Holophagales;f__Holophagaceae;g__;s__
coassembly.multi.bam_bin.514	0.999524	1.75774	0.633091	12745	2267638	272	1874_1	1.78095	Low_quality	Single-bam and multi-bam coassembly	coassembly.multi.bam	root_(UID1)	0	0	0	4.72645	NA
coassembly.multi.bam_bin.515	0.856554	1.42858	0.65216	8027	7630290	1175	1096_1	1.38943	Low_quality	Single-bam and multi-bam coassembly	coassembly.multi.bam	k__Bacteria_(UID203)	7.71	0	0	12.2053	d__Bacteria;p__Myxococcota;c__Polyangia;o__Polyangiales;f__;g__;s__
coassembly.multi.bam_bin.516	1.81026	3.6243	0.674978	8492	2933481	425	1451_1	3.15614	Medium_quality	Shared by all assemblies	coassembly.multi.bam	k__Bacteria_(UID1452)	75.35	8.26	88.89	45.9158	d__Bacteria;p__Proteobacteria;c__Gammaproteobacteria;o__Burkholderiales;f__Rhodocyclaceae;g__Sulfuritalea;s__
coassembly.multi.bam_bin.517	0.626741	0.899488	0.662369	5376	1683737	330	1631_1	0.897486	Low_quality	Single-bam and multi-bam coassembly	coassembly.multi.bam	k__Bacteria_(UID2565)	25.78	0	0	30.0748	d__Bacteria;p__Planctomycetota;c__Planctomycetes;o__Isosphaerales;f__;g__;s__
coassembly.multi.bam_bin.518	1.28888	2.42392	0.368675	58065	2659866	76	2252_1	1.84599	High_quality	Shared by all assemblies	coassembly.multi.bam	p__Bacteroidetes_(UID2591)	100	0.49	100	103.525	d__Bacteria;p__Bacteroidota;c__Bacteroidia;o__Chitinophagales;f__;g__;s__
coassembly.multi.bam_bin.519	0.797198	1.29193	0.507951	14958	3056197	286	2468_1	1.26457	Others	Single-bam and multi-bam coassembly	coassembly.multi.bam	p__Euryarchaeota_(UID49)	92.81	12.92	31.03	37.0256	d__Archaea;p__Halobacterota;c__Methanosarcinia;o__Methanotrichales;f__Methanotrichaceae;g__Methanothrix;s__Methanothrix_soehngenii
coassembly.multi.bam_bin.52	1.69586	3.36091	0.560546	83669	700476	8	163_1	3.29741	Low_quality	Single-bam and multi-bam coassembly	coassembly.multi.bam	k__Archaea_(UID2)	34.58	0	0	40.2473	d__Archaea;p__Halobacterota;c__Methanomicrobia;o__Methanomicrobiales;f__Methanoregulaceae;g__UBA9949;s__
coassembly.multi.bam_bin.520	0.621976	0.888518	0.608875	5817	3100873	572	577_1	0.916538	Low_quality	Single-bam and multi-bam coassembly	coassembly.multi.bam	k__Bacteria_(UID203)	31.49	1.72	0	27.2243	d__Bacteria;p__Acidobacteriota;c__Acidobacteriae;o__Bryobacterales;f__Bryobacteraceae;g__;s__
coassembly.multi.bam_bin.521	0.738717	1.15729	0.549921	8019	1075642	159	2149_1	1.24882	Low_quality	Single-bam and multi-bam coassembly	coassembly.multi.bam	root_(UID1)	0	0	0	4.49478	NA
coassembly.multi.bam_bin.522	1.08767	1.96069	0.722712	6411	3264602	567	1423_1	1.95755	Medium_quality	Single-bam and multi-bam coassembly	coassembly.multi.bam	c__Betaproteobacteria_(UID3971)	64.46	6.28	50	40.5829	d__Bacteria;p__Proteobacteria;c__Gammaproteobacteria;o__Burkholderiales;f__Palsa-1005;g__;s__
coassembly.multi.bam_bin.523	1.0947	1.97686	0.667425	37588	5907145	361	1026_1	1.28355	Others	Shared by all assemblies	coassembly.multi.bam	k__Bacteria_(UID3187)	90.88	12.82	27.78	35.6086	d__Bacteria;p__Acidobacteriota;c__Vicinamibacteria;o__Fen-336;f__;g__;s__
coassembly.multi.bam_bin.524	0.940445	1.62173	0.647026	8270	6561987	1000	1676_1	1.75952	Others	Single-bam and multi-bam coassembly	coassembly.multi.bam	k__Bacteria_(UID3187)	84.66	12.22	0	28.0702	d__Bacteria;p__Acidobacteriota;c__Acidobacteriae;o__Bryobacterales;f__;g__;s__
coassembly.multi.bam_bin.525	0.446357	0.484193	0.672832	3378	824552	233	784_1	0.470452	Low_quality	Single-bam and multi-bam coassembly	coassembly.multi.bam	k__Bacteria_(UID203)	8.78	0	0	12.8425	NA
coassembly.multi.bam_bin.526	0.517338	0.64761	0.253378	4405	13169549	2996	2332_1	0.670213	Others	Single-bam and multi-bam coassembly	coassembly.multi.bam	k__Archaea_(UID2)	25.77	20.48	21.05	-68.1237	NA
coassembly.multi.bam_bin.527	0.640555	0.931293	0.716389	3896	777308	197	1036_1	0.918942	Low_quality	Single-bam and multi-bam coassembly	coassembly.multi.bam	k__Bacteria_(UID1452)	12.65	0	0	16.7839	d__Bacteria;p__Chloroflexota_A;c__Ellin6529;o__CSP1-4;f__CSP1-4;g__Palsa-1032;s__
coassembly.multi.bam_bin.528	1.60248	3.14592	0.711798	14008	3706358	400	1376_1	2.24272	Others	Shared by all assemblies	coassembly.multi.bam	f__Xanthomonadaceae_(UID4214)	92.38	14.52	80.9	36.3004	d__Bacteria;p__Proteobacteria;c__Gammaproteobacteria;o__Xanthomonadales;f__Rhodanobacteraceae;g__SNC69-320;s__
coassembly.multi.bam_bin.529	0.803448	1.30632	0.640736	81987	5932313	157	1178_1	1.39273	High_quality	Single-bam and multi-bam coassembly	coassembly.multi.bam	k__Bacteria_(UID2565)	95.45	0.76	0	97.3072	d__Bacteria;p__Planctomycetota;c__Phycisphaerae;o__UBA1845;f__Fen-1342;g__;s__
coassembly.multi.bam_bin.53	1.71064	3.39495	0.678494	213266	5413341	54	1062_1	1.30982	Medium_quality	Shared by all assemblies	coassembly.multi.bam	k__Bacteria_(UID3187)	96.58	5.13	0	77.0651	d__Bacteria;p__Acidobacteriota;c__Blastocatellia;o__UBA7656;f__;g__;s__
coassembly.multi.bam_bin.530	0.838262	1.38647	0.703581	12315	4947554	535	1293_1	1.43377	Medium_quality	Single-bam and multi-bam coassembly	coassembly.multi.bam	o__Rhizobiales_(UID3642)	85.88	8.98	4.88	46.1275	d__Bacteria;p__Proteobacteria;c__Alphaproteobacteria;o__Rhizobiales;f__Pleomorphomonadaceae_A;g__Prosthecomicrobium;s__
coassembly.multi.bam_bin.531	1.49395	2.89605	0.654438	175294	5627210	66	943_1	1.56961	High_quality	Shared by all assemblies	coassembly.multi.bam	k__Bacteria_(UID1452)	95.11	3.85	20	82.6671	d__Bacteria;p__Chloroflexota;c__Anaerolineae;o__UBA4142;f__;g__;s__
coassembly.multi.bam_bin.532	0.556637	0.738088	0.371738	6681	3268666	546	2350_1	0.725045	Medium_quality	Single-bam and multi-bam coassembly	coassembly.multi.bam	p__Bacteroidetes_(UID2605)	78.74	2.78	12.5	69.591	d__Bacteria;p__Bacteroidota;c__Bacteroidia;o__NS11-12g;f__;g__;s__
coassembly.multi.bam_bin.533	0.964011	1.67598	0.685912	21886	3180854	284	1965_1	1.74892	Medium_quality	Single-bam and multi-bam coassembly	coassembly.multi.bam	o__Actinomycetales_(UID1697)	86.71	4.84	16.67	68.3136	d__Bacteria;p__Actinobacteriota;c__Actinobacteria;o__Propionibacteriales;f__Nocardioidaceae;g__;s__
coassembly.multi.bam_bin.534	0.823377	1.3522	0.487017	19133	3637455	315	506_1	1.36961	Medium_quality	Single-bam and multi-bam coassembly	coassembly.multi.bam	o__Cytophagales_(UID2936)	86.32	2.95	30.77	77.4073	d__Bacteria;p__Bacteroidota;c__Bacteroidia;o__Cytophagales;f__Cyclobacteriaceae;g__ELB16-189;s__
coassembly.multi.bam_bin.535	0.672186	1.00412	0.374014	27073	1648454	123	456_1	1.07337	Medium_quality	Single-bam and multi-bam coassembly	coassembly.multi.bam	k__Bacteria_(UID1453)	86.52	3.59	0	73.6731	d__Bacteria;p__Actinobacteriota;c__Acidimicrobiia;o__IMCC26256;f__;g__;s__
coassembly.multi.bam_bin.536	1.11562	2.02504	0.402695	29899	842571	53	2077_1	1.57119	Medium_quality	Shared by all assemblies	coassembly.multi.bam	k__Bacteria_(UID1452)	67.59	0.93	100	69.0228	d__Bacteria;p__Patescibacteria;c__Saccharimonadia;o__Saccharimonadales;f__UBA10212;g__;s__
coassembly.multi.bam_bin.537	1.71754	3.41083	0.629773	7519	214059	34	1901_0	3.41083	Low_quality	Multi_bam coassembly	coassembly.multi.bam	root_(UID1)	4.17	0	0	8.63259	NA
coassembly.multi.bam_bin.538	0.908106	1.54727	0.592807	62378	9543148	367	741_1	1.64236	High_quality	Single-bam and multi-bam coassembly	coassembly.multi.bam	k__Bacteria_(UID2565)	96.48	1.34	50	95.9705	d__Bacteria;p__Planctomycetota;c__Planctomycetes;o__Pirellulales;f__Pirellulaceae;g__;s__
coassembly.multi.bam_bin.539	1.11614	2.02623	0.424871	73718	666136	17	2519_1	2.17089	Medium_quality	Single-bam and multi-bam coassembly	coassembly.multi.bam	k__Bacteria_(UID1453)	59.8	0	0	65.404	d__Bacteria;p__Patescibacteria;c__Paceibacteria;o__UBA9983_A;f__;g__;s__
coassembly.multi.bam_bin.54	0.488871	0.582072	0.51826	3325	1117782	311	1634_1	0.579116	Low_quality	Single-bam and multi-bam coassembly	coassembly.multi.bam	k__Bacteria_(UID203)	13.68	0	0	17.7346	d__Bacteria;p__Hydrogenedentota;c__Hydrogenedentia;o__;f__;g__;s__
coassembly.multi.bam_bin.540	0.865645	1.44952	0.710048	7646	13355684	2084	1265_1	1.5554	Others	Single-bam and multi-bam coassembly	coassembly.multi.bam	k__Bacteria_(UID203)	96.55	161.41	16.05	-680.123	d__Bacteria;p__Proteobacteria;c__Alphaproteobacteria;o__Reyranellales;f__Reyranellaceae;g__;s__
coassembly.multi.bam_bin.541	1.16318	2.13453	0.708391	36407	9661452	475	1078_1	1.5094	Medium_quality	Shared by all assemblies	coassembly.multi.bam	c__Deltaproteobacteria_(UID3216)	89.35	2.63	0	81.4513	d__Bacteria;p__Myxococcota;c__UBA796;o__UBA796;f__UBA796;g__;s__
coassembly.multi.bam_bin.542	0.878605	1.47935	0.436189	53310	4205658	118	516_1	1.51419	High_quality	Single-bam and multi-bam coassembly	coassembly.multi.bam	p__Bacteroidetes_(UID2591)	98.36	1.48	25	96.7719	d__Bacteria;p__Bacteroidota;c__Bacteroidia;o__Chitinophagales;f__Chitinophagaceae;g__Taibaiella_B;s__
coassembly.multi.bam_bin.543	0.924701	1.58548	0.468769	40360	3681773	192	848_1	1.65856	High_quality	Single-bam and multi-bam coassembly	coassembly.multi.bam	k__Bacteria_(UID3187)	92.38	2.78	20	84.3388	d__Bacteria;p__Bdellovibrionota_B;c__UBA2361;o__UBA2361;f__;g__;s__
coassembly.multi.bam_bin.544	0.583743	0.800495	0.630686	11816	6280960	729	540_1	0.785108	Others	Single-bam and multi-bam coassembly	coassembly.multi.bam	k__Bacteria_(UID203)	97.62	63.18	76.27	-165.404	d__Bacteria;p__Bacteroidota;c__Bacteroidia;o__Flavobacteriales;f__PHOS-HE28;g__PHOS-HE28;s__
coassembly.multi.bam_bin.545	0.934247	1.60746	0.393878	28094	3830397	213	2246_1	1.63707	High_quality	Single-bam and multi-bam coassembly	coassembly.multi.bam	p__Bacteroidetes_(UID2605)	95.95	1.19	33.33	95.5183	d__Bacteria;p__Bacteroidota;c__Bacteroidia;o__AKYH767-A;f__;g__;s__
coassembly.multi.bam_bin.546	0.60075	0.83965	0.63221	7201	1662162	276	1047_1	0.838817	Low_quality	Single-bam and multi-bam coassembly	coassembly.multi.bam	k__Bacteria_(UID203)	31.03	0	0	35.471	d__Bacteria;p__Planctomycetota;c__Phycisphaerae;o__Phycisphaerales;f__SM1A02;g__UBA2402;s__
coassembly.multi.bam_bin.547	0.533972	0.685908	0.621011	3861	876709	226	1760_1	0.684043	Low_quality	Single-bam and multi-bam coassembly	coassembly.multi.bam	k__Bacteria_(UID203)	4.31	0	0	8.43934	NA
coassembly.multi.bam_bin.548	0.438707	0.466579	0.556549	3874	471864	122	444_1	0.468542	Low_quality	Single-bam and multi-bam coassembly	coassembly.multi.bam	k__Bacteria_(UID203)	5.17	0	0	9.30102	NA
coassembly.multi.bam_bin.549	2.58124	5.39932	0.673005	15962	2179069	212	1920_1	3.85113	Medium_quality	Shared by all assemblies	coassembly.multi.bam	o__Actinomycetales_(UID1663)	61.25	0.86	100	62.649	d__Bacteria;p__Actinobacteriota;c__Actinobacteria;o__Nanopelagicales;f__UBA10799;g__;s__
coassembly.multi.bam_bin.55	0.593509	0.822979	0.435998	6418	1063298	182	2351_1	0.852284	Low_quality	Single-bam and multi-bam coassembly	coassembly.multi.bam	p__Bacteroidetes_(UID2591)	20.18	0.74	0	20.8634	d__Bacteria;p__Bacteroidota;c__Bacteroidia;o__Chitinophagales;f__Chitinophagaceae;g__Ferruginibacter;s__
coassembly.multi.bam_bin.550	1.10224	1.99423	0.701207	17199	3296118	290	1115_1	2.00313	Others	Single-bam and multi-bam coassembly	coassembly.multi.bam	k__Bacteria_(UID203)	63.1	10.34	71.43	23.6622	d__Bacteria;p__Eisenbacteria;c__RBG-16-71-46;o__RBG-16-71-46;f__RBG-16-71-46;g__;s__
coassembly.multi.bam_bin.551	0.902995	1.53551	0.594257	7076	587923	92	586_0	1.53551	Low_quality	Multi_bam coassembly	coassembly.multi.bam	k__Bacteria_(UID203)	2.59	0	0	7.02223	NA
coassembly.multi.bam_bin.552	0.766552	1.22137	0.444775	41934	4845546	289	1751_1	1.30905	High_quality	Single-bam and multi-bam coassembly	coassembly.multi.bam	k__Bacteria_(UID1453)	91.62	3.85	7.69	77.988	d__Bacteria;p__Cyanobacteria;c__Vampirovibrionia;o__Obscuribacterales;f__;g__;s__
coassembly.multi.bam_bin.553	0.440343	0.470347	0.430521	4538	1898650	421	30_1	0.480007	Low_quality	Single-bam and multi-bam coassembly	coassembly.multi.bam	k__Bacteria_(UID2982)	45.78	1.01	0	44.9401	d__Bacteria;p__Verrucomicrobiota_A;c__Chlamydiia;o__Parachlamydiales;f__Parachlamydiaceae;g__;s__
coassembly.multi.bam_bin.554	0.717283	1.10794	0.449245	5991	1041932	182	299_0	1.10794	Low_quality	Multi_bam coassembly	coassembly.multi.bam	root_(UID1)	0	0	0	4.34901	NA
coassembly.multi.bam_bin.555	1.49652	2.90198	0.429971	91157	886197	18	2095_1	1.56696	Medium_quality	Shared by all assemblies	coassembly.multi.bam	k__Bacteria_(UID1452)	64.81	0.93	0	65.8702	d__Bacteria;p__Patescibacteria;c__Saccharimonadia;o__Saccharimonadales;f__SZUA-47;g__;s__
coassembly.multi.bam_bin.556	0.730165	1.1376	0.51563	4918	383406	78	489_0	1.1376	Low_quality	Multi_bam coassembly	coassembly.multi.bam	k__Bacteria_(UID203)	3.74	0	0	7.99033	NA
coassembly.multi.bam_bin.557	0.696025	1.059	0.365944	10340	647104	75	2511_1	1.07029	Medium_quality	Single-bam and multi-bam coassembly	coassembly.multi.bam	k__Bacteria_(UID203)	61.82	0	0	66.4419	d__Bacteria;p__Patescibacteria;c__Paceibacteria;o__UBA9983_A;f__UBA9973;g__;s__
coassembly.multi.bam_bin.558	0.554694	0.733616	0.53567	10446	2625869	311	33_1	0.762514	Medium_quality	Single-bam and multi-bam coassembly	coassembly.multi.bam	k__Bacteria_(UID3187)	80.2	4.42	25	63.832	d__Bacteria;p__Bdellovibrionota_A;c__UBA2651;o__;f__;g__;s__
coassembly.multi.bam_bin.559	1.42865	2.74573	0.632813	154529	252726	8	338_0	2.74573	Low_quality	Multi_bam coassembly	coassembly.multi.bam	root_(UID1)	0	0	0	5.97407	NA
coassembly.multi.bam_bin.56	0.69308	1.05222	0.644495	4339	2797665	665	1122_0	1.05222	Medium_quality	Multi_bam coassembly	coassembly.multi.bam	k__Bacteria_(UID2565)	50.73	8.58	56.25	16.8439	d__Bacteria;p__Planctomycetota;c__Phycisphaerae;o__Phycisphaerales;f__SM1A02;g__UBA2396;s__
coassembly.multi.bam_bin.560	1.16899	2.14791	0.637256	4928	4894905	1013	1000_1	2.16226	Others	Single-bam and multi-bam coassembly	coassembly.multi.bam	k__Bacteria_(UID203)	37.38	13.79	22.22	-24.2545	d__Bacteria;p__Proteobacteria;c__Gammaproteobacteria;o__Competibacterales;f__Competibacteraceae;g__;s__
coassembly.multi.bam_bin.561	1.00748	1.77605	0.580833	42308	1093043	51	402_1	1.88171	Medium_quality	Single-bam and multi-bam coassembly	coassembly.multi.bam	k__Archaea_(UID2)	73.36	0.93	100	74.9664	d__Archaea;p__Nanoarchaeota;c__Nanoarchaeia;o__Woesearchaeales;f__UBA525;g__;s__
coassembly.multi.bam_bin.562	0.825884	1.35797	0.706929	6485	12675405	2168	1175_1	1.52641	Others	Single-bam and multi-bam coassembly	coassembly.multi.bam	k__Bacteria_(UID203)	86.44	62.38	46.48	-192.077	d__Bacteria;p__Binatota;c__Binatia;o__UBA12015;f__UBA12015;g__;s__
coassembly.multi.bam_bin.563	0.471835	0.54285	0.401602	5616	311925	61	2424_0	0.54285	Low_quality	Multi_bam coassembly	coassembly.multi.bam	k__Bacteria_(UID2495)	27.91	0	0	32.2267	d__Bacteria;p__Patescibacteria;c__Doudnabacteria;o__UBA920;f__UBA920;g__UBA920;s__
coassembly.multi.bam_bin.564	1.24157	2.315	0.492299	495439	900369	9	2156_1	1.98294	Medium_quality	Shared by all assemblies	coassembly.multi.bam	k__Bacteria_(UID1452)	77.52	0.99	0	79.1266	d__Bacteria;p__Patescibacteria;c__Saccharimonadia;o__UBA4664;f__;g__;s__
coassembly.multi.bam_bin.565	1.26149	2.36087	0.691124	68434	4813454	149	1567_1	1.80611	High_quality	Shared by all assemblies	coassembly.multi.bam	k__Bacteria_(UID2495)	96.7	3.85	25	83.9793	d__Bacteria;p__Gemmatimonadota;c__Gemmatimonadetes;o__Gemmatimonadales;f__GWC2-71-9;g__;s__
coassembly.multi.bam_bin.566	0.440275	0.470189	0.241817	4071	2234284	551	2329_0	0.470189	Low_quality	Multi_bam coassembly	coassembly.multi.bam	k__Archaea_(UID2)	37.34	1.29	0	35.0458	d__Archaea;p__Huberarchaeaota;c__Huberarchaeia;o__Huberarchaeales;f__;g__;s__
coassembly.multi.bam_bin.567	1.01442	1.79204	0.578055	163774	6812050	126	195_1	1.99281	Medium_quality	Single-bam and multi-bam coassembly	coassembly.multi.bam	k__Bacteria_(UID2565)	92.64	6.98	28.57	65.7373	d__Bacteria;p__Planctomycetota;c__Planctomycetes;o__Gemmatales;f__Gemmataceae;g__Zavarzinella;s__
coassembly.multi.bam_bin.568	1.24674	2.3269	0.401352	26615	380003	20	2165_1	1.77966	Low_quality	Shared by all assemblies	coassembly.multi.bam	root_(UID1)	0	0	0	5.09462	NA
coassembly.multi.bam_bin.569	1.06701	1.91311	0.577785	125313	8990534	192	730_1	2.04624	Medium_quality	Single-bam and multi-bam coassembly	coassembly.multi.bam	k__Bacteria_(UID2565)	98.78	7.95	9.09	65.6219	d__Bacteria;p__Planctomycetota;c__Planctomycetes;o__Pirellulales;f__Pirellulaceae;g__;s__
coassembly.multi.bam_bin.57	0.602419	0.843493	0.382795	5924	2421153	436	2462_1	0.854373	Medium_quality	Single-bam and multi-bam coassembly	coassembly.multi.bam	k__Bacteria_(UID203)	66.83	1.75	0	62.4234	d__Bacteria;p__Bdellovibrionota;c__Bdellovibrionia;o__Bdellovibrionales;f__Bdellovibrionaceae;g__21-14-0-10-47-8;s__
coassembly.multi.bam_bin.570	0.743634	1.16861	0.544686	47742	8078958	334	683_1	1.20888	High_quality	Single-bam and multi-bam coassembly	coassembly.multi.bam	k__Bacteria_(UID2565)	95.33	2.3	50	90.3668	d__Bacteria;p__Planctomycetota;c__Planctomycetes;o__Pirellulales;f__Pirellulaceae;g__;s__
coassembly.multi.bam_bin.571	0.886166	1.49676	0.388578	426838	791922	4	596_1	1.4016	Medium_quality	Shared by all assemblies	coassembly.multi.bam	k__Bacteria_(UID203)	70.53	0	0	77.0121	d__Bacteria;p__Patescibacteria;c__Microgenomatia;o__UBA1406;f__HO2-37-13b;g__2-01-FULL-39-24;s__
coassembly.multi.bam_bin.572	0.953984	1.6529	0.744174	4974	7742480	1615	1145_1	1.67143	Medium_quality	Single-bam and multi-bam coassembly	coassembly.multi.bam	c__Deltaproteobacteria_(UID3216)	74.37	3.12	8.33	63.2859	d__Bacteria;p__Myxococcota;c__Polyangia;o__Polyangiales;f__Ga0077539;g__;s__
coassembly.multi.bam_bin.573	1.00078	1.76064	0.704791	10212	3353227	450	1389_1	1.8212	Medium_quality	Single-bam and multi-bam coassembly	coassembly.multi.bam	c__Betaproteobacteria_(UID3959)	81.07	8.64	48.28	46.6571	d__Bacteria;p__Proteobacteria;c__Gammaproteobacteria;o__Burkholderiales;f__UKL13-2;g__FEB-7;s__
coassembly.multi.bam_bin.574	0.542572	0.705708	0.323417	7653	946931	145	167_1	0.733164	Low_quality	Single-bam and multi-bam coassembly	coassembly.multi.bam	k__Archaea_(UID2)	4.84	0.47	0	6.96143	NA
coassembly.multi.bam_bin.575	0.989774	1.7353	0.641502	42097	5963575	296	734_1	1.81199	High_quality	Single-bam and multi-bam coassembly	coassembly.multi.bam	k__Bacteria_(UID2565)	96.55	1.15	0	96.1239	d__Bacteria;p__Planctomycetota;c__Planctomycetes;o__Pirellulales;f__PALSA-1355;g__PALSA-1355;s__
coassembly.multi.bam_bin.576	0.818957	1.34203	0.417412	31160	2736225	173	2343_1	1.37282	Medium_quality	Single-bam and multi-bam coassembly	coassembly.multi.bam	p__Bacteroidetes_(UID2591)	83.74	1.2	33.33	83.3134	d__Bacteria;p__Bacteroidota;c__Bacteroidia;o__Chitinophagales;f__Chitinophagaceae;g__UBA1931;s__
coassembly.multi.bam_bin.577	1.32163	2.49931	0.459849	57291	5322311	147	2337_1	2.06652	High_quality	Shared by all assemblies	coassembly.multi.bam	p__Bacteroidetes_(UID2591)	98.01	2.46	20	91.6799	d__Bacteria;p__Bacteroidota;c__Bacteroidia;o__Chitinophagales;f__UBA2359;g__UBA2359;s__UBA2359_sp002212725
coassembly.multi.bam_bin.578	0.57308	0.775946	0.539703	5977	359925	62	315_1	0.772374	Low_quality	Single-bam and multi-bam coassembly	coassembly.multi.bam	k__Bacteria_(UID203)	9.25	0	0	13.5978	NA
coassembly.multi.bam_bin.579	0.813844	1.33025	0.64086	11206	9823475	1289	1269_1	1.64999	Others	Single-bam and multi-bam coassembly	coassembly.multi.bam	k__Bacteria_(UID203)	71.65	27.59	52.38	-47.1863	d__Bacteria;p__Proteobacteria;c__Alphaproteobacteria;o__Rhizobiales;f__Anderseniellaceae;g__QKVK01;s__
coassembly.multi.bam_bin.58	1.03425	1.8377	0.613301	19576	5130235	462	1003_1	1.85207	Medium_quality	Single-bam and multi-bam coassembly	coassembly.multi.bam	c__Gammaproteobacteria_(UID4267)	91.96	6.8	23.68	64.5113	d__Bacteria;p__Proteobacteria;c__Gammaproteobacteria;o__Competibacterales;f__Competibacteraceae;g__Contendobacter;s__
coassembly.multi.bam_bin.580	0.727233	1.13085	0.589326	4359	4179937	977	623_0	1.13085	Others	Multi_bam coassembly	coassembly.multi.bam	k__Bacteria_(UID2982)	48.33	17.18	75	-20.495	d__Bacteria;p__Verrucomicrobiota;c__Verrucomicrobiae;o__Verrucomicrobiales;f__Verrucomicrobiaceae;g__;s__
coassembly.multi.bam_bin.581	2.00747	4.07833	0.552801	21896	3119713	209	187_2	1.91323	High_quality	Shared by all assemblies	coassembly.multi.bam	k__Bacteria_(UID2495)	92.07	1.12	0	91.467	d__Bacteria;p__Spirochaetota;c__Leptospirae;o__Turneriellales;f__Turneriellaceae;g__Turneriella;s__
coassembly.multi.bam_bin.582	0.808385	1.31769	0.645761	65381	5178937	231	1268_1	1.49662	Others	Single-bam and multi-bam coassembly	coassembly.multi.bam	o__Rhizobiales_(UID3447)	87.22	21.17	30.34	-6.66303	d__Bacteria;p__Proteobacteria;c__Alphaproteobacteria;o__Rhizobiales;f__Anderseniellaceae;g__QKVK01;s__
coassembly.multi.bam_bin.583	0.425608	0.436421	0.314193	4476	224683	53	2401_1	0.466318	Low_quality	Single-bam and multi-bam coassembly	coassembly.multi.bam	k__Archaea_(UID2)	0.65	0	0	4.85324	NA
coassembly.multi.bam_bin.584	0.670494	1.00022	0.459168	48381	3431182	223	2484_1	1.14389	Medium_quality	Single-bam and multi-bam coassembly	coassembly.multi.bam	k__Bacteria_(UID3187)	97.27	7.53	0	65.0134	d__Bacteria;p__Bdellovibrionota;c__Bdellovibrionia;o__Bdellovibrionales;f__Bdellovibrionaceae;g__;s__
coassembly.multi.bam_bin.585	0.750102	1.1835	0.41163	66304	3277112	107	1806_1	1.24958	High_quality	Single-bam and multi-bam coassembly	coassembly.multi.bam	c__Gammaproteobacteria_(UID4201)	98.28	3.02	14.29	89.1626	d__Bacteria;p__Proteobacteria;c__Gammaproteobacteria;o__Berkiellales;f__Berkiellaceae;g__Berkiella;s__
coassembly.multi.bam_bin.586	0.5692	0.767013	0.39454	5454	337829	60	2455_0	0.767013	Low_quality	Multi_bam coassembly	coassembly.multi.bam	root_(UID1)	0	0	0	4.30205	NA
coassembly.multi.bam_bin.587	0.427531	0.440848	0.370174	3957	546307	140	2004_1	0.448785	Low_quality	Single-bam and multi-bam coassembly	coassembly.multi.bam	k__Bacteria_(UID203)	10.53	0	0	14.6716	NA
coassembly.multi.bam_bin.588	1.31433	2.48252	0.567783	14501	2672697	290	768_1	2.57857	Low_quality	Single-bam and multi-bam coassembly	coassembly.multi.bam	c__Gammaproteobacteria_(UID4274)	5.14	0.04	0	9.73099	d__Bacteria;p__Proteobacteria;c__Gammaproteobacteria;o__Methylococcales;f__Methylococcaceae;g__;s__
coassembly.multi.bam_bin.589	1.91831	3.87305	0.715454	6883	2545328	403	1515_1	3.69284	Low_quality	Single-bam and multi-bam coassembly	coassembly.multi.bam	k__Bacteria_(UID203)	10.34	1.72	0	6.1584	d__Bacteria;p__Proteobacteria;c__Gammaproteobacteria;o__Burkholderiales;f__Burkholderiaceae;g__Piscinibacter;s__
coassembly.multi.bam_bin.59	0.649379	0.951607	0.63752	8913	7615477	1053	902_1	0.987483	Medium_quality	Single-bam and multi-bam coassembly	coassembly.multi.bam	c__Deltaproteobacteria_(UID3216)	83.8	7.05	33.33	55.4474	d__Bacteria;p__Myxococcota;c__Polyangia;o__Palsa-1104;f__Palsa-1104;g__;s__
coassembly.multi.bam_bin.590	0.668842	0.996418	0.485306	7544	320059	51	122_1	1.08243	Low_quality	Single-bam and multi-bam coassembly	coassembly.multi.bam	root_(UID1)	0	0	0	4.46425	NA
coassembly.multi.bam_bin.591	0.684927	1.03345	0.660924	74318	5712157	331	1048_1	1.22926	Others	Single-bam and multi-bam coassembly	coassembly.multi.bam	k__Bacteria_(UID2565)	93.47	30.01	0	-50.9719	d__Bacteria;p__Planctomycetota;c__Phycisphaerae;o__Phycisphaerales;f__SM1A02;g__;s__
coassembly.multi.bam_bin.592	1.75469	3.49635	0.379688	149301	3290337	41	2355_1	1.78427	High_quality	Shared by all assemblies	coassembly.multi.bam	p__Bacteroidetes_(UID2591)	98.51	0.74	33.33	101.014	d__Bacteria;p__Bacteroidota;c__Bacteroidia;o__Chitinophagales;f__Saprospiraceae;g__UBA3362;s__
coassembly.multi.bam_bin.593	1.43195	2.75332	0.680826	23083	751406	53	1890_1	3.01212	Low_quality	Single-bam and multi-bam coassembly	coassembly.multi.bam	root_(UID1)	0	0	0	5.02343	NA
coassembly.multi.bam_bin.594	0.552988	0.729688	0.707762	4560	4563769	1029	1169_1	0.737481	Low_quality	Single-bam and multi-bam coassembly	coassembly.multi.bam	c__Deltaproteobacteria_(UID3216)	46.9	4.08	6.25	30.9675	d__Bacteria;p__Myxococcota;c__Polyangia;o__Polyangiales;f__Polyangiaceae;g__;s__
coassembly.multi.bam_bin.595	0.918294	1.57073	0.633167	29543	226663	21	2397_0	1.57073	Low_quality	Multi_bam coassembly	coassembly.multi.bam	root_(UID1)	0	0	0	5.1468	NA
coassembly.multi.bam_bin.596	0.794004	1.28458	0.607567	11661	7158865	843	1619_1	1.38011	Others	Single-bam and multi-bam coassembly	coassembly.multi.bam	k__Bacteria_(UID203)	98.25	23.43	5.13	-13.016	d__Bacteria;p__Planctomycetota;c__Planctomycetes;o__Gemmatales;f__Gemmataceae;g__;s__
coassembly.multi.bam_bin.597	1.51725	2.94971	0.692089	12537	3969443	454	1493_1	2.52406	Others	Shared by all assemblies	coassembly.multi.bam	f__Rhodocyclaceae_(UID3972)	91.5	10.68	19.44	44.8944	d__Bacteria;p__Proteobacteria;c__Gammaproteobacteria;o__Burkholderiales;f__Rhodocyclaceae;g__Thauera;s__Thauera_aminoaromatica
coassembly.multi.bam_bin.598	1.01105	1.78428	0.388973	9140	5765931	758	2229_1	1.75607	Others	Single-bam and multi-bam coassembly	coassembly.multi.bam	k__Bacteria_(UID203)	84.8	67.51	90.28	-187.242	d__Bacteria;p__Bacteroidota;c__Bacteroidia;o__Chitinophagales;f__LD1;g__;s__
coassembly.multi.bam_bin.599	0.605002	0.84944	0.626556	3419	1067381	301	702_0	0.84944	Low_quality	Multi_bam coassembly	coassembly.multi.bam	k__Bacteria_(UID203)	25.07	0	0	29.1386	d__Bacteria;p__Planctomycetota;c__Planctomycetes;o__Planctomycetales;f__Planctomycetaceae;g__Planctomyces_A;s__
coassembly.multi.bam_bin.6	0.564626	0.756482	0.6382	4418	570186	135	616_1	0.752063	Low_quality	Single-bam and multi-bam coassembly	coassembly.multi.bam	root_(UID1)	4.17	0	0	8.36672	NA
coassembly.multi.bam_bin.60	0.513356	0.638444	0.575392	6636	1068902	180	1815_1	0.654087	Low_quality	Single-bam and multi-bam coassembly	coassembly.multi.bam	k__Bacteria_(UID3187)	42.21	0.25	50	45.4851	d__Bacteria;p__Bdellovibrionota;c__Bacteriovoracia;o__UBA1018;f__;g__;s__
coassembly.multi.bam_bin.600	0.703292	1.07573	0.699143	9049	5426775	727	1174_1	1.09705	Medium_quality	Single-bam and multi-bam coassembly	coassembly.multi.bam	c__Deltaproteobacteria_(UID3216)	81.99	3.55	33.33	69.9784	d__Bacteria;p__Binatota;c__Binatia;o__UTPRO1;f__UTPRO1;g__UTPRO1;s__
coassembly.multi.bam_bin.601	0.703555	1.07634	0.656278	5740	3466899	636	1743_1	1.09931	Others	Single-bam and multi-bam coassembly	coassembly.multi.bam	k__Bacteria_(UID203)	63.21	12.18	27.27	9.95909	d__Bacteria;p__Proteobacteria;c__Gammaproteobacteria;o__Burkholderiales;f__Ga0077523;g__;s__
coassembly.multi.bam_bin.602	1.67967	3.32365	0.454105	51116	3496722	181	2206_1	1.2809	High_quality	Shared by all assemblies	coassembly.multi.bam	k__Bacteria_(UID2495)	93.16	4.4	75	79.8809	d__Bacteria;p__;c__;o__;f__;g__;s__
coassembly.multi.bam_bin.603	1.23377	2.29704	0.683986	30557	2774265	154	1225_1	1.84433	High_quality	Shared by all assemblies	coassembly.multi.bam	c__Alphaproteobacteria_(UID3422)	96.19	1.24	60	95.8977	d__Bacteria;p__Proteobacteria;c__Alphaproteobacteria;o__Caulobacterales;f__Caulobacteraceae;g__;s__
coassembly.multi.bam_bin.604	1.31743	2.48967	0.723877	12471	5956831	663	1520_1	2.50106	Medium_quality	Single-bam and multi-bam coassembly	coassembly.multi.bam	o__Burkholderiales_(UID4000)	84.06	6.87	12.5	55.2843	d__Bacteria;p__Proteobacteria;c__Gammaproteobacteria;o__Burkholderiales;f__Burkholderiaceae;g__Rubrivivax;s__
coassembly.multi.bam_bin.605	0.66182	0.980252	0.620026	4860	2163021	457	1558_1	1.1205	Medium_quality	Single-bam and multi-bam coassembly	coassembly.multi.bam	f__Rhodocyclaceae_(UID3972)	53.18	8.11	15.52	18.1331	d__Bacteria;p__Proteobacteria;c__Gammaproteobacteria;o__Burkholderiales;f__Rhodocyclaceae;g__Dechloromonas;s__Dechloromonas_agitata
coassembly.multi.bam_bin.606	0.850086	1.41369	0.674954	62345	10374880	469	1277_1	1.66026	Others	Single-bam and multi-bam coassembly	coassembly.multi.bam	k__Bacteria_(UID203)	91.38	136.21	79.23	-476.231	d__Bacteria;p__Proteobacteria;c__Alphaproteobacteria;o__UBA1301;f__UBA1301;g__;s__
coassembly.multi.bam_bin.607	0.460801	0.517447	0.659355	3907	3121927	784	1643_1	0.491016	Low_quality	Single-bam and multi-bam coassembly	coassembly.multi.bam	o__Rhodospirillales_(UID3754)	38.7	2.9	10	28.6253	d__Bacteria;p__Proteobacteria;c__Alphaproteobacteria;o__Reyranellales;f__Reyranellaceae;g__;s__
coassembly.multi.bam_bin.608	0.973678	1.69824	0.38287	46882	783193	36	2031_1	1.86016	Medium_quality	Shared by all assemblies	coassembly.multi.bam	k__Bacteria_(UID1452)	74.26	1.08	0	74.2377	d__Bacteria;p__Patescibacteria;c__Saccharimonadia;o__UBA4664;f__;g__;s__
coassembly.multi.bam_bin.609	1.31691	2.48845	0.468212	128525	4335404	55	2215_1	1.67876	High_quality	Shared by all assemblies	coassembly.multi.bam	o__Cytophagales_(UID2937)	90.94	0.61	0	93.7719	d__Bacteria;p__Bacteroidota;c__Bacteroidia;o__Cytophagales;f__Catalimonadaceae;g__;s__
coassembly.multi.bam_bin.61	0.576312	0.783386	0.299913	5105	1671329	344	2372_1	0.789648	Others	Single-bam and multi-bam coassembly	coassembly.multi.bam	k__Bacteria_(UID203)	72.34	10.75	72.22	30.6226	d__Bacteria;p__Bacteroidota;c__Bacteroidia;o__Chitinophagales;f__;g__;s__
coassembly.multi.bam_bin.610	0.55698	0.738878	0.378041	7466	1525631	243	2448_1	0.754686	Medium_quality	Single-bam and multi-bam coassembly	coassembly.multi.bam	k__Bacteria_(UID1452)	65.76	0.93	0	65.5691	d__Bacteria;p__Patescibacteria;c__Gracilibacteria;o__UBA1369;f__UBA1369;g__;s__
coassembly.multi.bam_bin.611	0.960365	1.66759	0.552842	5622	1277333	236	2470_1	1.77372	Medium_quality	Single-bam and multi-bam coassembly	coassembly.multi.bam	p__Euryarchaeota_(UID49)	58.97	5.93	54.55	36.872	d__Archaea;p__Halobacterota;c__Methanosarcinia;o__Methanotrichales;f__Methanotrichaceae;g__Methanothrix;s__Methanothrix_sp002505805
coassembly.multi.bam_bin.612	1.21151	2.24581	0.467437	15826	4026209	421	2275_1	2.32383	Others	Single-bam and multi-bam coassembly	coassembly.multi.bam	p__Bacteroidetes_(UID2591)	84.82	10.99	82.14	43.7319	d__Bacteria;p__Bacteroidota;c__Bacteroidia;o__Chitinophagales;f__Chitinophagaceae;g__JJ008;s__
coassembly.multi.bam_bin.613	0.66632	0.990612	0.719766	4757	3343502	734	1076_1	0.99063	Low_quality	Single-bam and multi-bam coassembly	coassembly.multi.bam	c__Deltaproteobacteria_(UID3216)	38.57	0.16	0	42.0037	d__Bacteria;p__Myxococcota;c__UBA796;o__UBA796;f__;g__;s__
coassembly.multi.bam_bin.614	2.01215	4.08911	0.648867	198325	2691317	27	1603_1	1.92091	High_quality	Shared by all assemblies	coassembly.multi.bam	o__Sphingomonadales_(UID3310)	99.35	0.39	0	103.499	d__Bacteria;p__Proteobacteria;c__Alphaproteobacteria;o__Sphingomonadales;f__Sphingomonadaceae;g__Novosphingobium;s__
coassembly.multi.bam_bin.615	0.791041	1.27776	0.696606	7000	258508	41	340_0	1.27776	Low_quality	Multi_bam coassembly	coassembly.multi.bam	root_(UID1)	0	0	0	4.42683	NA
coassembly.multi.bam_bin.616	0.794796	1.2864	0.502962	25475	3116842	179	1795_1	1.32113	High_quality	Single-bam and multi-bam coassembly	coassembly.multi.bam	p__Bacteroidetes_(UID2605)	94.56	2.06	25	89.8477	d__Bacteria;p__Bacteroidota;c__Bacteroidia;o__Bacteroidales;f__vadinHA17;g__SR-FBR-E99;s__
coassembly.multi.bam_bin.617	1.17192	2.15465	0.362016	80893	4228658	115	2306_1	1.65381	High_quality	Shared by all assemblies	coassembly.multi.bam	p__Bacteroidetes_(UID2605)	98.3	1.11	0	98.4004	d__Bacteria;p__Bacteroidota;c__Bacteroidia;o__AKYH767;f__2-12-FULL-35-15;g__;s__
coassembly.multi.bam_bin.618	0.819529	1.34334	0.605369	46797	7289599	271	622_1	1.32422	High_quality	Single-bam and multi-bam coassembly	coassembly.multi.bam	k__Bacteria_(UID2982)	95.73	4.99	50	78.6518	d__Bacteria;p__Verrucomicrobiota;c__Verrucomicrobiae;o__Verrucomicrobiales;f__Verrucomicrobiaceae;g__;s__
coassembly.multi.bam_bin.619	0.602207	0.843004	0.670785	4496	2129063	485	1549_1	0.80527	Medium_quality	Single-bam and multi-bam coassembly	coassembly.multi.bam	k__Bacteria_(UID203)	66.99	4.94	0	46.4955	d__Bacteria;p__Proteobacteria;c__Gammaproteobacteria;o__Burkholderiales;f__Burkholderiaceae;g__Ottowia;s__
coassembly.multi.bam_bin.62	0.70631	1.08268	0.627193	8198	2174119	333	1427_1	1.09295	Medium_quality	Single-bam and multi-bam coassembly	coassembly.multi.bam	c__Betaproteobacteria_(UID3959)	58.58	1.45	30	56.2708	d__Bacteria;p__Proteobacteria;c__Gammaproteobacteria;o__Burkholderiales;f__UKL13-2;g__;s__
coassembly.multi.bam_bin.620	1.13109	2.06065	0.627959	281127	3705382	67	1233_1	2.09329	High_quality	Single-bam and multi-bam coassembly	coassembly.multi.bam	c__Alphaproteobacteria_(UID3422)	98.11	3.44	38.89	88.5211	d__Bacteria;p__Proteobacteria;c__Alphaproteobacteria;o__Caulobacterales;f__Hyphomonadaceae;g__SWB02;s__
coassembly.multi.bam_bin.621	0.658278	0.972095	0.4239	15628	2588740	252	367_1	1.0033	Medium_quality	Single-bam and multi-bam coassembly	coassembly.multi.bam	k__Bacteria_(UID2982)	87.63	0.68	0	89.0584	d__Bacteria;p__Verrucomicrobiota_A;c__Chlamydiia;o__Parachlamydiales;f__;g__;s__
coassembly.multi.bam_bin.622	1.05176	1.878	0.3723	25904	1172412	67	55_1	1.89563	Medium_quality	Single-bam and multi-bam coassembly	coassembly.multi.bam	k__Bacteria_(UID203)	70.53	1.72	100	68.7311	d__Bacteria;p__Patescibacteria;c__Gracilibacteria;o__Absconditabacterales;f__;g__;s__
coassembly.multi.bam_bin.623	0.531709	0.680696	0.641806	4022	1630900	403	923_1	0.669025	Low_quality	Single-bam and multi-bam coassembly	coassembly.multi.bam	k__Bacteria_(UID203)	20.69	0	0	24.8398	d__Bacteria;p__Acidobacteriota;c__Acidobacteriae;o__Bryobacterales;f__Bryobacteraceae;g__;s__
coassembly.multi.bam_bin.624	1.02218	1.8099	0.571257	214233	811769	6	743_1	1.69179	Medium_quality	Shared by all assemblies	coassembly.multi.bam	k__Bacteria_(UID1452)	75.62	0	0	81.7574	d__Bacteria;p__Patescibacteria;c__Kazan-3B-28;o__;f__;g__;s__
coassembly.multi.bam_bin.625	0.483344	0.569347	0.478381	6806	393437	65	413_0	0.569347	Medium_quality	Multi_bam coassembly	coassembly.multi.bam	k__Bacteria_(UID203)	52.03	0	0	56.4428	d__Bacteria;p__Patescibacteria;c__Paceibacteria;o__UBA9983_A;f__UBA2163;g__C7867-001;s__
coassembly.multi.bam_bin.626	0.800706	1.30001	0.309517	38268	1383301	58	539_1	1.68896	High_quality	Shared by all assemblies	coassembly.multi.bam	o__Rickettsiales_(UID3809)	94.12	1.66	0	91.0962	d__Bacteria;p__Proteobacteria;c__Alphaproteobacteria;o__Rickettsiales;f__Anaplasmataceae;g__;s__
coassembly.multi.bam_bin.627	0.571849	0.773112	0.544061	7927	331482	47	2517_1	0.801794	Low_quality	Single-bam and multi-bam coassembly	coassembly.multi.bam	k__Bacteria_(UID2495)	35.23	0	0	39.719	d__Bacteria;p__Patescibacteria;c__Paceibacteria;o__UBA9983_A;f__UBA2163;g__OLB19;s__
coassembly.multi.bam_bin.628	0.909357	1.55015	0.385588	61231	1921369	45	2230_0	1.55015	Low_quality	Multi_bam coassembly	coassembly.multi.bam	p__Bacteroidetes_(UID2591)	49.08	0.99	0	49.6412	d__Bacteria;p__Bacteroidota;c__Bacteroidia;o__Chitinophagales;f__LD1;g__;s__
coassembly.multi.bam_bin.629	1.48971	2.88629	0.43732	11024	276678	31	2053_0	2.88629	Low_quality	Multi_bam coassembly	coassembly.multi.bam	root_(UID1)	0	0	0	4.65391	NA
coassembly.multi.bam_bin.63	0.670485	1.0002	0.386371	6684	412707	71	178_0	1.0002	Low_quality	Multi_bam coassembly	coassembly.multi.bam	_root_(UID1)	4.17	0	0	8.57374	NA
coassembly.multi.bam_bin.630	1.08606	1.95697	0.511865	132788	4595349	62	414_1	1.59655	High_quality	Shared by all assemblies	coassembly.multi.bam	c__Gammaproteobacteria_(UID4444)	98.48	0.39	50	102.623	d__Bacteria;p__Proteobacteria;c__Gammaproteobacteria;o__Pseudomonadales;f__Cellvibrionaceae;g__;s__
coassembly.multi.bam_bin.631	1.11738	2.02909	0.719113	18787	5514148	462	1177_1	1.51961	Medium_quality	Shared by all assemblies	coassembly.multi.bam	k__Bacteria_(UID2565)	89.25	4.84	16.67	70.7773	d__Bacteria;p__Planctomycetota;c__UBA1135;o__UBA1135;f__GCA-002686595;g__;s__
coassembly.multi.bam_bin.632	0.861849	1.44078	0.492099	5641	2014017	387	2054_1	1.5518	Medium_quality	Single-bam and multi-bam coassembly	coassembly.multi.bam	c__Betaproteobacteria_(UID3959)	66.6	1.61	50	63.6739	d__Bacteria;p__Proteobacteria;c__Gammaproteobacteria;o__Burkholderiales;f__Nitrosomonadaceae;g__Nitrosomonas;s__
coassembly.multi.bam_bin.633	0.485243	0.573719	0.414902	4093	791484	188	2411_1	0.529686	Low_quality	Single-bam and multi-bam coassembly	coassembly.multi.bam	k__Bacteria_(UID2982)	19.41	1.24	0	17.3685	d__Bacteria;p__Verrucomicrobiota_A;c__Chlamydiia;o__Parachlamydiales;f__Ga0074140;g__PALSA-1444;s__
coassembly.multi.bam_bin.634	0.630243	0.907551	0.547841	17702	3174353	242	2163_1	0.971936	High_quality	Single-bam and multi-bam coassembly	coassembly.multi.bam	k__Bacteria_(UID2495)	93.89	2.85	50	85.9557	d__Bacteria;p__AABM5-125-24;c__;o__;f__;g__;s__
coassembly.multi.bam_bin.635	0.469332	0.537087	0.671529	3895	1703985	435	1630_1	0.532724	Low_quality	Single-bam and multi-bam coassembly	coassembly.multi.bam	k__Bacteria_(UID203)	18.18	1.75	100	15.3137	d__Bacteria;p__Planctomycetota;c__Planctomycetes;o__Isosphaerales;f__Isosphaeraceae;g__;s__
coassembly.multi.bam_bin.636	0.587817	0.809875	0.575525	6397	1809772	323	724_1	0.833515	Low_quality	Single-bam and multi-bam coassembly	coassembly.multi.bam	k__Bacteria_(UID2565)	31.69	1.15	0	30.3218	d__Bacteria;p__Planctomycetota;c__Planctomycetes;o__Pirellulales;f__Pirellulaceae;g__;s__
coassembly.multi.bam_bin.637	0.765138	1.21812	0.616755	30618	9275019	462	626_1	1.17936	Others	Single-bam and multi-bam coassembly	coassembly.multi.bam	k__Bacteria_(UID2982)	91.6	34.15	75	-48.3728	d__Bacteria;p__Verrucomicrobiota;c__Verrucomicrobiae;o__Verrucomicrobiales;f__Verrucomicrobiaceae;g__;s__
coassembly.multi.bam_bin.638	0.617821	0.878953	0.413363	5218	2663985	530	2344_1	0.904236	Medium_quality	Single-bam and multi-bam coassembly	coassembly.multi.bam	p__Bacteroidetes_(UID2591)	66.35	3.66	50	54.1599	d__Bacteria;p__Bacteroidota;c__Bacteroidia;o__Chitinophagales;f__Chitinophagaceae;g__JJ008;s__
coassembly.multi.bam_bin.639	1.11174	2.01609	0.528182	14105	4634355	465	829_1	2.06702	High_quality	Single-bam and multi-bam coassembly	coassembly.multi.bam	k__Bacteria_(UID3187)	90.43	4.27	33.33	75.2803	d__Bacteria;p__Acidobacteriota;c__Blastocatellia;o__Pyrinomonadales;f__;g__;s__
coassembly.multi.bam_bin.64	0.644734	0.940915	0.728747	5101	2326927	471	1974_1	0.970158	Low_quality	Single-bam and multi-bam coassembly	coassembly.multi.bam	k__Bacteria_(UID203)	46.03	0	0	50.2986	d__Bacteria;p__Actinobacteriota;c__Acidimicrobiia;o__IMCC26256;f__PALSA-555;g__;s__
coassembly.multi.bam_bin.640	0.87913	1.48056	0.653909	5243	252705	48	328_0	1.48056	Low_quality	Multi_bam coassembly	coassembly.multi.bam	root_(UID1)	4.17	0	0	8.45232	NA
coassembly.multi.bam_bin.641	0.791887	1.2797	0.701661	10377	9190343	1182	1668_1	1.38944	Others	Single-bam and multi-bam coassembly	coassembly.multi.bam	k__Bacteria_(UID2565)	85.23	20.37	25	-6.90383	d__Bacteria;p__Planctomycetota;c__Planctomycetes;o__Gemmatales;f__Gemmataceae;g__;s__
coassembly.multi.bam_bin.642	0.85603	1.42738	0.358501	30620	4946791	273	2256_2	1.42738	Others	Multi_bam coassembly	coassembly.multi.bam	k__Bacteria_(UID203)	100	37.77	91.8	-49.0124	d__Bacteria;p__Bacteroidota;c__Bacteroidia;o__Chitinophagales;f__Saprospiraceae;g__OLB9;s__
coassembly.multi.bam_bin.643	0.660518	0.977253	0.646472	22547	4434816	311	826_1	0.882588	Medium_quality	Shared by all assemblies	coassembly.multi.bam	k__Bacteria_(UID2495)	89.4	0	0	94.4117	d__Bacteria;p__Fibrobacterota;c__Fibrobacteria;o__UBA5070;f__UBA5070;g__UBA5070;s__
coassembly.multi.bam_bin.644	0.731778	1.14131	0.515791	11905	6221186	664	563_1	1.13962	Medium_quality	Single-bam and multi-bam coassembly	coassembly.multi.bam	p__Bacteroidetes_(UID2591)	88.5	5.9	50	66.6424	d__Bacteria;p__Bacteroidota;c__Bacteroidia;o__Chitinophagales;f__Saprospiraceae;g__;s__
coassembly.multi.bam_bin.645	0.572568	0.774768	0.374854	5959	14771178	2733	2447_1	0.774992	Others	Single-bam and multi-bam coassembly	coassembly.multi.bam	k__Archaea_(UID2)	36.8	12.68	54.17	-15.3849	d__Archaea;p__Asgardarchaeota;c__Lokiarchaeia;o__;f__;g__;s__
coassembly.multi.bam_bin.646	0.897438	1.52271	0.518458	6610	7342788	1244	222_1	1.67455	Others	Single-bam and multi-bam coassembly	coassembly.multi.bam	k__Bacteria_(UID203)	77.41	65.99	67.01	-203.922	d__Bacteria;p__Chloroflexota;c__Anaerolineae;o__Anaerolineales;f__envOPS12;g__OLB14;s__
coassembly.multi.bam_bin.647	0.750222	1.18378	0.629943	13623	2772620	286	845_1	1.20177	Medium_quality	Single-bam and multi-bam coassembly	coassembly.multi.bam	c__Alphaproteobacteria_(UID3422)	70.06	1.46	28.57	67.9369	d__Bacteria;p__Proteobacteria;c__Alphaproteobacteria;o__Caulobacterales;f__Hyphomonadaceae;g__;s__
coassembly.multi.bam_bin.648	0.958469	1.66322	0.604143	16897	4884890	435	1323_1	1.80022	Others	Single-bam and multi-bam coassembly	coassembly.multi.bam	k__Bacteria_(UID203)	93.97	31.64	4.12	-58.059	d__Bacteria;p__Proteobacteria;c__Alphaproteobacteria;o__Rhizobiales;f__Xanthobacteraceae;g__Afipia;s__
coassembly.multi.bam_bin.649	1.31196	2.47707	0.500827	52190	955845	32	603_1	1.61659	Medium_quality	Shared by all assemblies	coassembly.multi.bam	k__Bacteria_(UID1452)	70.96	0	0	76.3913	d__Bacteria;p__Patescibacteria;c__Paceibacteria_A;o__Moranbacterales;f__UBA1568;g__;s__
coassembly.multi.bam_bin.65	0.852659	1.41962	0.693301	4852	2109169	466	1190_1	1.5436	Medium_quality	Single-bam and multi-bam coassembly	coassembly.multi.bam	p__Actinobacteria_(UID1454)	52.51	3.08	88.89	44.0914	d__Bacteria;p__Actinobacteriota;c__Thermoleophilia;o__Solirubrobacterales;f__70-9;g__;s__
coassembly.multi.bam_bin.650	1.23426	2.29818	0.499305	271115	3028836	22	14_1	2.27939	High_quality	Single-bam and multi-bam coassembly	coassembly.multi.bam	k__Bacteria_(UID1453)	94.44	0.85	0	96.4451	d__Bacteria;p__Cyanobacteria;c__Vampirovibrionia;o__Vampirovibrionales;f__;g__;s__
coassembly.multi.bam_bin.651	0.769555	1.22829	0.677753	46469	5572432	350	1249_1	1.55252	Others	Single-bam and multi-bam coassembly	coassembly.multi.bam	o__Rhizobiales_(UID3447)	93.91	23.35	24.42	-11.7647	d__Bacteria;p__Proteobacteria;c__Alphaproteobacteria;o__Rhizobiales;f__Hyphomicrobiaceae;g__;s__
coassembly.multi.bam_bin.652	1.15403	2.11347	0.452918	248937	948052	10	2533_1	2.0998	Medium_quality	Single-bam and multi-bam coassembly	coassembly.multi.bam	k__Bacteria_(UID1452)	68.15	0	0	74.3625	d__Bacteria;p__Patescibacteria;c__Paceibacteria_A;o__Moranbacterales;f__UBA1568;g__UBA1568;s__
coassembly.multi.bam_bin.653	0.480576	0.562974	0.408554	6526	572787	99	2030_1	0.819027	Medium_quality	Shared by all assemblies	coassembly.multi.bam	k__Bacteria_(UID1452)	59.14	0	0	63.5318	d__Bacteria;p__Patescibacteria;c__Saccharimonadia;o__UBA4664;f__;g__;s__
coassembly.multi.bam_bin.654	0.900736	1.5303	0.687144	23251	7653980	541	1525_1	1.50351	Others	Single-bam and multi-bam coassembly	coassembly.multi.bam	k__Bacteria_(UID203)	81.38	81.03	21.43	-301.378	d__Bacteria;p__Proteobacteria;c__Gammaproteobacteria;o__Burkholderiales;f__Burkholderiaceae;g__Rubrivivax;s__
coassembly.multi.bam_bin.655	0.924863	1.58585	0.37214	74344	4135380	103	2226_1	1.59615	High_quality	Single-bam and multi-bam coassembly	coassembly.multi.bam	p__Bacteroidetes_(UID2591)	98.85	0	0	104.458	d__Bacteria;p__Bacteroidota;c__Bacteroidia;o__Chitinophagales;f__;g__;s__
coassembly.multi.bam_bin.656	1.69675	3.36296	0.41539	57381	3579321	116	2379_1	1.2866	High_quality	Shared by all assemblies	coassembly.multi.bam	p__Bacteroidetes_(UID2605)	95.08	4.52	80	81.5747	d__Bacteria;p__Bacteroidota;c__Bacteroidia;o__NS11-12g;f__UKL13-3;g__;s__
coassembly.multi.bam_bin.657	0.936373	1.61235	0.495807	67255	228825	5	2547_1	1.61524	Low_quality	Single-bam and multi-bam coassembly	coassembly.multi.bam	root_(UID1)	0	0	0	5.55812	NA
coassembly.multi.bam_bin.658	0.98341	1.72064	0.353868	6315	11858409	2066	2363_1	1.77925	Low_quality	Single-bam and multi-bam coassembly	coassembly.multi.bam	k__Bacteria_(UID3187)	13.74	1.73	0	9.46534	d__Bacteria;p__Bacteroidota;c__Bacteroidia;o__;f__;g__;s__
coassembly.multi.bam_bin.659	1.24888	2.33184	0.705159	28162	5714797	317	1324_1	2.32966	Medium_quality	Single-bam and multi-bam coassembly	coassembly.multi.bam	c__Alphaproteobacteria_(UID3305)	95.22	8.7	3.7	57.1648	d__Bacteria;p__Proteobacteria;c__Alphaproteobacteria;o__Reyranellales;f__;g__;s__
coassembly.multi.bam_bin.66	1.12252	2.04093	0.609419	8951	3205939	453	630_1	2.01986	Low_quality	Single-bam and multi-bam coassembly	coassembly.multi.bam	k__Bacteria_(UID203)	34.48	3.45	100	25.2298	d__Bacteria;p__Verrucomicrobiota;c__Verrucomicrobiae;o__Verrucomicrobiales;f__Verrucomicrobiaceae;g__Prosthecobacter;s__
coassembly.multi.bam_bin.660	1.35144	2.56795	0.617992	13037	3642146	425	1337_1	2.68504	Others	Single-bam and multi-bam coassembly	coassembly.multi.bam	k__Bacteria_(UID203)	84.48	20.38	61.54	-0.140375	d__Bacteria;p__Proteobacteria;c__Gammaproteobacteria;o__Burkholderiales;f__Burkholderiaceae;g__Rhodoferax;s__
coassembly.multi.bam_bin.661	0.732599	1.14321	0.423098	31338	2589391	158	527_1	1.19866	Medium_quality	Single-bam and multi-bam coassembly	coassembly.multi.bam	k__Bacteria_(UID3187)	83.14	7	10	54.0163	d__Bacteria;p__UBA10199;c__UBA10199;o__;f__;g__;s__
coassembly.multi.bam_bin.662	0.433591	0.4548	0.389778	3955	384613	95	1657_1	0.426283	Low_quality	Single-bam and multi-bam coassembly	coassembly.multi.bam	root_(UID1)	0	0	0	4.14137	NA
coassembly.multi.bam_bin.663	0.813439	1.32932	0.547654	7893	5510582	817	295_1	1.3476	Medium_quality	Single-bam and multi-bam coassembly	coassembly.multi.bam	k__Bacteria_(UID1452)	80.71	5.36	33.33	60.1834	d__Bacteria;p__Chloroflexota;c__Anaerolineae;o__SBR1031;f__UBA2796;g__;s__
coassembly.multi.bam_bin.664	0.811986	1.32598	0.54844	48979	6090101	334	211_1	1.39441	High_quality	Single-bam and multi-bam coassembly	coassembly.multi.bam	k__Bacteria_(UID1452)	93.54	2.91	0	84.3896	d__Bacteria;p__Chloroflexota;c__Anaerolineae;o__Anaerolineales;f__;g__;s__
coassembly.multi.bam_bin.665	1.32133	2.49864	0.426233	144176	3584824	47	2305_1	1.81208	High_quality	Shared by all assemblies	coassembly.multi.bam	p__Bacteroidetes_(UID2591)	98.03	0.25	0	102.719	d__Bacteria;p__Bacteroidota;c__Bacteroidia;o__Chitinophagales;f__Chitinophagaceae;g__OLB11;s__
coassembly.multi.bam_bin.666	0.490342	0.585458	0.658538	4184	2895523	699	726_1	0.556515	Low_quality	Single-bam and multi-bam coassembly	coassembly.multi.bam	k__Bacteria_(UID2565)	47.21	2.87	25	37.747	d__Bacteria;p__Planctomycetota;c__Planctomycetes;o__Pirellulales;f__PALSA-1355;g__;s__
coassembly.multi.bam_bin.667	1.66091	3.28045	0.73304	24569	3524037	226	1188_1	1.8381	High_quality	Shared by all assemblies	coassembly.multi.bam	k__Bacteria_(UID2495)	96.7	2.2	0	90.7546	d__Bacteria;p__Gemmatimonadota;c__Gemmatimonadetes;o__Gemmatimonadales;f__Gemmatimonadaceae;g__Fen-1231;s__
coassembly.multi.bam_bin.668	0.860252	1.4371	0.69045	21583	7768515	542	1105_1	1.45527	High_quality	Single-bam and multi-bam coassembly	coassembly.multi.bam	c__Deltaproteobacteria_(UID3216)	93.44	1.85	16.67	89.4882	d__Bacteria;p__Myxococcota;c__Myxococcia;o__Myxococcales;f__Myxococcaceae;g__;s__
coassembly.multi.bam_bin.669	1.16024	2.12775	0.711223	6527	4678128	793	1342_0	2.12775	Others	Multi_bam coassembly	coassembly.multi.bam	c__Gammaproteobacteria_(UID4202)	67.49	44.82	12.41	-146.656	d__Bacteria;p__Proteobacteria;c__Gammaproteobacteria;o__Steroidobacterales;f__Steroidobacteraceae;g__;s__
coassembly.multi.bam_bin.67	1.28712	2.41988	0.677613	6807	2301886	392	1919_1	2.42495	Others	Single-bam and multi-bam coassembly	coassembly.multi.bam	k__Bacteria_(UID203)	45.69	19.83	73.33	-34.5058	d__Bacteria;p__Actinobacteriota;c__Actinobacteria;o__Nanopelagicales;f__GCA-2699445;g__;s__
coassembly.multi.bam_bin.670	1.90133	3.83396	0.690381	99636	3391469	78	1275_1	1.83241	High_quality	Shared by all assemblies	coassembly.multi.bam	c__Alphaproteobacteria_(UID3305)	99.13	0.98	50	100.475	d__Bacteria;p__Proteobacteria;c__Alphaproteobacteria;o__UBA1301;f__UBA1301;g__;s__
coassembly.multi.bam_bin.671	0.505819	0.621092	0.617807	3234	383019	115	1491_0	0.621092	Low_quality	Multi_bam coassembly	coassembly.multi.bam	k__Bacteria_(UID203)	13.17	0	0	17.2107	d__Bacteria;p__Proteobacteria;c__Gammaproteobacteria;o__Burkholderiales;f__Burkholderiaceae;g__Ottowia;s__
coassembly.multi.bam_bin.672	0.479453	0.560389	0.567654	5419	742459	147	70_1	0.577886	Low_quality	Single-bam and multi-bam coassembly	coassembly.multi.bam	k__Bacteria_(UID203)	38.51	0	0	42.8088	d__Bacteria;p__Omnitrophota;c__koll11;o__2-02-FULL-51-18;f__;g__;s__
coassembly.multi.bam_bin.673	0.632298	0.912283	0.372805	13944	3029664	303	2392_1	0.922009	Medium_quality	Single-bam and multi-bam coassembly	coassembly.multi.bam	o__Cytophagales_(UID2936)	58.37	1.93	0	53.4914	d__Bacteria;p__Bacteroidota;c__Bacteroidia;o__Cytophagales;f__Spirosomaceae;g__Leadbetterella;s__
coassembly.multi.bam_bin.674	1.57927	3.0925	0.472484	158946	262991	3	298_1	3.08191	Low_quality	Single-bam and multi-bam coassembly	coassembly.multi.bam	root_(UID1)	0	0	0	5.98816	NA
coassembly.multi.bam_bin.675	0.912555	1.55752	0.539688	14938	3747527	342	186_1	1.5661	Medium_quality	Single-bam and multi-bam coassembly	coassembly.multi.bam	k__Bacteria_(UID2495)	87.13	1.12	100	87.4558	d__Bacteria;p__Spirochaetota;c__Leptospirae;o__Turneriellales;f__Turneriellaceae;g__Turneriella;s__
coassembly.multi.bam_bin.676	1.08732	1.95988	0.42929	405029	2086436	13	673_1	1.66212	High_quality	Shared by all assemblies	coassembly.multi.bam	k__Bacteria_(UID2982)	99.32	0.68	0	102.376	d__Bacteria;p__Verrucomicrobiota;c__Verrucomicrobiae;o__;f__;g__;s__
coassembly.multi.bam_bin.677	0.772764	1.23568	0.610867	22617	5522237	400	1303_1	1.3036	Medium_quality	Single-bam and multi-bam coassembly	coassembly.multi.bam	o__Rhizobiales_(UID3447)	90.98	5.53	4	68.5644	d__Bacteria;p__Proteobacteria;c__Alphaproteobacteria;o__Rhizobiales;f__Anderseniellaceae;g__;s__
coassembly.multi.bam_bin.678	0.570364	0.769692	0.44211	9300	2003838	264	1652_1	0.794723	Medium_quality	Single-bam and multi-bam coassembly	coassembly.multi.bam	p__Proteobacteria_(UID3214)	52.56	0.05	0	56.8789	d__Bacteria;p__Bdellovibrionota_B;c__UBA2361;o__UBA2361;f__;g__;s__
coassembly.multi.bam_bin.679	0.858941	1.43408	0.596164	139566	6814768	181	620_1	1.74613	Others	Single-bam and multi-bam coassembly	coassembly.multi.bam	k__Bacteria_(UID2982)	97.3	13.18	4.55	37.9228	d__Bacteria;p__Verrucomicrobiota;c__Verrucomicrobiae;o__Pedosphaerales;f__Pedosphaeraceae;g__;s__
coassembly.multi.bam_bin.68	0.747591	1.17772	0.615039	8291	325666	56	474_0	1.17772	Low_quality	Multi_bam coassembly	coassembly.multi.bam	_root_(UID1)	4.17	0	0	8.68146	NA
coassembly.multi.bam_bin.680	0.843648	1.39887	0.358238	8455	592506	88	2509_1	1.47569	Medium_quality	Single-bam and multi-bam coassembly	coassembly.multi.bam	k__Bacteria_(UID203)	74.32	7.52	62.5	45.9413	d__Bacteria;p__Patescibacteria;c__Paceibacteria;o__UBA9983_A;f__UBA1006;g__;s__
coassembly.multi.bam_bin.681	1.49946	2.90874	0.685797	85179	2907126	64	1220_1	1.52271	High_quality	Shared by all assemblies	coassembly.multi.bam	c__Alphaproteobacteria_(UID3422)	99.35	0.72	20	101.57	d__Bacteria;p__Proteobacteria;c__Alphaproteobacteria;o__Caulobacterales;f__Caulobacteraceae;g__;s__
coassembly.multi.bam_bin.682	1.15409	2.1136	0.701749	75780	5131993	158	1387_1	2.2246	High_quality	Single-bam and multi-bam coassembly	coassembly.multi.bam	c__Betaproteobacteria_(UID3959)	96.41	3.79	16.67	83.7096	d__Bacteria;p__Proteobacteria;c__Gammaproteobacteria;o__Burkholderiales;f__UKL13-2;g__GR16-43;s__
coassembly.multi.bam_bin.683	1.20449	2.22965	0.6375	171016	3083575	55	805_1	1.69095	High_quality	Shared by all assemblies	coassembly.multi.bam	o__Rhizobiales_(UID3642)	96.52	1.74	28.57	94.3419	d__Bacteria;p__Proteobacteria;c__Alphaproteobacteria;o__Rhizobiales;f__Xanthobacteraceae;g__;s__
coassembly.multi.bam_bin.684	0.926435	1.58947	0.715372	5668	3165320	595	1113_1	1.6115	Medium_quality	Single-bam and multi-bam coassembly	coassembly.multi.bam	k__Bacteria_(UID203)	65.52	0	0	69.8413	d__Bacteria;p__Eisenbacteria;c__RBG-16-71-46;o__RBG-16-71-46;f__RBG-16-71-46;g__;s__
coassembly.multi.bam_bin.685	1.0805	1.94418	0.532317	164189	6496897	150	199_1	1.29231	High_quality	Shared by all assemblies	coassembly.multi.bam	k__Bacteria_(UID2565)	97.73	2.27	0	92.3844	d__Bacteria;p__Planctomycetota;c__Planctomycetes;o__Gemmatales;f__HRBIN36;g__;s__
coassembly.multi.bam_bin.686	0.881253	1.48545	0.61485	402000	3047830	25	1316_1	1.31871	High_quality	Shared by all assemblies	coassembly.multi.bam	o__Rhizobiales_(UID3642)	97.97	1.9	33.33	95.5554	d__Bacteria;p__Proteobacteria;c__Alphaproteobacteria;o__Rhizobiales;f__Xanthobacteraceae;g__Ga0077548;s__
coassembly.multi.bam_bin.687	0.805132	1.3102	0.590893	35989	8085394	685	442_1	1.51346	Medium_quality	Single-bam and multi-bam coassembly	coassembly.multi.bam	k__Bacteria_(UID1452)	93.21	9.83	24.39	51.703	d__Bacteria;p__Armatimonadota;c__Fimbriimonadia;o__Fimbriimonadales;f__Fimbriimonadaceae;g__UBA6659;s__
coassembly.multi.bam_bin.688	0.600298	0.838609	0.676545	7096	6161253	1019	1697_1	0.819293	Others	Single-bam and multi-bam coassembly	coassembly.multi.bam	k__Bacteria_(UID3187)	74.4	11.32	2.86	22.5574	d__Bacteria;p__Acidobacteriota;c__Vicinamibacteria;o__Vicinamibacterales;f__UBA2999;g__2-02-FULL-65-29;s__
coassembly.multi.bam_bin.689	0.527822	0.671749	0.470526	6601	204826	32	2014_0	0.671749	Low_quality	Multi_bam coassembly	coassembly.multi.bam	k__Bacteria_(UID203)	14.85	0	0	19.2475	d__Bacteria;p__Patescibacteria;c__Saccharimonadia;o__Saccharimonadales;f__;g__;s__
coassembly.multi.bam_bin.69	0.934923	1.60901	0.463712	10704	1352940	160	2045_1	1.61726	Medium_quality	Single-bam and multi-bam coassembly	coassembly.multi.bam	k__Bacteria_(UID2982)	85.62	1.72	100	83.3792	d__Bacteria;p__Verrucomicrobiota_A;c__Chlamydiia;o__Parachlamydiales;f__Parachlamydiaceae;g__;s__
coassembly.multi.bam_bin.690	2.20847	4.54108	0.59136	20291	5324744	386	974_1	2.30906	High_quality	Shared by all assemblies	coassembly.multi.bam	k__Bacteria_(UID1452)	97.8	3.77	25	84.8515	d__Bacteria;p__Chloroflexota;c__Chloroflexia;o__Chloroflexales;f__Roseiflexaceae;g__Kouleothrix;s__
coassembly.multi.bam_bin.691	0.642124	0.934905	0.544796	13126	2124463	214	2037_1	0.974016	High_quality	Single-bam and multi-bam coassembly	coassembly.multi.bam	k__Bacteria_(UID1453)	90.15	3.09	40	80.6772	d__Bacteria;p__Cyanobacteria;c__Vampirovibrionia;o__Vampirovibrionales;f__Vampirovibrionaceae;g__;s__
coassembly.multi.bam_bin.692	1.43804	2.76733	0.623418	22997	496787	34	964_1	2.6365	Low_quality	Single-bam and multi-bam coassembly	coassembly.multi.bam	root_(UID1)	0	0	0	5.02156	NA
coassembly.multi.bam_bin.693	0.465586	0.528463	0.561769	4942	4206313	882	569_1	0.596726	Medium_quality	Single-bam and multi-bam coassembly	coassembly.multi.bam	p__Bacteroidetes_(UID2591)	71.17	6.19	14.29	45.3573	d__Bacteria;p__Bacteroidota;c__Bacteroidia;o__Chitinophagales;f__Saprospiraceae;g__;s__
coassembly.multi.bam_bin.694	1.67296	3.3082	0.479894	668912	4916795	18	2288_1	1.7222	Others	Shared by all assemblies	coassembly.multi.bam	k__Bacteria_(UID203)	100	18.97	100	30.8267	d__Bacteria;p__Bacteroidota;c__Bacteroidia;o__Chitinophagales;f__UBA10324;g__;s__
coassembly.multi.bam_bin.695	0.943203	1.62808	0.682384	6704	4403071	765	1017_1	1.6774	Medium_quality	Single-bam and multi-bam coassembly	coassembly.multi.bam	c__Gammaproteobacteria_(UID4202)	77.79	8.36	52.63	44.7951	d__Bacteria;p__Proteobacteria;c__Gammaproteobacteria;o__Xanthomonadales;f__SZUA-5;g__;s__
coassembly.multi.bam_bin.696	0.795537	1.28811	0.688082	11838	5948201	732	1182_1	1.37509	Others	Single-bam and multi-bam coassembly	coassembly.multi.bam	k__Bacteria_(UID2495)	73.1	12.03	66.67	25.6599	d__Bacteria;p__Gemmatimonadota;c__Gemmatimonadetes;o__Gemmatimonadales;f__Gemmatimonadaceae;g__SCN-70-22;s__
coassembly.multi.bam_bin.697	1.5102	2.93346	0.698764	11771	5502757	661	1499_1	1.48891	High_quality	Shared by all assemblies	coassembly.multi.bam	o__Burkholderiales_(UID4000)	91.62	3.27	57.14	81.8252	d__Bacteria;p__Proteobacteria;c__Gammaproteobacteria;o__Burkholderiales;f__Burkholderiaceae;g__JOSHI-001;s__
coassembly.multi.bam_bin.698	1.50181	2.91416	0.690397	33427	2464709	130	1393_1	2.907	High_quality	Single-bam and multi-bam coassembly	coassembly.multi.bam	k__Bacteria_(UID1452)	92.9	1.98	50	89.1986	d__Bacteria;p__Chloroflexota;c__Dehalococcoidia;o__UBA2979;f__;g__;s__
coassembly.multi.bam_bin.699	1.03663	1.84318	0.58696	558049	4168488	21	480_1	2.02412	High_quality	Single-bam and multi-bam coassembly	coassembly.multi.bam	o__Rhizobiales_(UID3447)	98.49	0.2	0	104.106	d__Bacteria;p__Proteobacteria;c__Alphaproteobacteria;o__Rhizobiales;f__Anderseniellaceae;g__;s__
coassembly.multi.bam_bin.7	0.707958	1.08648	0.682914	6042	6557321	1178	1472_2	1.08648	Others	Multi_bam coassembly	coassembly.multi.bam	k__Bacteria_(UID203)	91.14	43.95	75	-91.2943	d__Bacteria;p__Proteobacteria;c__Gammaproteobacteria;o__Burkholderiales;f__Rhodocyclaceae;g__;s__
coassembly.multi.bam_bin.70	0.563782	0.754538	0.506342	6157	1035140	182	525_1	0.739741	Low_quality	Single-bam and multi-bam coassembly	coassembly.multi.bam	k__Bacteria_(UID203)	23.98	4.55	30.43	6.97724	d__Bacteria;p__Bdellovibrionota_A;c__UBA2651;o__UBA2651;f__UBA2651;g__;s__
coassembly.multi.bam_bin.700	0.991671	1.73966	0.381363	40970	3472011	142	2324_1	1.79923	High_quality	Single-bam and multi-bam coassembly	coassembly.multi.bam	p__Bacteroidetes_(UID2591)	97.21	0.49	0	100.07	d__Bacteria;p__Bacteroidota;c__Bacteroidia;o__Chitinophagales;f__Chitinophagaceae;g__OLB11;s__
coassembly.multi.bam_bin.701	0.630466	0.908066	0.494039	22593	2600111	202	2440_1	0.945623	Medium_quality	Single-bam and multi-bam coassembly	coassembly.multi.bam	k__Bacteria_(UID3187)	74.64	0.89	0	75.2027	d__Bacteria;p__Bdellovibrionota;c__Bdellovibrionia;o__Bdellovibrionales;f__UBA1609;g__;s__
coassembly.multi.bam_bin.702	0.562954	0.752632	0.473574	7249	699550	110	2413_1	0.765171	Low_quality	Single-bam and multi-bam coassembly	coassembly.multi.bam	k__Bacteria_(UID2982)	30.42	1.35	0	28.1143	d__Bacteria;p__Verrucomicrobiota_A;c__Chlamydiia;o__Parachlamydiales;f__Ga0074140;g__;s__
coassembly.multi.bam_bin.703	1.78009	3.55484	0.665534	10970	2687392	340	1477_16	3.53017	Medium_quality	Single-bam and multi-bam coassembly	coassembly.multi.bam	c__Betaproteobacteria_(UID3959)	76.17	4.4	93.33	62.928	d__Bacteria;p__Proteobacteria;c__Gammaproteobacteria;o__Burkholderiales;f__Hydrogenophilaceae;g__UBA3361;s__
coassembly.multi.bam_bin.704	1.5626	3.05411	0.488907	17881	4722869	395	386_1	0.993101	Medium_quality	Shared by all assemblies	coassembly.multi.bam	k__Bacteria_(UID2495)	84.6	2.35	66.67	79.3125	d__Bacteria;p__Spirochaetota;c__Leptospirae;o__Leptospirales;f__;g__;s__
coassembly.multi.bam_bin.705	1.33488	2.52984	0.731645	15892	9094396	838	1203_1	1.92285	High_quality	Shared by all assemblies	coassembly.multi.bam	c__Deltaproteobacteria_(UID3216)	93.87	2.39	0	86.7568	d__Bacteria;p__Myxococcota;c__Polyangia;o__Nannocystales;f__Nannocystaceae;g__Nannocystis;s__
coassembly.multi.bam_bin.706	0.52424	0.663503	0.705014	3715	2674317	709	1108_1	0.697857	Low_quality	Single-bam and multi-bam coassembly	coassembly.multi.bam	c__Deltaproteobacteria_(UID3216)	38.3	0	0	42.4101	d__Bacteria;p__Myxococcota;c__Myxococcia;o__Myxococcales;f__Myxococcaceae;g__;s__
coassembly.multi.bam_bin.707	2.03659	4.14537	0.678626	34015	6967081	358	966_1	2.34247	High_quality	Shared by all assemblies	coassembly.multi.bam	k__Bacteria_(UID1452)	98.27	3.96	0	83.6873	d__Bacteria;p__Chloroflexota;c__Chloroflexia;o__Chloroflexales;f__Roseiflexaceae;g__Kouleothrix;s__
coassembly.multi.bam_bin.708	0.590364	0.815737	0.367957	7321	1445782	232	2142_1	0.776712	Medium_quality	Single-bam and multi-bam coassembly	coassembly.multi.bam	k__Bacteria_(UID1452)	60.55	7.54	56.25	31.5405	d__Bacteria;p__Patescibacteria;c__Microgenomatia;o__Daviesbacterales;f__UBA10151;g__;s__
coassembly.multi.bam_bin.709	1.29476	2.43747	0.577194	38203	3544195	178	1011_1	1.61166	Medium_quality	Shared by all assemblies	coassembly.multi.bam	c__Gammaproteobacteria_(UID4267)	93.91	5.05	20	74.9453	d__Bacteria;p__Proteobacteria;c__Gammaproteobacteria;o__Competibacterales;f__Competibacteraceae;g__Contendobacter;s__
coassembly.multi.bam_bin.71	1.24536	2.32373	0.657546	16170	259517	22	160_0	2.32373	Low_quality	Multi_bam coassembly	coassembly.multi.bam	_root_(UID1)	0	0	0	4.84546	NA
coassembly.multi.bam_bin.710	0.837757	1.38531	0.52446	94256	4081706	79	816_1	1.3912	High_quality	Single-bam and multi-bam coassembly	coassembly.multi.bam	k__Bacteria_(UID2565)	95.35	1.37	50	94.9119	d__Bacteria;p__Planctomycetota;c__Planctomycetes;o__Gemmatales;f__HRBIN36;g__;s__
coassembly.multi.bam_bin.711	0.714095	1.1006	0.592375	12680	6283890	662	279_1	0.986192	High_quality	Shared by all assemblies	coassembly.multi.bam	k__Bacteria_(UID3187)	92.31	2.56	0	84.2339	d__Bacteria;p__Acidobacteriota;c__Blastocatellia;o__Pyrinomonadales;f__;g__;s__
coassembly.multi.bam_bin.712	0.480696	0.56325	0.447783	4837	1402289	302	2183_1	0.58122	Low_quality	Single-bam and multi-bam coassembly	coassembly.multi.bam	k__Bacteria_(UID3187)	43.69	1.79	0	38.982	d__Bacteria;p__Bdellovibrionota;c__Bacteriovoracia;o__UBA1018;f__;g__;s__
coassembly.multi.bam_bin.713	1.2407	2.313	0.625734	212740	3453042	59	1581_1	2.29827	High_quality	Single-bam and multi-bam coassembly	coassembly.multi.bam	f__Rhodobacteraceae_(UID3340)	98.48	1.11	16.67	99.249	d__Bacteria;p__Proteobacteria;c__Alphaproteobacteria;o__Rhodobacterales;f__Rhodobacteraceae;g__;s__
coassembly.multi.bam_bin.714	0.677687	1.01678	0.388292	23020	2823928	237	2191_1	1.1365	Others	Single-bam and multi-bam coassembly	coassembly.multi.bam	k__Bacteria_(UID203)	100	30.66	12.5	-44.4454	d__Bacteria;p__Bdellovibrionota;c__Bdellovibrionia;o__;f__;g__;s__
coassembly.multi.bam_bin.715	1.42037	2.72664	0.55575	7216	224345	33	892_0	2.72664	Low_quality	Multi_bam coassembly	coassembly.multi.bam	root_(UID1)	0	0	0	4.44203	NA
coassembly.multi.bam_bin.716	1.26076	2.35918	0.679347	32095	3291419	169	1325_0	2.35918	Medium_quality	Multi_bam coassembly	coassembly.multi.bam	o__Rhizobiales_(UID3642)	84.64	1.11	20	84.5002	d__Bacteria;p__Proteobacteria;c__Alphaproteobacteria;o__Rhizobiales;f__Xanthobacteraceae;g__Afipia;s__
coassembly.multi.bam_bin.717	0.868224	1.45545	0.696874	12246	8398405	941	1167_1	1.45952	Medium_quality	Single-bam and multi-bam coassembly	coassembly.multi.bam	c__Deltaproteobacteria_(UID3216)	79.84	6.94	6.67	50.3094	d__Bacteria;p__Myxococcota;c__Polyangia;o__Polyangiales;f__Polyangiaceae;g__;s__
coassembly.multi.bam_bin.718	1.26319	2.36478	0.730335	13122	5599884	625	1513_3	2.36478	Others	Multi_bam coassembly	coassembly.multi.bam	o__Burkholderiales_(UID4000)	85.53	31.99	16.03	-64.551	d__Bacteria;p__Proteobacteria;c__Gammaproteobacteria;o__Burkholderiales;f__Burkholderiaceae;g__Rubrivivax;s__
coassembly.multi.bam_bin.719	1.5548	3.03616	0.652224	22645	224721	12	1889_1	3.01401	Low_quality	Single-bam and multi-bam coassembly	coassembly.multi.bam	root_(UID1)	8.33	0	0	13.3438	NA
coassembly.multi.bam_bin.72	0.696339	1.05972	0.551673	4413	621031	139	918_0	1.05972	Low_quality	Multi_bam coassembly	coassembly.multi.bam	_root_(UID1)	0	0	0	4.19616	NA
coassembly.multi.bam_bin.720	1.70209	3.37527	0.63109	64690	3286592	141	1232_1	1.06731	High_quality	Shared by all assemblies	coassembly.multi.bam	c__Alphaproteobacteria_(UID3422)	95.94	2.27	60	91.4907	d__Bacteria;p__Proteobacteria;c__Alphaproteobacteria;o__Caulobacterales;f__Hyphomonadaceae;g__SWB02;s__
coassembly.multi.bam_bin.721	0.706794	1.0838	0.63327	8754	1201216	160	1440_1	1.09948	Low_quality	Single-bam and multi-bam coassembly	coassembly.multi.bam	k__Bacteria_(UID203)	18.97	0	0	23.5086	d__Bacteria;p__Proteobacteria;c__Gammaproteobacteria;o__Burkholderiales;f__Rhodocyclaceae;g__;s__
coassembly.multi.bam_bin.722	0.729248	1.13549	0.477171	99481	2873033	82	156_1	1.23995	Medium_quality	Single-bam and multi-bam coassembly	coassembly.multi.bam	k__Bacteria_(UID3187)	85.13	1.96	0	81.0839	d__Bacteria;p__Bdellovibrionota;c__UBA2394;o__UBA2394;f__UBA2394;g__;s__
coassembly.multi.bam_bin.723	1.68329	3.33198	0.670221	140623	4688117	65	1256_2	2.57115	High_quality	Shared by all assemblies	coassembly.multi.bam	c__Alphaproteobacteria_(UID3305)	98.63	1.31	33.33	98.4435	d__Bacteria;p__Proteobacteria;c__Alphaproteobacteria;o__Dongiales;f__Dongiaceae;g__;s__
coassembly.multi.bam_bin.724	2.02885	4.12754	0.393975	31250	2746126	163	2376_1	1.9285	High_quality	Shared by all assemblies	coassembly.multi.bam	p__Bacteroidetes_(UID2605)	95.79	0.95	100	97.1649	d__Bacteria;p__Bacteroidota;c__Bacteroidia;o__AKYH767-A;f__OLB10;g__OLB10;s__OLB10_sp001567275
coassembly.multi.bam_bin.725	1.58553	3.1069	0.670022	88659	4761334	104	1399_1	1.01564	Medium_quality	Shared by all assemblies	coassembly.multi.bam	k__Bacteria_(UID3187)	98.01	5.98	14.29	74.6608	d__Bacteria;p__Acidobacteriota;c__Vicinamibacteria;o__Vicinamibacterales;f__UBA2999;g__;s__
coassembly.multi.bam_bin.726	0.844321	1.40042	0.637426	6581	5668622	989	682_1	1.43376	Medium_quality	Single-bam and multi-bam coassembly	coassembly.multi.bam	k__Bacteria_(UID2982)	76.69	3.74	66.67	64.8794	d__Bacteria;p__Verrucomicrobiota;c__Verrucomicrobiae;o__Verrucomicrobiales;f__;g__;s__
coassembly.multi.bam_bin.727	0.455775	0.505875	0.385735	3930	4010054	1016	1726_1	0.494282	Low_quality	Single-bam and multi-bam coassembly	coassembly.multi.bam	k__Archaea_(UID2)	25.68	5.98	18.75	1.03945	d__Archaea;p__Asgardarchaeota;c__Heimdallarchaeia;o__;f__;g__;s__
coassembly.multi.bam_bin.728	1.33465	2.5293	0.676802	54369	3083122	101	1459_1	2.53633	Medium_quality	Single-bam and multi-bam coassembly	coassembly.multi.bam	f__Rhodocyclaceae_(UID3972)	86.82	1.75	72.73	84.7945	d__Bacteria;p__Proteobacteria;c__Gammaproteobacteria;o__Burkholderiales;f__Rhodocyclaceae;g__UTPRO2;s__
coassembly.multi.bam_bin.729	1.20065	2.22079	0.511085	102586	3428338	57	548_1	1.66575	High_quality	Shared by all assemblies	coassembly.multi.bam	k__Bacteria_(UID2570)	94.54	1.37	0	93.4592	d__Bacteria;p__Bacteroidota;c__Rhodothermia;o__Rhodothermales;f__UBA2364;g__;s__
coassembly.multi.bam_bin.73	0.987677	1.73047	0.557808	8933	6415072	931	1624_1	1.81419	Medium_quality	Single-bam and multi-bam coassembly	coassembly.multi.bam	k__Bacteria_(UID2565)	82.02	0.9	0	82.0688	d__Bacteria;p__Planctomycetota;c__Planctomycetes;o__Planctomycetales;f__Planctomycetaceae;g__Fuerstia;s__
coassembly.multi.bam_bin.730	0.8298	1.36699	0.424313	73259	619272	21	2069_1	1.42637	Medium_quality	Single-bam and multi-bam coassembly	coassembly.multi.bam	k__Bacteria_(UID1452)	67	0.93	0	67.9509	d__Bacteria;p__Patescibacteria;c__Saccharimonadia;o__Saccharimonadales;f__Saccharimonadaceae;g__;s__
coassembly.multi.bam_bin.731	0.492313	0.589996	0.64465	3513	685628	187	615_1	0.529172	Low_quality	Single-bam and multi-bam coassembly	coassembly.multi.bam	k__Bacteria_(UID203)	3.51	0	0	7.59211	NA
coassembly.multi.bam_bin.732	1.60864	3.16011	0.547941	30569	3977621	246	133_1	1.22695	Medium_quality	Shared by all assemblies	coassembly.multi.bam	k__Bacteria_(UID3187)	95.39	8.59	84.62	64.8727	d__Bacteria;p__Acidobacteriota;c__Blastocatellia;o__Pyrinomonadales;f__Pyrinomonadaceae;g__OLB17;s__
coassembly.multi.bam_bin.733	0.526342	0.668341	0.457579	7827	1884645	281	2109_1	0.692292	Low_quality	Single-bam and multi-bam coassembly	coassembly.multi.bam	k__Bacteria_(UID203)	37.93	1.72	0	33.8127	d__Bacteria;p__Bdellovibrionota_B;c__UBA2361;o__UBA2361;f__;g__;s__
coassembly.multi.bam_bin.734	0.853317	1.42113	0.668622	25297	5453319	421	1092_1	1.46946	High_quality	Single-bam and multi-bam coassembly	coassembly.multi.bam	k__Bacteria_(UID2495)	92.86	1.28	50	92.1692	d__Bacteria;p__Eisenbacteria;c__RBG-16-71-46;o__;f__;g__;s__
coassembly.multi.bam_bin.735	0.829633	1.3666	0.448995	14889	3356036	307	2257_1	1.14094	High_quality	Shared by all assemblies	coassembly.multi.bam	p__Bacteroidetes_(UID2591)	93.81	2.67	100	87.9342	d__Bacteria;p__Bacteroidota;c__Bacteroidia;o__Chitinophagales;f__Saprospiraceae;g__OLB9;s__
coassembly.multi.bam_bin.736	1.00786	1.77695	0.648876	60976	2551835	100	1352_1	1.55607	High_quality	Shared by all assemblies	coassembly.multi.bam	f__Xanthomonadaceae_(UID4214)	95.62	4.6	84	81.9931	d__Bacteria;p__Proteobacteria;c__Gammaproteobacteria;o__Xanthomonadales;f__Xanthomonadaceae;g__Thermomonas;s__
coassembly.multi.bam_bin.737	2.60704	5.45873	0.413913	134053	3562644	45	2198_2	5.31874	High_quality	Single-bam and multi-bam coassembly	coassembly.multi.bam	p__Bacteroidetes_(UID2591)	98.02	1.49	0	96.473	d__Bacteria;p__Bacteroidota;c__Bacteroidia;o__Chitinophagales;f__Saprospiraceae;g__OLB8;s__OLB8_sp001567405
coassembly.multi.bam_bin.738	0.614943	0.872325	0.658647	4233	1381433	330	1940_1	0.925166	Low_quality	Single-bam and multi-bam coassembly	coassembly.multi.bam	k__Bacteria_(UID203)	31.69	1.88	0	26.4653	d__Bacteria;p__Actinobacteriota;c__Actinobacteria;o__Propionibacteriales;f__Propionibacteriaceae;g__Propionimicrobium;s__
coassembly.multi.bam_bin.739	0.823711	1.35297	0.653635	9518	12039320	1583	924_1	1.50397	Others	Single-bam and multi-bam coassembly	coassembly.multi.bam	k__Bacteria_(UID203)	90.05	60.96	39.56	-186.054	d__Bacteria;p__Chloroflexota;c__Anaerolineae;o__Anaerolineales;f__UBA6663;g__UBA6663;s__
coassembly.multi.bam_bin.74	1.10161	1.99279	0.695702	8584	405590	65	421_1	1.82184	Low_quality	Shared by all assemblies	coassembly.multi.bam	_root_(UID1)	0	0	0	4.52883	NA
coassembly.multi.bam_bin.740	0.645591	0.942886	0.608807	4564	4921774	1067	1235_1	0.928054	Others	Single-bam and multi-bam coassembly	coassembly.multi.bam	k__Bacteria_(UID203)	73.51	52.01	11.94	-176.117	d__Bacteria;p__Proteobacteria;c__Alphaproteobacteria;o__Caulobacterales;f__Hyphomonadaceae;g__;s__
coassembly.multi.bam_bin.741	0.612901	0.867624	0.452806	4910	3124207	647	2015_1	0.970615	Medium_quality	Single-bam and multi-bam coassembly	coassembly.multi.bam	p__Bacteroidetes_(UID2591)	65.91	8.03	83.87	36.7443	d__Bacteria;p__Bacteroidota;c__Bacteroidia;o__Chitinophagales;f__LD1;g__Bog-950;s__
coassembly.multi.bam_bin.742	0.771906	1.2337	0.631697	46355	6420818	272	610_1	1.26554	Medium_quality	Single-bam and multi-bam coassembly	coassembly.multi.bam	c__Deltaproteobacteria_(UID3216)	88.28	3.71	0	75.102	d__Bacteria;p__Myxococcota;c__Polyangia;o__Polyangiales;f__Polyangiaceae;g__;s__
coassembly.multi.bam_bin.743	0.67797	1.01743	0.639593	7580	566475	92	1274_0	1.01743	Low_quality	Multi_bam coassembly	coassembly.multi.bam	k__Bacteria_(UID203)	15.52	0	0	19.9866	d__Bacteria;p__Proteobacteria;c__Alphaproteobacteria;o__Rhizobiales;f__Anderseniellaceae;g__QKVK01;s__
coassembly.multi.bam_bin.744	0.629891	0.906742	0.623356	4889	406835	86	1595_0	0.906742	Low_quality	Multi_bam coassembly	coassembly.multi.bam	k__Bacteria_(UID203)	2.59	0	0	6.83737	NA
coassembly.multi.bam_bin.745	0.980917	1.71491	0.705779	9720	4241140	568	1176_1	1.70382	Medium_quality	Shared by all assemblies	coassembly.multi.bam	k__Bacteria_(UID2565)	80.65	2.15	0	74.491	d__Bacteria;p__Planctomycetota;c__UBA1135;o__UBA1135;f__GCA-002686595;g__;s__
coassembly.multi.bam_bin.746	0.942284	1.62596	0.703399	12132	6349888	707	1514_1	1.88112	Others	Single-bam and multi-bam coassembly	coassembly.multi.bam	k__Bacteria_(UID203)	76.65	45.69	69.7	-115.252	d__Bacteria;p__Proteobacteria;c__Gammaproteobacteria;o__Burkholderiales;f__Burkholderiaceae;g__Piscinibacter;s__
coassembly.multi.bam_bin.747	0.968831	1.68708	0.3854	121883	3810206	74	2323_1	1.19301	High_quality	Shared by all assemblies	coassembly.multi.bam	p__Bacteroidetes_(UID2591)	98.52	1.23	0	98.2254	d__Bacteria;p__Bacteroidota;c__Bacteroidia;o__Chitinophagales;f__Chitinophagaceae;g__OLB11;s__
coassembly.multi.bam_bin.748	1.0945	1.97641	0.636194	151628	4994110	53	1318_1	1.97872	Medium_quality	Single-bam and multi-bam coassembly	coassembly.multi.bam	g__Bradyrhizobium_(UID3699)	89.28	2.01	18.75	85.5715	d__Bacteria;p__Proteobacteria;c__Alphaproteobacteria;o__Rhizobiales;f__Xanthobacteraceae;g__Bradyrhizobium;s__
coassembly.multi.bam_bin.749	0.549648	0.721998	0.494415	6281	1459598	250	1763_1	0.714553	Low_quality	Single-bam and multi-bam coassembly	coassembly.multi.bam	k__Bacteria_(UID203)	8.62	0	0	12.9926	d__Bacteria;p__Bdellovibrionota_B;c__UBA2361;o__UBA2361;f__UBA2361;g__;s__
coassembly.multi.bam_bin.75	0.381226	0.334241	0.606458	3617	258576	71	1231_0	0.334241	Low_quality	Multi_bam coassembly	coassembly.multi.bam	k__Bacteria_(UID203)	8.78	0	0	12.8767	NA
coassembly.multi.bam_bin.750	1.04687	1.86674	0.569091	6147	5162065	907	754_1	1.99517	Others	Single-bam and multi-bam coassembly	coassembly.multi.bam	k__Bacteria_(UID203)	64.66	44.83	85.29	-116.893	d__Bacteria;p__Proteobacteria;c__Gammaproteobacteria;o__Burkholderiales;f__;g__;s__
coassembly.multi.bam_bin.751	1.01475	1.7928	0.691408	62963	10882688	314	1147_1	1.42382	Others	Shared by all assemblies	coassembly.multi.bam	c__Deltaproteobacteria_(UID3216)	95.81	11.44	18.52	46.2538	d__Bacteria;p__Myxococcota;c__Polyangia;o__Polyangiales;f__Ga0077539;g__;s__
coassembly.multi.bam_bin.752	0.531091	0.679275	0.674423	4210	494255	122	1051_1	0.693821	Low_quality	Single-bam and multi-bam coassembly	coassembly.multi.bam	k__Bacteria_(UID2565)	18.83	0	0	23.0026	d__Bacteria;p__Planctomycetota;c__Phycisphaerae;o__Phycisphaerales;f__SM1A02;g__UBA2396;s__
coassembly.multi.bam_bin.753	1.54693	3.01804	0.719849	9802	4360445	581	1571_1	3.0411	Medium_quality	Single-bam and multi-bam coassembly	coassembly.multi.bam	k__Bacteria_(UID2495)	91.14	5.98	55.56	69.1577	d__Bacteria;p__Gemmatimonadota;c__Gemmatimonadetes;o__Gemmatimonadales;f__GWC2-71-9;g__;s__
coassembly.multi.bam_bin.754	0.468645	0.535505	0.532351	4507	408449	91	354_1	0.515114	Low_quality	Single-bam and multi-bam coassembly	coassembly.multi.bam	k__Bacteria_(UID203)	5.17	0	0	9.37669	NA
coassembly.multi.bam_bin.755	0.648846	0.950382	0.435467	25919	2035421	140	2419_1	1.04127	Medium_quality	Single-bam and multi-bam coassembly	coassembly.multi.bam	k__Bacteria_(UID2982)	93.07	8.04	6.67	58.4876	d__Bacteria;p__Verrucomicrobiota_A;c__Chlamydiia;o__Parachlamydiales;f__Ga0074140;g__PALSA-1444;s__
coassembly.multi.bam_bin.756	0.644488	0.940348	0.579635	14029	7919495	809	624_1	0.925902	Others	Single-bam and multi-bam coassembly	coassembly.multi.bam	k__Bacteria_(UID203)	90.6	24.9	25	-22.9006	d__Bacteria;p__Verrucomicrobiota;c__Verrucomicrobiae;o__Verrucomicrobiales;f__Verrucomicrobiaceae;g__;s__
coassembly.multi.bam_bin.757	1.02108	1.80737	0.465598	11906	822571	95	2025_1	1.94012	Medium_quality	Single-bam and multi-bam coassembly	coassembly.multi.bam	k__Bacteria_(UID1452)	54.13	6.93	42.86	27.1426	d__Bacteria;p__Patescibacteria;c__Saccharimonadia;o__Saccharimonadales;f__UBA4665;g__;s__
coassembly.multi.bam_bin.758	0.539293	0.698159	0.68836	3240	421143	126	1382_0	0.698159	Low_quality	Multi_bam coassembly	coassembly.multi.bam	o__Burkholderiales_(UID4000)	5.6	0.03	0	9.49166	NA
coassembly.multi.bam_bin.759	0.987697	1.73051	0.684328	11330	9714257	1137	1093_1	1.77733	Medium_quality	Single-bam and multi-bam coassembly	coassembly.multi.bam	c__Deltaproteobacteria_(UID3216)	88.24	8.73	21.05	51.0953	d__Bacteria;p__Myxococcota;c__Polyangia;o__Palsa-1104;f__;g__;s__
coassembly.multi.bam_bin.76	0.65943	0.974747	0.717273	6078	4872922	880	1173_1	0.98672	Medium_quality	Single-bam and multi-bam coassembly	coassembly.multi.bam	c__Deltaproteobacteria_(UID3216)	65.3	8.06	4.76	29.7399	d__Bacteria;p__Binatota;c__Binatia;o__UBA12015;f__UBA12015;g__;s__
coassembly.multi.bam_bin.760	2.47948	5.16505	0.693631	13187	3918237	408	1930_1	3.63277	Medium_quality	Shared by all assemblies	coassembly.multi.bam	o__Actinomycetales_(UID1815)	87.9	0.9	33.33	88.4435	d__Bacteria;p__Actinobacteriota;c__Actinobacteria;o__Mycobacteriales;f__Mycobacteriaceae;g__Mycolicibacterium;s__
coassembly.multi.bam_bin.761	1.06508	1.90867	0.323929	53405	1727414	55	685_1	1.65451	Medium_quality	Shared by all assemblies	coassembly.multi.bam	c__Deltaproteobacteria_(UID3216)	81.13	1.61	66.67	79.5962	d__Bacteria;p__Myxococcota;c__UBA727;o__UBA727;f__;g__;s__
coassembly.multi.bam_bin.762	2.06625	4.21367	0.655458	23238	3702283	270	1553_2	2.20976	Medium_quality	Shared by all assemblies	coassembly.multi.bam	o__Burkholderiales_(UID4000)	87.89	3.13	41.67	78.571	d__Bacteria;p__Proteobacteria;c__Gammaproteobacteria;o__Burkholderiales;f__Burkholderiaceae;g__;s__
coassembly.multi.bam_bin.763	1.60082	3.1421	0.615289	9330	3490898	501	1006_1	3.15033	Others	Single-bam and multi-bam coassembly	coassembly.multi.bam	k__Bacteria_(UID203)	87.93	33.17	45.9	-58.1245	d__Bacteria;p__Proteobacteria;c__Gammaproteobacteria;o__Competibacterales;f__Competibacteraceae;g__Contendobacter;s__
coassembly.multi.bam_bin.764	0.553448	0.730747	0.353184	7495	1154284	182	1656_1	0.774503	Medium_quality	Single-bam and multi-bam coassembly	coassembly.multi.bam	k__Archaea_(UID2)	64.25	7.01	0	33.661	d__Archaea;p__Micrarchaeota;c__Micrarchaeia;o__UBA10214;f__UBA10214;g__;s__
coassembly.multi.bam_bin.765	0.464351	0.525619	0.422203	5379	780645	154	597_0	0.525619	Low_quality	Multi_bam coassembly	coassembly.multi.bam	k__Bacteria_(UID1453)	42.51	3.42	25	30.5601	d__Bacteria;p__Patescibacteria;c__Microgenomatia;o__UBA1406;f__GWC2-37-13;g__;s__
coassembly.multi.bam_bin.766	1.26787	2.37554	0.326191	11589	1020046	127	44_1	1.58349	Medium_quality	Shared by all assemblies	coassembly.multi.bam	k__Bacteria_(UID203)	67.29	0	0	71.9689	d__Bacteria;p__Patescibacteria;c__Gracilibacteria;o__Absconditabacterales;f__X112;g__Aalborg-AAW-1;s__
coassembly.multi.bam_bin.767	0.919194	1.5728	0.68852	28759	9597634	549	1261_1	1.85432	Others	Single-bam and multi-bam coassembly	coassembly.multi.bam	o__Rhodospirillales_(UID3754)	92.04	65.94	38.91	-206.869	d__Bacteria;p__Proteobacteria;c__Alphaproteobacteria;o__Geminicoccales;f__Geminicoccaceae;g__;s__
coassembly.multi.bam_bin.768	0.527036	0.66994	0.569609	5964	4965403	888	1644_1	0.663972	Others	Single-bam and multi-bam coassembly	coassembly.multi.bam	k__Bacteria_(UID2982)	56.86	10.7	4.35	8.1722	d__Bacteria;p__Verrucomicrobiota;c__Verrucomicrobiae;o__Pedosphaerales;f__AV2;g__;s__
coassembly.multi.bam_bin.769	1.37285	2.61725	0.416915	155174	1069920	21	2085_1	2.59858	Medium_quality	Shared by all assemblies	coassembly.multi.bam	k__Bacteria_(UID1453)	67.52	0	0	73.4962	d__Bacteria;p__Patescibacteria;c__Saccharimonadia;o__Saccharimonadales;f__2-12-FULL-41-12;g__;s__
coassembly.multi.bam_bin.77	0.680236	1.02265	0.622101	3404	709680	196	931_0	1.02265	Low_quality	Multi_bam coassembly	coassembly.multi.bam	k__Bacteria_(UID203)	12.07	3.45	100	2.33635	d__Bacteria;p__Chloroflexota;c__Anaerolineae;o__Caldilineales;f__Caldilineaceae;g__;s__
coassembly.multi.bam_bin.770	1.01777	1.79974	0.599214	148893	7066606	114	625_1	1.90613	Medium_quality	Single-bam and multi-bam coassembly	coassembly.multi.bam	k__Bacteria_(UID2982)	94.84	5.44	53.85	76.5249	d__Bacteria;p__Verrucomicrobiota;c__Verrucomicrobiae;o__Verrucomicrobiales;f__Verrucomicrobiaceae;g__;s__
coassembly.multi.bam_bin.771	0.284979	0.112654	0.547096	3323	259065	73	1629_0	0.112654	Low_quality	Multi_bam coassembly	coassembly.multi.bam	root_(UID1)	0	0	0	4.05431	NA
coassembly.multi.bam_bin.772	0.742362	1.16568	0.666315	10715	3080371	371	1485_1	1.08573	High_quality	Shared by all assemblies	coassembly.multi.bam	c__Betaproteobacteria_(UID3971)	92.3	2.15	50	87.2647	d__Bacteria;p__Proteobacteria;c__Gammaproteobacteria;o__Burkholderiales;f__Rhodocyclaceae;g__;s__
coassembly.multi.bam_bin.773	1.9894	4.03674	0.624999	47778	2439069	104	1900_1	1.87587	Medium_quality	Shared by all assemblies	coassembly.multi.bam	o__Actinomycetales_(UID1697)	89.72	1.04	50	90.4272	d__Bacteria;p__Actinobacteriota;c__Actinobacteria;o__Propionibacteriales;f__Nocardioidaceae;g__;s__
coassembly.multi.bam_bin.774	0.663725	0.984637	0.69513	7995	9920721	1466	1049_1	1.00475	Others	Single-bam and multi-bam coassembly	coassembly.multi.bam	k__Bacteria_(UID203)	100	148.31	12.36	-618.726	d__Bacteria;p__Planctomycetota;c__Phycisphaerae;o__Phycisphaerales;f__SM1A02;g__;s__
coassembly.multi.bam_bin.775	0.924375	1.58473	0.611858	16203	6871739	653	838_1	1.68496	Medium_quality	Single-bam and multi-bam coassembly	coassembly.multi.bam	k__Bacteria_(UID2565)	94.32	6.82	0	65.0665	d__Bacteria;p__Planctomycetota;c__Planctomycetes;o__Gemmatales;f__HRBIN36;g__;s__
coassembly.multi.bam_bin.776	1.28823	2.42243	0.333148	93689	4492173	146	2381_1	1.63839	Medium_quality	Shared by all assemblies	coassembly.multi.bam	p__Bacteroidetes_(UID2605)	97.38	9.6	62.07	61.0626	d__Bacteria;p__Bacteroidota;c__Bacteroidia;o__AKYH767;f__UBA4408;g__;s__
coassembly.multi.bam_bin.777	1.50219	2.91503	0.355963	56331	2731643	81	2370_1	1.44166	High_quality	Shared by all assemblies	coassembly.multi.bam	p__Bacteroidetes_(UID2591)	98.77	0	0	104.24	d__Bacteria;p__Bacteroidota;c__Bacteroidia;o__Chitinophagales;f__;g__;s__
coassembly.multi.bam_bin.778	0.907381	1.5456	0.646661	6437	1800954	324	1479_0	1.5456	Low_quality	Multi_bam coassembly	coassembly.multi.bam	k__Bacteria_(UID203)	18.65	0	0	23.0349	d__Bacteria;p__Proteobacteria;c__Gammaproteobacteria;o__Burkholderiales;f__Hydrogenophilaceae;g__UBA3361;s__
coassembly.multi.bam_bin.779	1.15569	2.11729	0.719357	27893	7613862	451	1109_1	2.14392	Medium_quality	Single-bam and multi-bam coassembly	coassembly.multi.bam	c__Deltaproteobacteria_(UID3216)	96.45	5.48	81.82	78.6518	d__Bacteria;p__Myxococcota;c__Myxococcia;o__Myxococcales;f__Myxococcaceae;g__;s__
[truncated: 5,670 more rows]
