# Supplementary material for: Recovery of High Quality Metagenome-Assembled Genomes From Full-Scale Activated Sludge Microbial Communities in a Tropical Climate Using Longitudinal Metagenome Sampling
Source: Front Microbiol. 2022 Jun 13;13:869135. doi: 10.3389/fmicb.2022.869135 (PMC9230771; doi:10.3389/fmicb.2022.869135)
Supplement: Supplementary Table 7 — Secondary (non-redundant) clusters of the complete set of MAGs recovered from all four different workflows (24 individual assemblies, two co-assemblies, and VAMB). [file Table_7.XLS]

## Sheet: drep_venn_info_all_9079_bins
MAGs	Sample	Assembly & binning	Secondary cluster (dRep)	SC Venn category
coassembly.multi.bam_bin.1	coassembly.multi.bam	coassembly.multi.bam	108_0	Unique in Coassembly Multi Bam
coassembly.multi.bam_bin.10	coassembly.multi.bam	coassembly.multi.bam	1870_0	Unique in Coassembly Multi Bam
coassembly.multi.bam_bin.100	coassembly.multi.bam	coassembly.multi.bam	1136_1	Shared by All 4 Assemblies & Binning
coassembly.multi.bam_bin.1000	coassembly.multi.bam	coassembly.multi.bam	1300_1	Shared by Coassembly Single Bam & Multi Bam
coassembly.multi.bam_bin.1001	coassembly.multi.bam	coassembly.multi.bam	1503_1	Shared by Coassembly Single Bam & Multi Bam
coassembly.multi.bam_bin.1002	coassembly.multi.bam	coassembly.multi.bam	2551_0	Unique in Coassembly Multi Bam
coassembly.multi.bam_bin.1003	coassembly.multi.bam	coassembly.multi.bam	2176_1	Shared by Individual Assembly, Coassembly Single & Multi Bam
coassembly.multi.bam_bin.1004	coassembly.multi.bam	coassembly.multi.bam	1670_1	Shared by Individual Assembly, Coassembly Single & Multi Bam
coassembly.multi.bam_bin.1005	coassembly.multi.bam	coassembly.multi.bam	2228_1	Shared by Coassembly Single Bam & Multi Bam
coassembly.multi.bam_bin.1006	coassembly.multi.bam	coassembly.multi.bam	1114_1	Shared by Coassembly Single Bam & Multi Bam
coassembly.multi.bam_bin.1007	coassembly.multi.bam	coassembly.multi.bam	2410_1	Shared by Coassembly Single Bam & Multi Bam
coassembly.multi.bam_bin.1008	coassembly.multi.bam	coassembly.multi.bam	1462_0	Unique in Coassembly Multi Bam
coassembly.multi.bam_bin.1009	coassembly.multi.bam	coassembly.multi.bam	1091_0	Unique in Coassembly Multi Bam
coassembly.multi.bam_bin.101	coassembly.multi.bam	coassembly.multi.bam	376_1	Shared by Coassembly Single Bam & Multi Bam
coassembly.multi.bam_bin.1010	coassembly.multi.bam	coassembly.multi.bam	1040_1	Shared by Coassembly Single Bam & Multi Bam
coassembly.multi.bam_bin.1011	coassembly.multi.bam	coassembly.multi.bam	2023_1	Shared by Coassembly Single Bam & Multi Bam
coassembly.multi.bam_bin.1012	coassembly.multi.bam	coassembly.multi.bam	1147_2	Shared by All 4 Assemblies & Binning
coassembly.multi.bam_bin.1013	coassembly.multi.bam	coassembly.multi.bam	2100_1	Shared by All 4 Assemblies & Binning
coassembly.multi.bam_bin.1014	coassembly.multi.bam	coassembly.multi.bam	377_0	Unique in Coassembly Multi Bam
coassembly.multi.bam_bin.1015	coassembly.multi.bam	coassembly.multi.bam	378_1	Shared by Coassembly Single Bam & Multi Bam
coassembly.multi.bam_bin.1016	coassembly.multi.bam	coassembly.multi.bam	1749_1	Shared by Coassembly Single Bam & Multi Bam
coassembly.multi.bam_bin.1017	coassembly.multi.bam	coassembly.multi.bam	243_1	Shared by Coassembly Single Bam & Multi Bam
coassembly.multi.bam_bin.1018	coassembly.multi.bam	coassembly.multi.bam	1910_1	Shared by Coassembly Single Bam & Multi Bam
coassembly.multi.bam_bin.1019	coassembly.multi.bam	coassembly.multi.bam	130_1	Shared by Coassembly Single Bam & Multi Bam
coassembly.multi.bam_bin.102	coassembly.multi.bam	coassembly.multi.bam	731_1	Shared by Coassembly Single Bam & Multi Bam
coassembly.multi.bam_bin.1020	coassembly.multi.bam	coassembly.multi.bam	1520_1	Shared by Coassembly Single Bam & Multi Bam
coassembly.multi.bam_bin.1021	coassembly.multi.bam	coassembly.multi.bam	812_1	Shared by All 4 Assemblies & Binning
coassembly.multi.bam_bin.1022	coassembly.multi.bam	coassembly.multi.bam	2108_0	Unique in Coassembly Multi Bam
coassembly.multi.bam_bin.1023	coassembly.multi.bam	coassembly.multi.bam	293_1	Shared by All 4 Assemblies & Binning
coassembly.multi.bam_bin.1024	coassembly.multi.bam	coassembly.multi.bam	2430_1	Shared by Coassembly Single Bam & Multi Bam
coassembly.multi.bam_bin.1025	coassembly.multi.bam	coassembly.multi.bam	2029_1	Shared by Coassembly Single Bam & Multi Bam
coassembly.multi.bam_bin.1026	coassembly.multi.bam	coassembly.multi.bam	2457_1	Shared by Coassembly Single Bam & Multi Bam
coassembly.multi.bam_bin.1027	coassembly.multi.bam	coassembly.multi.bam	730_1	Shared by All 4 Assemblies & Binning
coassembly.multi.bam_bin.1028	coassembly.multi.bam	coassembly.multi.bam	417_1	Shared by Coassembly Single Bam & Multi Bam
coassembly.multi.bam_bin.1029	coassembly.multi.bam	coassembly.multi.bam	1588_1	Shared by Coassembly Single Bam & Multi Bam
coassembly.multi.bam_bin.103	coassembly.multi.bam	coassembly.multi.bam	2653_12	Shared by Individual Assembly, Coassembly Single & Multi Bam
coassembly.multi.bam_bin.1030	coassembly.multi.bam	coassembly.multi.bam	580_1	Shared by Coassembly Single Bam & Multi Bam
coassembly.multi.bam_bin.1031	coassembly.multi.bam	coassembly.multi.bam	403_1	Shared by Coassembly Single Bam & Multi Bam
coassembly.multi.bam_bin.1032	coassembly.multi.bam	coassembly.multi.bam	2329_1	Shared by Coassembly Single Bam & Multi Bam
coassembly.multi.bam_bin.1033	coassembly.multi.bam	coassembly.multi.bam	2399_0	Unique in Coassembly Multi Bam
coassembly.multi.bam_bin.1034	coassembly.multi.bam	coassembly.multi.bam	348_1	Shared by Coassembly Single Bam & Multi Bam
coassembly.multi.bam_bin.1035	coassembly.multi.bam	coassembly.multi.bam	1843_1	Shared by Coassembly Single Bam & Multi Bam
coassembly.multi.bam_bin.1036	coassembly.multi.bam	coassembly.multi.bam	2239_1	Shared by Coassembly Single Bam & Multi Bam
coassembly.multi.bam_bin.1037	coassembly.multi.bam	coassembly.multi.bam	1589_1	Shared by Coassembly Single Bam & Multi Bam
coassembly.multi.bam_bin.1038	coassembly.multi.bam	coassembly.multi.bam	1131_1	Shared by Coassembly Single Bam & Multi Bam
coassembly.multi.bam_bin.1039	coassembly.multi.bam	coassembly.multi.bam	2416_1	Shared by Coassembly Single Bam & Multi Bam
coassembly.multi.bam_bin.104	coassembly.multi.bam	coassembly.multi.bam	2572_1	Shared by Coassembly Single Bam & Multi Bam
coassembly.multi.bam_bin.1040	coassembly.multi.bam	coassembly.multi.bam	295_1	Shared by Coassembly Single Bam, Coassembly Multi Bam, VAMB
coassembly.multi.bam_bin.1041	coassembly.multi.bam	coassembly.multi.bam	2460_1	Shared by Coassembly Single Bam & Multi Bam
coassembly.multi.bam_bin.1042	coassembly.multi.bam	coassembly.multi.bam	589_1	Shared by Coassembly Single Bam & Multi Bam
coassembly.multi.bam_bin.1043	coassembly.multi.bam	coassembly.multi.bam	1724_1	Shared by Coassembly Single Bam & Multi Bam
coassembly.multi.bam_bin.1044	coassembly.multi.bam	coassembly.multi.bam	249_1	Shared by Coassembly Single Bam & Multi Bam
coassembly.multi.bam_bin.1045	coassembly.multi.bam	coassembly.multi.bam	485_0	Unique in Coassembly Multi Bam
coassembly.multi.bam_bin.1046	coassembly.multi.bam	coassembly.multi.bam	684_0	Unique in Coassembly Multi Bam
coassembly.multi.bam_bin.1047	coassembly.multi.bam	coassembly.multi.bam	1922_1	Shared by Coassembly Single Bam & Multi Bam
coassembly.multi.bam_bin.1048	coassembly.multi.bam	coassembly.multi.bam	193_1	Shared by Coassembly Single Bam, Coassembly Multi Bam, VAMB
coassembly.multi.bam_bin.1049	coassembly.multi.bam	coassembly.multi.bam	1847_1	Shared by Coassembly Single Bam & Multi Bam
coassembly.multi.bam_bin.105	coassembly.multi.bam	coassembly.multi.bam	180_1	Shared by All 4 Assemblies & Binning
coassembly.multi.bam_bin.1050	coassembly.multi.bam	coassembly.multi.bam	2203_1	Shared by Coassembly Single Bam & Multi Bam
coassembly.multi.bam_bin.1051	coassembly.multi.bam	coassembly.multi.bam	923_1	Shared by Coassembly Single Bam & Multi Bam
coassembly.multi.bam_bin.1052	coassembly.multi.bam	coassembly.multi.bam	1492_0	Unique in Coassembly Multi Bam
coassembly.multi.bam_bin.1053	coassembly.multi.bam	coassembly.multi.bam	1506_0	Unique in Coassembly Multi Bam
coassembly.multi.bam_bin.1054	coassembly.multi.bam	coassembly.multi.bam	163_0	Unique in Coassembly Multi Bam
coassembly.multi.bam_bin.1055	coassembly.multi.bam	coassembly.multi.bam	562_1	Shared by All 4 Assemblies & Binning
coassembly.multi.bam_bin.1056	coassembly.multi.bam	coassembly.multi.bam	1324_1	Shared by Individual Assembly, Coassembly Single & Multi Bam
coassembly.multi.bam_bin.1057	coassembly.multi.bam	coassembly.multi.bam	1253_1	Shared by Coassembly Single Bam & Multi Bam
coassembly.multi.bam_bin.1058	coassembly.multi.bam	coassembly.multi.bam	13_0	Unique in Coassembly Multi Bam
coassembly.multi.bam_bin.1059	coassembly.multi.bam	coassembly.multi.bam	2224_1	Shared by Coassembly Single Bam & Multi Bam
coassembly.multi.bam_bin.106	coassembly.multi.bam	coassembly.multi.bam	633_1	Shared by All 4 Assemblies & Binning
coassembly.multi.bam_bin.1060	coassembly.multi.bam	coassembly.multi.bam	1470_0	Unique in Coassembly Multi Bam
coassembly.multi.bam_bin.1061	coassembly.multi.bam	coassembly.multi.bam	160_0	Unique in Coassembly Multi Bam
coassembly.multi.bam_bin.1062	coassembly.multi.bam	coassembly.multi.bam	916_1	Shared by Coassembly Single Bam & Multi Bam
coassembly.multi.bam_bin.1063	coassembly.multi.bam	coassembly.multi.bam	2582_1	Shared by Coassembly Single Bam & Multi Bam
coassembly.multi.bam_bin.1064	coassembly.multi.bam	coassembly.multi.bam	1186_2	Shared by All 4 Assemblies & Binning
coassembly.multi.bam_bin.1065	coassembly.multi.bam	coassembly.multi.bam	1606_1	Unique in Coassembly Multi Bam
coassembly.multi.bam_bin.1066	coassembly.multi.bam	coassembly.multi.bam	854_1	Shared by Coassembly Single Bam & Multi Bam
coassembly.multi.bam_bin.1067	coassembly.multi.bam	coassembly.multi.bam	1450_0	Unique in Coassembly Multi Bam
coassembly.multi.bam_bin.1068	coassembly.multi.bam	coassembly.multi.bam	518_1	Shared by Coassembly Single Bam & Multi Bam
coassembly.multi.bam_bin.1069	coassembly.multi.bam	coassembly.multi.bam	167_0	Unique in Coassembly Multi Bam
coassembly.multi.bam_bin.107	coassembly.multi.bam	coassembly.multi.bam	659_1	Shared by All 4 Assemblies & Binning
coassembly.multi.bam_bin.1070	coassembly.multi.bam	coassembly.multi.bam	2230_1	Shared by Coassembly Single Bam & Multi Bam
coassembly.multi.bam_bin.1071	coassembly.multi.bam	coassembly.multi.bam	1425_1	Shared by Individual Assembly, Coassembly Single & Multi Bam
coassembly.multi.bam_bin.1072	coassembly.multi.bam	coassembly.multi.bam	2553_1	Shared by All 4 Assemblies & Binning
coassembly.multi.bam_bin.1073	coassembly.multi.bam	coassembly.multi.bam	335_1	Shared by Coassembly Single Bam & Multi Bam
coassembly.multi.bam_bin.1074	coassembly.multi.bam	coassembly.multi.bam	2130_1	Shared by Coassembly Single Bam & Multi Bam
coassembly.multi.bam_bin.1075	coassembly.multi.bam	coassembly.multi.bam	875_0	Unique in Coassembly Multi Bam
coassembly.multi.bam_bin.1076	coassembly.multi.bam	coassembly.multi.bam	2294_1	Shared by Coassembly Single Bam & Multi Bam
coassembly.multi.bam_bin.1077	coassembly.multi.bam	coassembly.multi.bam	2290_1	Shared by Individual Assembly, Coassembly Single & Multi Bam
coassembly.multi.bam_bin.1078	coassembly.multi.bam	coassembly.multi.bam	1268_1	Shared by Coassembly Single Bam & Multi Bam
coassembly.multi.bam_bin.1079	coassembly.multi.bam	coassembly.multi.bam	1712_1	Shared by All 4 Assemblies & Binning
coassembly.multi.bam_bin.108	coassembly.multi.bam	coassembly.multi.bam	141_2	Shared by All 4 Assemblies & Binning
coassembly.multi.bam_bin.1080	coassembly.multi.bam	coassembly.multi.bam	2284_2	Shared by All 4 Assemblies & Binning
coassembly.multi.bam_bin.1081	coassembly.multi.bam	coassembly.multi.bam	2394_1	Shared by Coassembly Single Bam & Multi Bam
coassembly.multi.bam_bin.1082	coassembly.multi.bam	coassembly.multi.bam	2043_1	Shared by Coassembly Single Bam & Multi Bam
coassembly.multi.bam_bin.1083	coassembly.multi.bam	coassembly.multi.bam	1318_1	Shared by Coassembly Single Bam & Multi Bam
coassembly.multi.bam_bin.1084	coassembly.multi.bam	coassembly.multi.bam	200_1	Shared by All 4 Assemblies & Binning
coassembly.multi.bam_bin.1085	coassembly.multi.bam	coassembly.multi.bam	714_1	Shared by Coassembly Single Bam & Multi Bam
coassembly.multi.bam_bin.1086	coassembly.multi.bam	coassembly.multi.bam	1907_1	Shared by Coassembly Single Bam & Multi Bam
coassembly.multi.bam_bin.1087	coassembly.multi.bam	coassembly.multi.bam	2525_1	Shared by Coassembly Single Bam & Multi Bam
coassembly.multi.bam_bin.1088	coassembly.multi.bam	coassembly.multi.bam	1504_1	Shared by Coassembly Single Bam & Multi Bam
coassembly.multi.bam_bin.1089	coassembly.multi.bam	coassembly.multi.bam	1813_0	Unique in Coassembly Multi Bam
coassembly.multi.bam_bin.109	coassembly.multi.bam	coassembly.multi.bam	1209_1	Shared by Individual Assembly, Coassembly Single & Multi Bam
coassembly.multi.bam_bin.1090	coassembly.multi.bam	coassembly.multi.bam	1565_4	Shared by Individual Assembly & Coassembly Multi Bam
coassembly.multi.bam_bin.1091	coassembly.multi.bam	coassembly.multi.bam	1042_1	Shared by Coassembly Single Bam & Multi Bam
coassembly.multi.bam_bin.1092	coassembly.multi.bam	coassembly.multi.bam	2084_1	Shared by Individual Assembly, Coassembly Single & Multi Bam
coassembly.multi.bam_bin.1093	coassembly.multi.bam	coassembly.multi.bam	1168_1	Shared by Coassembly Single Bam & Multi Bam
coassembly.multi.bam_bin.1094	coassembly.multi.bam	coassembly.multi.bam	855_1	Shared by Coassembly Single Bam & Multi Bam
coassembly.multi.bam_bin.1095	coassembly.multi.bam	coassembly.multi.bam	832_1	Shared by Coassembly Single Bam & Multi Bam
coassembly.multi.bam_bin.1096	coassembly.multi.bam	coassembly.multi.bam	1172_1	Shared by Individual Assembly, Coassembly Single & Multi Bam
coassembly.multi.bam_bin.1097	coassembly.multi.bam	coassembly.multi.bam	2700_1	Shared by All 4 Assemblies & Binning
coassembly.multi.bam_bin.1098	coassembly.multi.bam	coassembly.multi.bam	2494_1	Shared by Coassembly Single Bam & Multi Bam
coassembly.multi.bam_bin.1099	coassembly.multi.bam	coassembly.multi.bam	1298_2	Unique in Coassembly Multi Bam
coassembly.multi.bam_bin.11	coassembly.multi.bam	coassembly.multi.bam	510_1	Shared by Coassembly Single Bam & Multi Bam
coassembly.multi.bam_bin.110	coassembly.multi.bam	coassembly.multi.bam	2559_1	Shared by Coassembly Single Bam & Multi Bam
coassembly.multi.bam_bin.1100	coassembly.multi.bam	coassembly.multi.bam	2691_1	Shared by Coassembly Single Bam & Multi Bam
coassembly.multi.bam_bin.1101	coassembly.multi.bam	coassembly.multi.bam	594_1	Shared by Coassembly Single Bam & Multi Bam
coassembly.multi.bam_bin.1102	coassembly.multi.bam	coassembly.multi.bam	1711_1	Shared by Coassembly Single Bam & Multi Bam
coassembly.multi.bam_bin.1103	coassembly.multi.bam	coassembly.multi.bam	728_1	Shared by Coassembly Single Bam & Multi Bam
coassembly.multi.bam_bin.1104	coassembly.multi.bam	coassembly.multi.bam	219_1	Shared by Coassembly Single Bam, Coassembly Multi Bam, VAMB
coassembly.multi.bam_bin.1105	coassembly.multi.bam	coassembly.multi.bam	500_0	Unique in Coassembly Multi Bam
coassembly.multi.bam_bin.1106	coassembly.multi.bam	coassembly.multi.bam	357_1	Shared by Coassembly Single Bam & Multi Bam
coassembly.multi.bam_bin.1107	coassembly.multi.bam	coassembly.multi.bam	1535_1	Shared by Coassembly Single Bam & Multi Bam
coassembly.multi.bam_bin.1108	coassembly.multi.bam	coassembly.multi.bam	782_1	Shared by Coassembly Single Bam & Multi Bam
coassembly.multi.bam_bin.1109	coassembly.multi.bam	coassembly.multi.bam	2217_1	Shared by Coassembly Single Bam & Multi Bam
coassembly.multi.bam_bin.111	coassembly.multi.bam	coassembly.multi.bam	1824_1	Shared by Coassembly Single Bam & Multi Bam
coassembly.multi.bam_bin.1110	coassembly.multi.bam	coassembly.multi.bam	2508_1	Shared by Coassembly Single Bam & Multi Bam
coassembly.multi.bam_bin.1111	coassembly.multi.bam	coassembly.multi.bam	27_1	Shared by Coassembly Single Bam & Multi Bam
coassembly.multi.bam_bin.1112	coassembly.multi.bam	coassembly.multi.bam	588_1	Shared by Coassembly Single Bam & Multi Bam
coassembly.multi.bam_bin.1113	coassembly.multi.bam	coassembly.multi.bam	679_1	Shared by All 4 Assemblies & Binning
coassembly.multi.bam_bin.1114	coassembly.multi.bam	coassembly.multi.bam	1848_1	Shared by Coassembly Single Bam & Multi Bam
coassembly.multi.bam_bin.1115	coassembly.multi.bam	coassembly.multi.bam	2346_0	Unique in Coassembly Multi Bam
coassembly.multi.bam_bin.1116	coassembly.multi.bam	coassembly.multi.bam	2479_1	Shared by Coassembly Single Bam & Multi Bam
coassembly.multi.bam_bin.1117	coassembly.multi.bam	coassembly.multi.bam	1615_1	Shared by Coassembly Single Bam & Multi Bam
coassembly.multi.bam_bin.1118	coassembly.multi.bam	coassembly.multi.bam	1997_0	Unique in Coassembly Multi Bam
coassembly.multi.bam_bin.1119	coassembly.multi.bam	coassembly.multi.bam	1871_1	Shared by Coassembly Single Bam & Multi Bam
coassembly.multi.bam_bin.112	coassembly.multi.bam	coassembly.multi.bam	2337_0	Unique in Coassembly Multi Bam
coassembly.multi.bam_bin.1120	coassembly.multi.bam	coassembly.multi.bam	286_1	Shared by Coassembly Single Bam & Multi Bam
coassembly.multi.bam_bin.1121	coassembly.multi.bam	coassembly.multi.bam	2326_1	Shared by Coassembly Single Bam & Multi Bam
coassembly.multi.bam_bin.1122	coassembly.multi.bam	coassembly.multi.bam	2211_0	Unique in Coassembly Multi Bam
coassembly.multi.bam_bin.1123	coassembly.multi.bam	coassembly.multi.bam	1126_1	Shared by Coassembly Single Bam & Multi Bam
coassembly.multi.bam_bin.1124	coassembly.multi.bam	coassembly.multi.bam	2095_1	Shared by Coassembly Single Bam & Multi Bam
coassembly.multi.bam_bin.1125	coassembly.multi.bam	coassembly.multi.bam	520_1	Shared by Coassembly Single Bam & Multi Bam
coassembly.multi.bam_bin.1126	coassembly.multi.bam	coassembly.multi.bam	533_1	Shared by Coassembly Single Bam & Multi Bam
coassembly.multi.bam_bin.1127	coassembly.multi.bam	coassembly.multi.bam	267_1	Shared by All 4 Assemblies & Binning
coassembly.multi.bam_bin.1128	coassembly.multi.bam	coassembly.multi.bam	329_1	Shared by Individual Assembly, Coassembly Single & Multi Bam
coassembly.multi.bam_bin.1129	coassembly.multi.bam	coassembly.multi.bam	2707_1	Shared by Coassembly Single Bam & Multi Bam
coassembly.multi.bam_bin.113	coassembly.multi.bam	coassembly.multi.bam	1313_1	Shared by Coassembly Single Bam & Multi Bam
coassembly.multi.bam_bin.1130	coassembly.multi.bam	coassembly.multi.bam	166_1	Shared by Coassembly Single Bam & Multi Bam
coassembly.multi.bam_bin.1131	coassembly.multi.bam	coassembly.multi.bam	1796_1	Shared by Coassembly Single Bam & Multi Bam
coassembly.multi.bam_bin.1132	coassembly.multi.bam	coassembly.multi.bam	118_1	Shared by All 4 Assemblies & Binning
coassembly.multi.bam_bin.1133	coassembly.multi.bam	coassembly.multi.bam	604_1	Shared by Coassembly Single Bam & Multi Bam
coassembly.multi.bam_bin.1134	coassembly.multi.bam	coassembly.multi.bam	462_1	Shared by Coassembly Single Bam & Multi Bam
coassembly.multi.bam_bin.1135	coassembly.multi.bam	coassembly.multi.bam	2526_1	Shared by Individual Assembly, Coassembly Single & Multi Bam
coassembly.multi.bam_bin.1136	coassembly.multi.bam	coassembly.multi.bam	774_1	Shared by Coassembly Single Bam & Multi Bam
coassembly.multi.bam_bin.1137	coassembly.multi.bam	coassembly.multi.bam	1903_1	Shared by Coassembly Single Bam & Multi Bam
coassembly.multi.bam_bin.1138	coassembly.multi.bam	coassembly.multi.bam	1132_1	Shared by Coassembly Single Bam & Multi Bam
coassembly.multi.bam_bin.1139	coassembly.multi.bam	coassembly.multi.bam	1227_1	Shared by Coassembly Single Bam & Multi Bam
coassembly.multi.bam_bin.114	coassembly.multi.bam	coassembly.multi.bam	143_1	Shared by Coassembly Single Bam & Multi Bam
coassembly.multi.bam_bin.1140	coassembly.multi.bam	coassembly.multi.bam	71_2	Shared by All 4 Assemblies & Binning
coassembly.multi.bam_bin.1141	coassembly.multi.bam	coassembly.multi.bam	715_1	Shared by Coassembly Single Bam & Multi Bam
coassembly.multi.bam_bin.1142	coassembly.multi.bam	coassembly.multi.bam	2140_1	Shared by Individual Assembly, Coassembly Single & Multi Bam
coassembly.multi.bam_bin.1143	coassembly.multi.bam	coassembly.multi.bam	1367_1	Shared by Coassembly Single Bam & Multi Bam
coassembly.multi.bam_bin.1144	coassembly.multi.bam	coassembly.multi.bam	635_1	Shared by All 4 Assemblies & Binning
coassembly.multi.bam_bin.1145	coassembly.multi.bam	coassembly.multi.bam	2028_1	Shared by Coassembly Single Bam & Multi Bam
coassembly.multi.bam_bin.1146	coassembly.multi.bam	coassembly.multi.bam	2487_1	Shared by Coassembly Single Bam & Multi Bam
coassembly.multi.bam_bin.1147	coassembly.multi.bam	coassembly.multi.bam	798_1	Shared by Coassembly Single Bam & Multi Bam
coassembly.multi.bam_bin.1148	coassembly.multi.bam	coassembly.multi.bam	2393_1	Shared by Coassembly Single Bam & Multi Bam
coassembly.multi.bam_bin.1149	coassembly.multi.bam	coassembly.multi.bam	2442_1	Shared by Coassembly Single Bam & Multi Bam
coassembly.multi.bam_bin.115	coassembly.multi.bam	coassembly.multi.bam	2165_1	Shared by Coassembly Single Bam & Multi Bam
coassembly.multi.bam_bin.1150	coassembly.multi.bam	coassembly.multi.bam	2575_0	Unique in Coassembly Multi Bam
coassembly.multi.bam_bin.1151	coassembly.multi.bam	coassembly.multi.bam	63_1	Shared by Coassembly Single Bam & Multi Bam
coassembly.multi.bam_bin.1152	coassembly.multi.bam	coassembly.multi.bam	2080_1	Shared by Individual Assembly, Coassembly Single & Multi Bam
coassembly.multi.bam_bin.1153	coassembly.multi.bam	coassembly.multi.bam	2546_1	Unique in Coassembly Multi Bam
coassembly.multi.bam_bin.1154	coassembly.multi.bam	coassembly.multi.bam	2010_1	Shared by Coassembly Single Bam & Multi Bam
coassembly.multi.bam_bin.1155	coassembly.multi.bam	coassembly.multi.bam	2716_0	Unique in Coassembly Multi Bam
coassembly.multi.bam_bin.1156	coassembly.multi.bam	coassembly.multi.bam	1107_1	Shared by Individual Assembly, Coassembly Single & Multi Bam
coassembly.multi.bam_bin.1157	coassembly.multi.bam	coassembly.multi.bam	790_1	Shared by Coassembly Single Bam & Multi Bam
coassembly.multi.bam_bin.1158	coassembly.multi.bam	coassembly.multi.bam	2376_1	Shared by Coassembly Single Bam & Multi Bam
coassembly.multi.bam_bin.1159	coassembly.multi.bam	coassembly.multi.bam	383_1	Shared by Coassembly Single Bam & Multi Bam
coassembly.multi.bam_bin.116	coassembly.multi.bam	coassembly.multi.bam	1559_1	Shared by Coassembly Single Bam & Multi Bam
coassembly.multi.bam_bin.1160	coassembly.multi.bam	coassembly.multi.bam	1567_0	Unique in Coassembly Multi Bam
coassembly.multi.bam_bin.1161	coassembly.multi.bam	coassembly.multi.bam	1762_1	Shared by Coassembly Single Bam & Multi Bam
coassembly.multi.bam_bin.1162	coassembly.multi.bam	coassembly.multi.bam	2469_1	Shared by Coassembly Single Bam & Multi Bam
coassembly.multi.bam_bin.1163	coassembly.multi.bam	coassembly.multi.bam	1964_1	Shared by Coassembly Single Bam & Multi Bam
coassembly.multi.bam_bin.1164	coassembly.multi.bam	coassembly.multi.bam	1464_1	Shared by Coassembly Single Bam & Multi Bam
coassembly.multi.bam_bin.1165	coassembly.multi.bam	coassembly.multi.bam	2473_0	Unique in Coassembly Multi Bam
coassembly.multi.bam_bin.1166	coassembly.multi.bam	coassembly.multi.bam	187_1	Shared by All 4 Assemblies & Binning
coassembly.multi.bam_bin.1167	coassembly.multi.bam	coassembly.multi.bam	1341_1	Shared by Coassembly Single Bam & Multi Bam
coassembly.multi.bam_bin.1168	coassembly.multi.bam	coassembly.multi.bam	1212_1	Shared by Coassembly Single Bam & Multi Bam
coassembly.multi.bam_bin.1169	coassembly.multi.bam	coassembly.multi.bam	7_1	Shared by Coassembly Single Bam & Multi Bam
coassembly.multi.bam_bin.117	coassembly.multi.bam	coassembly.multi.bam	620_0	Unique in Coassembly Multi Bam
coassembly.multi.bam_bin.1170	coassembly.multi.bam	coassembly.multi.bam	1105_1	Shared by Coassembly Single Bam & Multi Bam
coassembly.multi.bam_bin.1171	coassembly.multi.bam	coassembly.multi.bam	2560_1	Unique in Coassembly Multi Bam
coassembly.multi.bam_bin.1172	coassembly.multi.bam	coassembly.multi.bam	2313_1	Shared by Coassembly Single Bam & Multi Bam
coassembly.multi.bam_bin.1173	coassembly.multi.bam	coassembly.multi.bam	289_1	Shared by Coassembly Single Bam & Multi Bam
coassembly.multi.bam_bin.1174	coassembly.multi.bam	coassembly.multi.bam	125_1	Shared by Coassembly Single Bam & Multi Bam
coassembly.multi.bam_bin.1175	coassembly.multi.bam	coassembly.multi.bam	1468_0	Unique in Coassembly Multi Bam
coassembly.multi.bam_bin.1176	coassembly.multi.bam	coassembly.multi.bam	231_0	Unique in Coassembly Multi Bam
coassembly.multi.bam_bin.1177	coassembly.multi.bam	coassembly.multi.bam	2288_1	Shared by Individual Assembly, Coassembly Multi Bam, VAMB
coassembly.multi.bam_bin.1178	coassembly.multi.bam	coassembly.multi.bam	1737_1	Shared by All 4 Assemblies & Binning
coassembly.multi.bam_bin.1179	coassembly.multi.bam	coassembly.multi.bam	278_0	Unique in Coassembly Multi Bam
coassembly.multi.bam_bin.118	coassembly.multi.bam	coassembly.multi.bam	1626_1	Shared by Coassembly Single Bam & Multi Bam
coassembly.multi.bam_bin.1180	coassembly.multi.bam	coassembly.multi.bam	2192_1	Shared by Individual Assembly, Coassembly Single & Multi Bam
coassembly.multi.bam_bin.1181	coassembly.multi.bam	coassembly.multi.bam	1958_1	Shared by Individual Assembly, Coassembly Single & Multi Bam
coassembly.multi.bam_bin.1182	coassembly.multi.bam	coassembly.multi.bam	583_1	Shared by Coassembly Single Bam & Multi Bam
coassembly.multi.bam_bin.1183	coassembly.multi.bam	coassembly.multi.bam	825_1	Shared by Individual Assembly, Coassembly Single & Multi Bam
coassembly.multi.bam_bin.1184	coassembly.multi.bam	coassembly.multi.bam	1430_1	Shared by All 4 Assemblies & Binning
coassembly.multi.bam_bin.1185	coassembly.multi.bam	coassembly.multi.bam	2301_1	Shared by Coassembly Single Bam & Multi Bam
coassembly.multi.bam_bin.1186	coassembly.multi.bam	coassembly.multi.bam	222_1	Shared by All 4 Assemblies & Binning
coassembly.multi.bam_bin.1187	coassembly.multi.bam	coassembly.multi.bam	1314_1	Shared by Coassembly Single Bam & Multi Bam
coassembly.multi.bam_bin.1188	coassembly.multi.bam	coassembly.multi.bam	1543_1	Shared by Individual Assembly, Coassembly Single & Multi Bam
coassembly.multi.bam_bin.1189	coassembly.multi.bam	coassembly.multi.bam	248_1	Shared by Coassembly Single Bam & Multi Bam
coassembly.multi.bam_bin.119	coassembly.multi.bam	coassembly.multi.bam	577_1	Shared by Coassembly Single Bam & Multi Bam
coassembly.multi.bam_bin.1190	coassembly.multi.bam	coassembly.multi.bam	2022_1	Shared by Coassembly Single Bam & Multi Bam
coassembly.multi.bam_bin.1191	coassembly.multi.bam	coassembly.multi.bam	1515_1	Shared by Coassembly Single Bam & Multi Bam
coassembly.multi.bam_bin.1192	coassembly.multi.bam	coassembly.multi.bam	1347_1	Shared by Coassembly Single Bam & Multi Bam
coassembly.multi.bam_bin.1193	coassembly.multi.bam	coassembly.multi.bam	2497_0	Unique in Coassembly Multi Bam
coassembly.multi.bam_bin.1194	coassembly.multi.bam	coassembly.multi.bam	541_1	Shared by Coassembly Single Bam & Multi Bam
coassembly.multi.bam_bin.1195	coassembly.multi.bam	coassembly.multi.bam	1242_1	Shared by All 4 Assemblies & Binning
coassembly.multi.bam_bin.1196	coassembly.multi.bam	coassembly.multi.bam	390_1	Shared by Coassembly Single Bam & Multi Bam
coassembly.multi.bam_bin.1197	coassembly.multi.bam	coassembly.multi.bam	1717_0	Unique in Coassembly Multi Bam
coassembly.multi.bam_bin.1198	coassembly.multi.bam	coassembly.multi.bam	756_1	Unique in Coassembly Multi Bam
coassembly.multi.bam_bin.1199	coassembly.multi.bam	coassembly.multi.bam	2370_1	Shared by Coassembly Single Bam & Multi Bam
coassembly.multi.bam_bin.12	coassembly.multi.bam	coassembly.multi.bam	1795_1	Shared by Coassembly Single Bam & Multi Bam
coassembly.multi.bam_bin.120	coassembly.multi.bam	coassembly.multi.bam	779_1	Shared by Coassembly Single Bam & Multi Bam
coassembly.multi.bam_bin.1200	coassembly.multi.bam	coassembly.multi.bam	887_1	Shared by All 4 Assemblies & Binning
coassembly.multi.bam_bin.1201	coassembly.multi.bam	coassembly.multi.bam	2126_0	Unique in Coassembly Multi Bam
coassembly.multi.bam_bin.1202	coassembly.multi.bam	coassembly.multi.bam	2102_1	Shared by All 4 Assemblies & Binning
coassembly.multi.bam_bin.1203	coassembly.multi.bam	coassembly.multi.bam	596_0	Unique in Coassembly Multi Bam
coassembly.multi.bam_bin.1204	coassembly.multi.bam	coassembly.multi.bam	1141_1	Shared by Coassembly Single Bam & Multi Bam
coassembly.multi.bam_bin.1205	coassembly.multi.bam	coassembly.multi.bam	450_1	Shared by Individual Assembly, Coassembly Single & Multi Bam
coassembly.multi.bam_bin.1206	coassembly.multi.bam	coassembly.multi.bam	667_0	Unique in Coassembly Multi Bam
coassembly.multi.bam_bin.1207	coassembly.multi.bam	coassembly.multi.bam	2363_1	Shared by Coassembly Single Bam & Multi Bam
coassembly.multi.bam_bin.1208	coassembly.multi.bam	coassembly.multi.bam	2439_1	Shared by Coassembly Single Bam & Multi Bam
coassembly.multi.bam_bin.1209	coassembly.multi.bam	coassembly.multi.bam	1763_1	Shared by Coassembly Single Bam & Multi Bam
coassembly.multi.bam_bin.121	coassembly.multi.bam	coassembly.multi.bam	2427_1	Shared by Coassembly Single Bam & Multi Bam
coassembly.multi.bam_bin.1210	coassembly.multi.bam	coassembly.multi.bam	1973_1	Shared by Coassembly Single Bam & Multi Bam
coassembly.multi.bam_bin.1211	coassembly.multi.bam	coassembly.multi.bam	909_1	Shared by Coassembly Single Bam & Multi Bam
coassembly.multi.bam_bin.1212	coassembly.multi.bam	coassembly.multi.bam	1191_1	Shared by Individual Assembly & Coassembly Multi Bam
coassembly.multi.bam_bin.1213	coassembly.multi.bam	coassembly.multi.bam	509_0	Unique in Coassembly Multi Bam
coassembly.multi.bam_bin.1214	coassembly.multi.bam	coassembly.multi.bam	2149_1	Shared by Coassembly Single Bam & Multi Bam
coassembly.multi.bam_bin.1215	coassembly.multi.bam	coassembly.multi.bam	2472_1	Shared by Coassembly Single Bam & Multi Bam
coassembly.multi.bam_bin.1216	coassembly.multi.bam	coassembly.multi.bam	516_0	Unique in Coassembly Multi Bam
coassembly.multi.bam_bin.1217	coassembly.multi.bam	coassembly.multi.bam	2210_1	Shared by Coassembly Single Bam & Multi Bam
coassembly.multi.bam_bin.1218	coassembly.multi.bam	coassembly.multi.bam	332_1	Shared by Coassembly Single Bam & Multi Bam
coassembly.multi.bam_bin.1219	coassembly.multi.bam	coassembly.multi.bam	2065_0	Unique in Coassembly Multi Bam
coassembly.multi.bam_bin.122	coassembly.multi.bam	coassembly.multi.bam	2693_1	Shared by Coassembly Single Bam & Multi Bam
coassembly.multi.bam_bin.1220	coassembly.multi.bam	coassembly.multi.bam	901_1	Shared by Coassembly Single Bam & Multi Bam
coassembly.multi.bam_bin.1221	coassembly.multi.bam	coassembly.multi.bam	2443_1	Shared by Coassembly Single Bam & Multi Bam
coassembly.multi.bam_bin.1222	coassembly.multi.bam	coassembly.multi.bam	2112_0	Unique in Coassembly Multi Bam
coassembly.multi.bam_bin.1223	coassembly.multi.bam	coassembly.multi.bam	2705_1	Shared by Coassembly Single Bam & Multi Bam
coassembly.multi.bam_bin.1224	coassembly.multi.bam	coassembly.multi.bam	1284_1	Shared by Coassembly Single Bam & Multi Bam
coassembly.multi.bam_bin.1225	coassembly.multi.bam	coassembly.multi.bam	490_0	Unique in Coassembly Multi Bam
coassembly.multi.bam_bin.1226	coassembly.multi.bam	coassembly.multi.bam	94_1	Shared by Coassembly Single Bam & Multi Bam
coassembly.multi.bam_bin.1227	coassembly.multi.bam	coassembly.multi.bam	220_1	Shared by All 4 Assemblies & Binning
coassembly.multi.bam_bin.1228	coassembly.multi.bam	coassembly.multi.bam	2263_1	Shared by Coassembly Single Bam & Multi Bam
coassembly.multi.bam_bin.1229	coassembly.multi.bam	coassembly.multi.bam	159_1	Shared by Coassembly Single Bam & Multi Bam
coassembly.multi.bam_bin.123	coassembly.multi.bam	coassembly.multi.bam	2044_1	Shared by Coassembly Single Bam & Multi Bam
coassembly.multi.bam_bin.1230	coassembly.multi.bam	coassembly.multi.bam	628_1	Shared by Coassembly Single Bam & Multi Bam
coassembly.multi.bam_bin.1231	coassembly.multi.bam	coassembly.multi.bam	767_1	Shared by Coassembly Single Bam & Multi Bam
coassembly.multi.bam_bin.1232	coassembly.multi.bam	coassembly.multi.bam	1006_0	Unique in Coassembly Multi Bam
coassembly.multi.bam_bin.1233	coassembly.multi.bam	coassembly.multi.bam	2024_1	Shared by Coassembly Single Bam & Multi Bam
coassembly.multi.bam_bin.1234	coassembly.multi.bam	coassembly.multi.bam	1289_1	Shared by Coassembly Single Bam & Multi Bam
coassembly.multi.bam_bin.1235	coassembly.multi.bam	coassembly.multi.bam	363_1	Shared by Coassembly Single Bam & Multi Bam
coassembly.multi.bam_bin.1236	coassembly.multi.bam	coassembly.multi.bam	2173_1	Shared by All 4 Assemblies & Binning
coassembly.multi.bam_bin.1237	coassembly.multi.bam	coassembly.multi.bam	1029_1	Shared by Coassembly Single Bam & Multi Bam
coassembly.multi.bam_bin.1238	coassembly.multi.bam	coassembly.multi.bam	2042_1	Shared by Coassembly Single Bam & Multi Bam
coassembly.multi.bam_bin.1239	coassembly.multi.bam	coassembly.multi.bam	292_1	Shared by Individual Assembly, Coassembly Single & Multi Bam
coassembly.multi.bam_bin.124	coassembly.multi.bam	coassembly.multi.bam	918_0	Unique in Coassembly Multi Bam
coassembly.multi.bam_bin.1240	coassembly.multi.bam	coassembly.multi.bam	341_1	Shared by Coassembly Single Bam & Multi Bam
coassembly.multi.bam_bin.1241	coassembly.multi.bam	coassembly.multi.bam	382_1	Shared by All 4 Assemblies & Binning
coassembly.multi.bam_bin.1242	coassembly.multi.bam	coassembly.multi.bam	1484_1	Shared by All 4 Assemblies & Binning
coassembly.multi.bam_bin.1243	coassembly.multi.bam	coassembly.multi.bam	2548_1	Shared by Coassembly Single Bam & Multi Bam
coassembly.multi.bam_bin.1244	coassembly.multi.bam	coassembly.multi.bam	268_1	Shared by Coassembly Single Bam & Multi Bam
coassembly.multi.bam_bin.1245	coassembly.multi.bam	coassembly.multi.bam	303_1	Shared by Coassembly Single Bam, Coassembly Multi Bam, VAMB
coassembly.multi.bam_bin.1246	coassembly.multi.bam	coassembly.multi.bam	2258_1	Shared by All 4 Assemblies & Binning
coassembly.multi.bam_bin.1247	coassembly.multi.bam	coassembly.multi.bam	173_1	Shared by Coassembly Single Bam & Multi Bam
coassembly.multi.bam_bin.1248	coassembly.multi.bam	coassembly.multi.bam	1687_1	Shared by Coassembly Single Bam & Multi Bam
coassembly.multi.bam_bin.1249	coassembly.multi.bam	coassembly.multi.bam	110_1	Shared by Coassembly Single Bam & Multi Bam
coassembly.multi.bam_bin.125	coassembly.multi.bam	coassembly.multi.bam	2538_1	Shared by All 4 Assemblies & Binning
coassembly.multi.bam_bin.1250	coassembly.multi.bam	coassembly.multi.bam	2414_1	Shared by Coassembly Single Bam & Multi Bam
coassembly.multi.bam_bin.1251	coassembly.multi.bam	coassembly.multi.bam	426_0	Unique in Coassembly Multi Bam
coassembly.multi.bam_bin.1252	coassembly.multi.bam	coassembly.multi.bam	1640_1	Shared by Coassembly Single Bam & Multi Bam
coassembly.multi.bam_bin.1253	coassembly.multi.bam	coassembly.multi.bam	1643_0	Unique in Coassembly Multi Bam
coassembly.multi.bam_bin.1254	coassembly.multi.bam	coassembly.multi.bam	2564_1	Shared by Coassembly Single Bam & Multi Bam
coassembly.multi.bam_bin.1255	coassembly.multi.bam	coassembly.multi.bam	586_1	Shared by Coassembly Single Bam & Multi Bam
coassembly.multi.bam_bin.1256	coassembly.multi.bam	coassembly.multi.bam	605_1	Shared by Coassembly Single Bam & Multi Bam
coassembly.multi.bam_bin.1257	coassembly.multi.bam	coassembly.multi.bam	1512_1	Shared by All 4 Assemblies & Binning
coassembly.multi.bam_bin.1258	coassembly.multi.bam	coassembly.multi.bam	409_1	Shared by Individual Assembly, Coassembly Single & Multi Bam
coassembly.multi.bam_bin.1259	coassembly.multi.bam	coassembly.multi.bam	2578_1	Shared by Coassembly Single Bam & Multi Bam
coassembly.multi.bam_bin.126	coassembly.multi.bam	coassembly.multi.bam	223_1	Shared by Coassembly Single Bam & Multi Bam
coassembly.multi.bam_bin.1260	coassembly.multi.bam	coassembly.multi.bam	53_1	Shared by Coassembly Single Bam & Multi Bam
coassembly.multi.bam_bin.1261	coassembly.multi.bam	coassembly.multi.bam	1523_1	Shared by Coassembly Single Bam & Multi Bam
coassembly.multi.bam_bin.1262	coassembly.multi.bam	coassembly.multi.bam	1557_1	Shared by Individual Assembly & Coassembly Multi Bam
coassembly.multi.bam_bin.1263	coassembly.multi.bam	coassembly.multi.bam	932_1	Shared by Coassembly Single Bam & Multi Bam
coassembly.multi.bam_bin.1264	coassembly.multi.bam	coassembly.multi.bam	221_1	Shared by Coassembly Single Bam & Multi Bam
coassembly.multi.bam_bin.1265	coassembly.multi.bam	coassembly.multi.bam	1343_1	Shared by Coassembly Single Bam & Multi Bam
coassembly.multi.bam_bin.1266	coassembly.multi.bam	coassembly.multi.bam	927_1	Shared by Coassembly Single Bam & Multi Bam
coassembly.multi.bam_bin.1267	coassembly.multi.bam	coassembly.multi.bam	2673_1	Shared by Coassembly Single Bam & Multi Bam
coassembly.multi.bam_bin.1268	coassembly.multi.bam	coassembly.multi.bam	982_1	Shared by Coassembly Single Bam & Multi Bam
coassembly.multi.bam_bin.1269	coassembly.multi.bam	coassembly.multi.bam	912_1	Shared by Coassembly Single Bam & Multi Bam
coassembly.multi.bam_bin.127	coassembly.multi.bam	coassembly.multi.bam	2425_1	Shared by Coassembly Single Bam & Multi Bam
coassembly.multi.bam_bin.1270	coassembly.multi.bam	coassembly.multi.bam	1198_1	Shared by Coassembly Single Bam & Multi Bam
coassembly.multi.bam_bin.1271	coassembly.multi.bam	coassembly.multi.bam	1134_1	Shared by Coassembly Single Bam & Multi Bam
coassembly.multi.bam_bin.1272	coassembly.multi.bam	coassembly.multi.bam	1586_0	Unique in Coassembly Multi Bam
coassembly.multi.bam_bin.1273	coassembly.multi.bam	coassembly.multi.bam	2236_1	Unique in Coassembly Multi Bam
coassembly.multi.bam_bin.1274	coassembly.multi.bam	coassembly.multi.bam	1960_1	Shared by Coassembly Single Bam & Multi Bam
coassembly.multi.bam_bin.1275	coassembly.multi.bam	coassembly.multi.bam	64_1	Shared by Coassembly Single Bam & Multi Bam
coassembly.multi.bam_bin.1276	coassembly.multi.bam	coassembly.multi.bam	2466_1	Shared by Coassembly Single Bam & Multi Bam
coassembly.multi.bam_bin.1277	coassembly.multi.bam	coassembly.multi.bam	2513_1	Shared by Coassembly Single Bam & Multi Bam
coassembly.multi.bam_bin.1278	coassembly.multi.bam	coassembly.multi.bam	2382_1	Shared by Coassembly Single Bam & Multi Bam
coassembly.multi.bam_bin.1279	coassembly.multi.bam	coassembly.multi.bam	1923_1	Shared by Coassembly Single Bam & Multi Bam
coassembly.multi.bam_bin.128	coassembly.multi.bam	coassembly.multi.bam	2225_1	Shared by Coassembly Single Bam & Multi Bam
coassembly.multi.bam_bin.1280	coassembly.multi.bam	coassembly.multi.bam	2396_0	Unique in Coassembly Multi Bam
coassembly.multi.bam_bin.1281	coassembly.multi.bam	coassembly.multi.bam	1634_1	Shared by Coassembly Single Bam & Multi Bam
coassembly.multi.bam_bin.1282	coassembly.multi.bam	coassembly.multi.bam	1205_1	Shared by Coassembly Single Bam & Multi Bam
coassembly.multi.bam_bin.1283	coassembly.multi.bam	coassembly.multi.bam	704_1	Shared by All 4 Assemblies & Binning
coassembly.multi.bam_bin.1284	coassembly.multi.bam	coassembly.multi.bam	1142_1	Shared by Coassembly Single Bam, Coassembly Multi Bam, VAMB
coassembly.multi.bam_bin.1285	coassembly.multi.bam	coassembly.multi.bam	1241_0	Unique in Coassembly Multi Bam
coassembly.multi.bam_bin.1286	coassembly.multi.bam	coassembly.multi.bam	590_1	Shared by Coassembly Single Bam & Multi Bam
coassembly.multi.bam_bin.1287	coassembly.multi.bam	coassembly.multi.bam	2111_1	Shared by Coassembly Single Bam & Multi Bam
coassembly.multi.bam_bin.1288	coassembly.multi.bam	coassembly.multi.bam	1080_1	Unique in Coassembly Multi Bam
coassembly.multi.bam_bin.1289	coassembly.multi.bam	coassembly.multi.bam	654_0	Unique in Coassembly Multi Bam
coassembly.multi.bam_bin.129	coassembly.multi.bam	coassembly.multi.bam	1765_0	Unique in Coassembly Multi Bam
coassembly.multi.bam_bin.1290	coassembly.multi.bam	coassembly.multi.bam	2031_1	Shared by Coassembly Single Bam & Multi Bam
coassembly.multi.bam_bin.1291	coassembly.multi.bam	coassembly.multi.bam	154_1	Shared by Coassembly Single Bam & Multi Bam
coassembly.multi.bam_bin.1292	coassembly.multi.bam	coassembly.multi.bam	349_0	Unique in Coassembly Multi Bam
coassembly.multi.bam_bin.1293	coassembly.multi.bam	coassembly.multi.bam	1360_1	Shared by Coassembly Single Bam & Multi Bam
coassembly.multi.bam_bin.1294	coassembly.multi.bam	coassembly.multi.bam	623_1	Shared by Coassembly Single Bam & Multi Bam
coassembly.multi.bam_bin.1295	coassembly.multi.bam	coassembly.multi.bam	2499_1	Shared by Coassembly Single Bam & Multi Bam
coassembly.multi.bam_bin.1296	coassembly.multi.bam	coassembly.multi.bam	1789_3	Shared by All 4 Assemblies & Binning
coassembly.multi.bam_bin.1297	coassembly.multi.bam	coassembly.multi.bam	1941_1	Shared by Individual Assembly, Coassembly Single & Multi Bam
coassembly.multi.bam_bin.1298	coassembly.multi.bam	coassembly.multi.bam	147_1	Shared by Coassembly Single Bam & Multi Bam
coassembly.multi.bam_bin.1299	coassembly.multi.bam	coassembly.multi.bam	2152_1	Shared by Coassembly Single Bam & Multi Bam
coassembly.multi.bam_bin.13	coassembly.multi.bam	coassembly.multi.bam	392_1	Shared by All 4 Assemblies & Binning
coassembly.multi.bam_bin.130	coassembly.multi.bam	coassembly.multi.bam	427_1	Shared by Individual Assembly, Coassembly Single & Multi Bam
coassembly.multi.bam_bin.1300	coassembly.multi.bam	coassembly.multi.bam	1814_1	Shared by Coassembly Single Bam & Multi Bam
coassembly.multi.bam_bin.1301	coassembly.multi.bam	coassembly.multi.bam	2704_0	Unique in Coassembly Multi Bam
coassembly.multi.bam_bin.1302	coassembly.multi.bam	coassembly.multi.bam	2078_1	Shared by Individual Assembly, Coassembly Single & Multi Bam
coassembly.multi.bam_bin.1303	coassembly.multi.bam	coassembly.multi.bam	713_1	Shared by Coassembly Single Bam & Multi Bam
coassembly.multi.bam_bin.1304	coassembly.multi.bam	coassembly.multi.bam	1861_1	Shared by Individual Assembly, Coassembly Single & Multi Bam
coassembly.multi.bam_bin.1305	coassembly.multi.bam	coassembly.multi.bam	2583_1	Shared by Individual Assembly, Coassembly Single & Multi Bam
coassembly.multi.bam_bin.1306	coassembly.multi.bam	coassembly.multi.bam	529_1	Shared by Coassembly Single Bam & Multi Bam
coassembly.multi.bam_bin.1307	coassembly.multi.bam	coassembly.multi.bam	162_1	Shared by Coassembly Single Bam & Multi Bam
coassembly.multi.bam_bin.1308	coassembly.multi.bam	coassembly.multi.bam	1757_1	Shared by Coassembly Single Bam & Multi Bam
coassembly.multi.bam_bin.1309	coassembly.multi.bam	coassembly.multi.bam	1802_1	Shared by Coassembly Single Bam & Multi Bam
coassembly.multi.bam_bin.131	coassembly.multi.bam	coassembly.multi.bam	133_1	Shared by Coassembly Single Bam & Multi Bam
coassembly.multi.bam_bin.1310	coassembly.multi.bam	coassembly.multi.bam	2237_1	Shared by Coassembly Single Bam & Multi Bam
coassembly.multi.bam_bin.1311	coassembly.multi.bam	coassembly.multi.bam	2483_1	Shared by Coassembly Single Bam & Multi Bam
coassembly.multi.bam_bin.1312	coassembly.multi.bam	coassembly.multi.bam	2131_1	Shared by Coassembly Single Bam & Multi Bam
coassembly.multi.bam_bin.1313	coassembly.multi.bam	coassembly.multi.bam	51_0	Unique in Coassembly Multi Bam
coassembly.multi.bam_bin.1314	coassembly.multi.bam	coassembly.multi.bam	1061_1	Shared by Coassembly Single Bam & Multi Bam
coassembly.multi.bam_bin.1315	coassembly.multi.bam	coassembly.multi.bam	2596_0	Unique in Coassembly Multi Bam
coassembly.multi.bam_bin.1316	coassembly.multi.bam	coassembly.multi.bam	1290_1	Shared by Coassembly Single Bam & Multi Bam
coassembly.multi.bam_bin.1317	coassembly.multi.bam	coassembly.multi.bam	675_1	Shared by Coassembly Single Bam & Multi Bam
coassembly.multi.bam_bin.1318	coassembly.multi.bam	coassembly.multi.bam	121_1	Shared by Coassembly Single Bam & Multi Bam
coassembly.multi.bam_bin.1319	coassembly.multi.bam	coassembly.multi.bam	612_0	Unique in Coassembly Multi Bam
coassembly.multi.bam_bin.132	coassembly.multi.bam	coassembly.multi.bam	760_1	Shared by All 4 Assemblies & Binning
coassembly.multi.bam_bin.1320	coassembly.multi.bam	coassembly.multi.bam	1292_1	Shared by Coassembly Single Bam & Multi Bam
coassembly.multi.bam_bin.1321	coassembly.multi.bam	coassembly.multi.bam	698_0	Unique in Coassembly Multi Bam
coassembly.multi.bam_bin.1322	coassembly.multi.bam	coassembly.multi.bam	954_2	Shared by All 4 Assemblies & Binning
coassembly.multi.bam_bin.1323	coassembly.multi.bam	coassembly.multi.bam	526_1	Shared by All 4 Assemblies & Binning
coassembly.multi.bam_bin.1324	coassembly.multi.bam	coassembly.multi.bam	210_1	Shared by Coassembly Single Bam & Multi Bam
coassembly.multi.bam_bin.1325	coassembly.multi.bam	coassembly.multi.bam	881_1	Shared by All 4 Assemblies & Binning
coassembly.multi.bam_bin.1326	coassembly.multi.bam	coassembly.multi.bam	131_1	Shared by Coassembly Single Bam & Multi Bam
coassembly.multi.bam_bin.1327	coassembly.multi.bam	coassembly.multi.bam	1591_1	Shared by Coassembly Single Bam & Multi Bam
coassembly.multi.bam_bin.1328	coassembly.multi.bam	coassembly.multi.bam	553_2	Shared by All 4 Assemblies & Binning
coassembly.multi.bam_bin.1329	coassembly.multi.bam	coassembly.multi.bam	2387_1	Shared by Coassembly Single Bam & Multi Bam
coassembly.multi.bam_bin.133	coassembly.multi.bam	coassembly.multi.bam	2521_0	Unique in Coassembly Multi Bam
coassembly.multi.bam_bin.1330	coassembly.multi.bam	coassembly.multi.bam	1849_1	Shared by All 4 Assemblies & Binning
coassembly.multi.bam_bin.1331	coassembly.multi.bam	coassembly.multi.bam	524_1	Shared by Individual Assembly, Coassembly Single & Multi Bam
coassembly.multi.bam_bin.1332	coassembly.multi.bam	coassembly.multi.bam	2324_1	Shared by Coassembly Single Bam & Multi Bam
coassembly.multi.bam_bin.1333	coassembly.multi.bam	coassembly.multi.bam	460_1	Shared by Coassembly Single Bam & Multi Bam
coassembly.multi.bam_bin.1334	coassembly.multi.bam	coassembly.multi.bam	2719_0	Unique in Coassembly Multi Bam
coassembly.multi.bam_bin.1335	coassembly.multi.bam	coassembly.multi.bam	1825_1	Shared by Coassembly Single Bam & Multi Bam
coassembly.multi.bam_bin.1336	coassembly.multi.bam	coassembly.multi.bam	2064_1	Shared by Coassembly Single Bam & Multi Bam
coassembly.multi.bam_bin.1337	coassembly.multi.bam	coassembly.multi.bam	18_1	Shared by Coassembly Single Bam & Multi Bam
coassembly.multi.bam_bin.1338	coassembly.multi.bam	coassembly.multi.bam	240_0	Unique in Coassembly Multi Bam
coassembly.multi.bam_bin.1339	coassembly.multi.bam	coassembly.multi.bam	2554_1	Shared by Coassembly Single Bam & Multi Bam
coassembly.multi.bam_bin.134	coassembly.multi.bam	coassembly.multi.bam	967_1	Shared by Coassembly Single Bam & Multi Bam
coassembly.multi.bam_bin.1340	coassembly.multi.bam	coassembly.multi.bam	2168_1	Shared by Coassembly Single Bam & Multi Bam
coassembly.multi.bam_bin.1341	coassembly.multi.bam	coassembly.multi.bam	2419_1	Shared by Coassembly Single Bam & Multi Bam
coassembly.multi.bam_bin.1342	coassembly.multi.bam	coassembly.multi.bam	624_1	Shared by Coassembly Single Bam & Multi Bam
coassembly.multi.bam_bin.1343	coassembly.multi.bam	coassembly.multi.bam	1449_1	Shared by Coassembly Single Bam & Multi Bam
coassembly.multi.bam_bin.1344	coassembly.multi.bam	coassembly.multi.bam	1331_1	Shared by Coassembly Single Bam & Multi Bam
coassembly.multi.bam_bin.1345	coassembly.multi.bam	coassembly.multi.bam	2510_1	Shared by Coassembly Single Bam & Multi Bam
coassembly.multi.bam_bin.1346	coassembly.multi.bam	coassembly.multi.bam	217_1	Shared by Coassembly Single Bam & Multi Bam
coassembly.multi.bam_bin.1347	coassembly.multi.bam	coassembly.multi.bam	560_1	Shared by Coassembly Single Bam & Multi Bam
coassembly.multi.bam_bin.1348	coassembly.multi.bam	coassembly.multi.bam	1867_1	Shared by Coassembly Single Bam & Multi Bam
coassembly.multi.bam_bin.1349	coassembly.multi.bam	coassembly.multi.bam	356_1	Shared by Coassembly Single Bam, Coassembly Multi Bam, VAMB
coassembly.multi.bam_bin.135	coassembly.multi.bam	coassembly.multi.bam	257_4	Shared by Individual Assembly, Coassembly Single & Multi Bam
coassembly.multi.bam_bin.1350	coassembly.multi.bam	coassembly.multi.bam	2129_0	Unique in Coassembly Multi Bam
coassembly.multi.bam_bin.1351	coassembly.multi.bam	coassembly.multi.bam	2577_0	Unique in Coassembly Multi Bam
coassembly.multi.bam_bin.1352	coassembly.multi.bam	coassembly.multi.bam	323_1	Shared by Coassembly Single Bam & Multi Bam
coassembly.multi.bam_bin.1353	coassembly.multi.bam	coassembly.multi.bam	2069_1	Shared by Coassembly Single Bam & Multi Bam
coassembly.multi.bam_bin.1354	coassembly.multi.bam	coassembly.multi.bam	1801_1	Shared by Coassembly Single Bam & Multi Bam
coassembly.multi.bam_bin.1355	coassembly.multi.bam	coassembly.multi.bam	2685_1	Shared by Coassembly Single Bam & Multi Bam
coassembly.multi.bam_bin.1356	coassembly.multi.bam	coassembly.multi.bam	2391_1	Shared by Coassembly Single Bam & Multi Bam
coassembly.multi.bam_bin.1357	coassembly.multi.bam	coassembly.multi.bam	1646_1	Shared by Individual Assembly, Coassembly Single & Multi Bam
coassembly.multi.bam_bin.1358	coassembly.multi.bam	coassembly.multi.bam	55_1	Shared by Coassembly Single Bam & Multi Bam
coassembly.multi.bam_bin.1359	coassembly.multi.bam	coassembly.multi.bam	1971_1	Shared by Coassembly Single Bam & Multi Bam
coassembly.multi.bam_bin.136	coassembly.multi.bam	coassembly.multi.bam	1877_1	Shared by All 4 Assemblies & Binning
coassembly.multi.bam_bin.1360	coassembly.multi.bam	coassembly.multi.bam	274_1	Shared by All 4 Assemblies & Binning
coassembly.multi.bam_bin.1361	coassembly.multi.bam	coassembly.multi.bam	364_1	Shared by Coassembly Single Bam & Multi Bam
coassembly.multi.bam_bin.1362	coassembly.multi.bam	coassembly.multi.bam	858_1	Shared by Coassembly Single Bam & Multi Bam
coassembly.multi.bam_bin.1363	coassembly.multi.bam	coassembly.multi.bam	2315_1	Shared by Coassembly Single Bam & Multi Bam
coassembly.multi.bam_bin.1364	coassembly.multi.bam	coassembly.multi.bam	126_1	Shared by Coassembly Single Bam & Multi Bam
coassembly.multi.bam_bin.1365	coassembly.multi.bam	coassembly.multi.bam	1524_1	Shared by Coassembly Single Bam & Multi Bam
coassembly.multi.bam_bin.1366	coassembly.multi.bam	coassembly.multi.bam	1721_1	Shared by Coassembly Single Bam & Multi Bam
coassembly.multi.bam_bin.1367	coassembly.multi.bam	coassembly.multi.bam	1507_1	Shared by Coassembly Single Bam & Multi Bam
coassembly.multi.bam_bin.1368	coassembly.multi.bam	coassembly.multi.bam	783_1	Shared by Coassembly Single Bam & Multi Bam
coassembly.multi.bam_bin.1369	coassembly.multi.bam	coassembly.multi.bam	2384_1	Shared by Coassembly Single Bam & Multi Bam
coassembly.multi.bam_bin.137	coassembly.multi.bam	coassembly.multi.bam	2482_1	Shared by Coassembly Single Bam & Multi Bam
coassembly.multi.bam_bin.1370	coassembly.multi.bam	coassembly.multi.bam	1707_1	Shared by Coassembly Single Bam & Multi Bam
coassembly.multi.bam_bin.1371	coassembly.multi.bam	coassembly.multi.bam	465_1	Shared by Coassembly Single Bam & Multi Bam
coassembly.multi.bam_bin.1372	coassembly.multi.bam	coassembly.multi.bam	574_1	Shared by Coassembly Single Bam & Multi Bam
coassembly.multi.bam_bin.1373	coassembly.multi.bam	coassembly.multi.bam	1232_1	Shared by Individual Assembly, Coassembly Single & Multi Bam
coassembly.multi.bam_bin.1374	coassembly.multi.bam	coassembly.multi.bam	847_1	Shared by Individual Assembly, Coassembly Single & Multi Bam
coassembly.multi.bam_bin.1375	coassembly.multi.bam	coassembly.multi.bam	587_1	Shared by Coassembly Single Bam & Multi Bam
coassembly.multi.bam_bin.1376	coassembly.multi.bam	coassembly.multi.bam	1716_1	Shared by Coassembly Single Bam & Multi Bam
coassembly.multi.bam_bin.1377	coassembly.multi.bam	coassembly.multi.bam	2412_1	Shared by Coassembly Single Bam & Multi Bam
coassembly.multi.bam_bin.1378	coassembly.multi.bam	coassembly.multi.bam	1888_1	Shared by Coassembly Single Bam & Multi Bam
coassembly.multi.bam_bin.1379	coassembly.multi.bam	coassembly.multi.bam	379_1	Shared by Coassembly Single Bam & Multi Bam
coassembly.multi.bam_bin.138	coassembly.multi.bam	coassembly.multi.bam	1598_1	Shared by Coassembly Single Bam & Multi Bam
coassembly.multi.bam_bin.1380	coassembly.multi.bam	coassembly.multi.bam	2372_1	Shared by Coassembly Single Bam & Multi Bam
coassembly.multi.bam_bin.1381	coassembly.multi.bam	coassembly.multi.bam	640_0	Unique in Coassembly Multi Bam
coassembly.multi.bam_bin.1382	coassembly.multi.bam	coassembly.multi.bam	1648_1	Shared by Coassembly Single Bam & Multi Bam
coassembly.multi.bam_bin.1383	coassembly.multi.bam	coassembly.multi.bam	2049_1	Shared by Coassembly Single Bam & Multi Bam
coassembly.multi.bam_bin.1384	coassembly.multi.bam	coassembly.multi.bam	2253_1	Shared by Coassembly Single Bam & Multi Bam
coassembly.multi.bam_bin.1385	coassembly.multi.bam	coassembly.multi.bam	1038_1	Shared by Coassembly Single Bam & Multi Bam
coassembly.multi.bam_bin.1386	coassembly.multi.bam	coassembly.multi.bam	1727_1	Shared by Coassembly Single Bam & Multi Bam
coassembly.multi.bam_bin.1387	coassembly.multi.bam	coassembly.multi.bam	149_0	Unique in Coassembly Multi Bam
coassembly.multi.bam_bin.1388	coassembly.multi.bam	coassembly.multi.bam	2068_1	Shared by Coassembly Single Bam & Multi Bam
coassembly.multi.bam_bin.1389	coassembly.multi.bam	coassembly.multi.bam	2281_1	Shared by Coassembly Single Bam & Multi Bam
coassembly.multi.bam_bin.139	coassembly.multi.bam	coassembly.multi.bam	1169_0	Unique in Coassembly Multi Bam
coassembly.multi.bam_bin.1390	coassembly.multi.bam	coassembly.multi.bam	680_1	Shared by Coassembly Single Bam & Multi Bam
coassembly.multi.bam_bin.1391	coassembly.multi.bam	coassembly.multi.bam	2626_0	Unique in Coassembly Multi Bam
coassembly.multi.bam_bin.1392	coassembly.multi.bam	coassembly.multi.bam	1321_0	Unique in Coassembly Multi Bam
coassembly.multi.bam_bin.1393	coassembly.multi.bam	coassembly.multi.bam	1516_1	Shared by Coassembly Single Bam & Multi Bam
coassembly.multi.bam_bin.1394	coassembly.multi.bam	coassembly.multi.bam	734_1	Shared by Coassembly Single Bam & Multi Bam
coassembly.multi.bam_bin.1395	coassembly.multi.bam	coassembly.multi.bam	1754_1	Shared by Coassembly Single Bam & Multi Bam
coassembly.multi.bam_bin.1396	coassembly.multi.bam	coassembly.multi.bam	1171_1	Shared by Individual Assembly, Coassembly Single & Multi Bam
coassembly.multi.bam_bin.1397	coassembly.multi.bam	coassembly.multi.bam	398_1	Shared by All 4 Assemblies & Binning
coassembly.multi.bam_bin.1398	coassembly.multi.bam	coassembly.multi.bam	1220_1	Shared by Coassembly Single Bam & Multi Bam
coassembly.multi.bam_bin.1399	coassembly.multi.bam	coassembly.multi.bam	1036_1	Shared by Coassembly Single Bam & Multi Bam
coassembly.multi.bam_bin.14	coassembly.multi.bam	coassembly.multi.bam	468_1	Shared by Coassembly Single Bam & Multi Bam
coassembly.multi.bam_bin.140	coassembly.multi.bam	coassembly.multi.bam	2504_1	Shared by Coassembly Single Bam & Multi Bam
coassembly.multi.bam_bin.1400	coassembly.multi.bam	coassembly.multi.bam	410_1	Shared by Coassembly Single Bam & Multi Bam
coassembly.multi.bam_bin.1401	coassembly.multi.bam	coassembly.multi.bam	150_1	Shared by Coassembly Single Bam & Multi Bam
coassembly.multi.bam_bin.1402	coassembly.multi.bam	coassembly.multi.bam	752_1	Shared by All 4 Assemblies & Binning
coassembly.multi.bam_bin.1403	coassembly.multi.bam	coassembly.multi.bam	2143_1	Shared by Individual Assembly, Coassembly Single & Multi Bam
coassembly.multi.bam_bin.1404	coassembly.multi.bam	coassembly.multi.bam	2600_1	Shared by Individual Assembly, Coassembly Single & Multi Bam
coassembly.multi.bam_bin.1405	coassembly.multi.bam	coassembly.multi.bam	1987_1	Shared by Coassembly Single Bam & Multi Bam
coassembly.multi.bam_bin.1406	coassembly.multi.bam	coassembly.multi.bam	1975_1	Shared by Coassembly Single Bam & Multi Bam
coassembly.multi.bam_bin.1407	coassembly.multi.bam	coassembly.multi.bam	2698_1	Shared by All 4 Assemblies & Binning
coassembly.multi.bam_bin.1408	coassembly.multi.bam	coassembly.multi.bam	4_1	Shared by Coassembly Single Bam, Coassembly Multi Bam, VAMB
coassembly.multi.bam_bin.1409	coassembly.multi.bam	coassembly.multi.bam	828_1	Shared by Individual Assembly, Coassembly Single & Multi Bam
coassembly.multi.bam_bin.141	coassembly.multi.bam	coassembly.multi.bam	2395_1	Shared by Coassembly Single Bam & Multi Bam
coassembly.multi.bam_bin.1410	coassembly.multi.bam	coassembly.multi.bam	1972_1	Shared by Coassembly Single Bam & Multi Bam
coassembly.multi.bam_bin.1411	coassembly.multi.bam	coassembly.multi.bam	1248_1	Shared by Individual Assembly, Coassembly Single & Multi Bam
coassembly.multi.bam_bin.1412	coassembly.multi.bam	coassembly.multi.bam	511_1	Shared by Coassembly Single Bam & Multi Bam
coassembly.multi.bam_bin.1413	coassembly.multi.bam	coassembly.multi.bam	2019_1	Shared by Coassembly Single Bam & Multi Bam
coassembly.multi.bam_bin.1414	coassembly.multi.bam	coassembly.multi.bam	1768_1	Shared by Coassembly Single Bam & Multi Bam
coassembly.multi.bam_bin.1415	coassembly.multi.bam	coassembly.multi.bam	412_3	Shared by All 4 Assemblies & Binning
coassembly.multi.bam_bin.1416	coassembly.multi.bam	coassembly.multi.bam	1902_1	Shared by Coassembly Single Bam & Multi Bam
coassembly.multi.bam_bin.1417	coassembly.multi.bam	coassembly.multi.bam	1028_1	Shared by Coassembly Single Bam & Multi Bam
coassembly.multi.bam_bin.1418	coassembly.multi.bam	coassembly.multi.bam	229_1	Shared by All 4 Assemblies & Binning
coassembly.multi.bam_bin.1419	coassembly.multi.bam	coassembly.multi.bam	340_1	Shared by Individual Assembly, Coassembly Single & Multi Bam
coassembly.multi.bam_bin.142	coassembly.multi.bam	coassembly.multi.bam	1682_1	Shared by Coassembly Single Bam & Multi Bam
coassembly.multi.bam_bin.1420	coassembly.multi.bam	coassembly.multi.bam	5_1	Shared by All 4 Assemblies & Binning
coassembly.multi.bam_bin.1421	coassembly.multi.bam	coassembly.multi.bam	437_1	Shared by All 4 Assemblies & Binning
coassembly.multi.bam_bin.1422	coassembly.multi.bam	coassembly.multi.bam	2051_1	Shared by Individual Assembly, Coassembly Single & Multi Bam
coassembly.multi.bam_bin.1423	coassembly.multi.bam	coassembly.multi.bam	570_1	Shared by Coassembly Single Bam & Multi Bam
coassembly.multi.bam_bin.1424	coassembly.multi.bam	coassembly.multi.bam	1442_1	Shared by Coassembly Single Bam & Multi Bam
coassembly.multi.bam_bin.1425	coassembly.multi.bam	coassembly.multi.bam	2618_1	Shared by All 4 Assemblies & Binning
coassembly.multi.bam_bin.1426	coassembly.multi.bam	coassembly.multi.bam	2106_1	Shared by Individual Assembly, Coassembly Single & Multi Bam
coassembly.multi.bam_bin.1427	coassembly.multi.bam	coassembly.multi.bam	1668_1	Shared by All 4 Assemblies & Binning
coassembly.multi.bam_bin.1428	coassembly.multi.bam	coassembly.multi.bam	2214_1	Shared by Coassembly Single Bam & Multi Bam
coassembly.multi.bam_bin.1429	coassembly.multi.bam	coassembly.multi.bam	865_1	Shared by Coassembly Single Bam & Multi Bam
coassembly.multi.bam_bin.143	coassembly.multi.bam	coassembly.multi.bam	773_1	Shared by Coassembly Single Bam & Multi Bam
coassembly.multi.bam_bin.1430	coassembly.multi.bam	coassembly.multi.bam	179_1	Shared by Coassembly Single Bam, Coassembly Multi Bam, VAMB
coassembly.multi.bam_bin.1431	coassembly.multi.bam	coassembly.multi.bam	1534_1	Shared by All 4 Assemblies & Binning
coassembly.multi.bam_bin.1432	coassembly.multi.bam	coassembly.multi.bam	2595_1	Shared by Individual Assembly & Coassembly Multi Bam
coassembly.multi.bam_bin.1433	coassembly.multi.bam	coassembly.multi.bam	1337_1	Shared by Coassembly Single Bam & Multi Bam
coassembly.multi.bam_bin.1434	coassembly.multi.bam	coassembly.multi.bam	1180_1	Shared by All 4 Assemblies & Binning
coassembly.multi.bam_bin.1435	coassembly.multi.bam	coassembly.multi.bam	134_1	Shared by All 4 Assemblies & Binning
coassembly.multi.bam_bin.1436	coassembly.multi.bam	coassembly.multi.bam	1386_2	Shared by All 4 Assemblies & Binning
coassembly.multi.bam_bin.1437	coassembly.multi.bam	coassembly.multi.bam	1794_1	Shared by Coassembly Single Bam & Multi Bam
coassembly.multi.bam_bin.1438	coassembly.multi.bam	coassembly.multi.bam	601_1	Shared by Coassembly Single Bam & Multi Bam
coassembly.multi.bam_bin.1439	coassembly.multi.bam	coassembly.multi.bam	2653_3	Shared by Individual Assembly & Coassembly Multi Bam
coassembly.multi.bam_bin.144	coassembly.multi.bam	coassembly.multi.bam	1501_1	Shared by Coassembly Single Bam & Multi Bam
coassembly.multi.bam_bin.1440	coassembly.multi.bam	coassembly.multi.bam	1777_1	Shared by Coassembly Single Bam & Multi Bam
coassembly.multi.bam_bin.1441	coassembly.multi.bam	coassembly.multi.bam	968_1	Shared by Coassembly Single Bam & Multi Bam
coassembly.multi.bam_bin.1442	coassembly.multi.bam	coassembly.multi.bam	1742_1	Shared by Coassembly Single Bam & Multi Bam
coassembly.multi.bam_bin.1443	coassembly.multi.bam	coassembly.multi.bam	2038_1	Shared by Coassembly Single Bam & Multi Bam
coassembly.multi.bam_bin.1444	coassembly.multi.bam	coassembly.multi.bam	1936_1	Shared by Coassembly Single Bam & Multi Bam
coassembly.multi.bam_bin.1445	coassembly.multi.bam	coassembly.multi.bam	525_1	Shared by Coassembly Single Bam & Multi Bam
coassembly.multi.bam_bin.1446	coassembly.multi.bam	coassembly.multi.bam	1897_1	Shared by Coassembly Single Bam & Multi Bam
coassembly.multi.bam_bin.1447	coassembly.multi.bam	coassembly.multi.bam	1316_1	Shared by Coassembly Single Bam & Multi Bam
coassembly.multi.bam_bin.1448	coassembly.multi.bam	coassembly.multi.bam	234_1	Shared by Coassembly Single Bam & Multi Bam
coassembly.multi.bam_bin.1449	coassembly.multi.bam	coassembly.multi.bam	2702_2	Shared by All 4 Assemblies & Binning
coassembly.multi.bam_bin.145	coassembly.multi.bam	coassembly.multi.bam	609_0	Unique in Coassembly Multi Bam
coassembly.multi.bam_bin.1450	coassembly.multi.bam	coassembly.multi.bam	2526_4	Shared by Coassembly Single Bam & Multi Bam
coassembly.multi.bam_bin.1451	coassembly.multi.bam	coassembly.multi.bam	2222_1	Shared by All 4 Assemblies & Binning
coassembly.multi.bam_bin.1452	coassembly.multi.bam	coassembly.multi.bam	2608_1	Shared by All 4 Assemblies & Binning
coassembly.multi.bam_bin.1453	coassembly.multi.bam	coassembly.multi.bam	1177_1	Shared by All 4 Assemblies & Binning
coassembly.multi.bam_bin.1454	coassembly.multi.bam	coassembly.multi.bam	2227_1	Shared by Coassembly Single Bam & Multi Bam
coassembly.multi.bam_bin.1455	coassembly.multi.bam	coassembly.multi.bam	552_1	Shared by Individual Assembly, Coassembly Single & Multi Bam
coassembly.multi.bam_bin.1456	coassembly.multi.bam	coassembly.multi.bam	2164_1	Shared by Individual Assembly, Coassembly Single & Multi Bam
coassembly.multi.bam_bin.1457	coassembly.multi.bam	coassembly.multi.bam	395_1	Shared by All 4 Assemblies & Binning
coassembly.multi.bam_bin.1458	coassembly.multi.bam	coassembly.multi.bam	2264_1	Shared by All 4 Assemblies & Binning
coassembly.multi.bam_bin.1459	coassembly.multi.bam	coassembly.multi.bam	1601_1	Shared by Individual Assembly, Coassembly Single & Multi Bam
coassembly.multi.bam_bin.146	coassembly.multi.bam	coassembly.multi.bam	2039_1	Shared by Coassembly Single Bam & Multi Bam
coassembly.multi.bam_bin.1460	coassembly.multi.bam	coassembly.multi.bam	2411_1	Shared by Coassembly Single Bam & Multi Bam
coassembly.multi.bam_bin.1461	coassembly.multi.bam	coassembly.multi.bam	1102_1	Shared by Coassembly Single Bam & Multi Bam
coassembly.multi.bam_bin.1462	coassembly.multi.bam	coassembly.multi.bam	2374_1	Shared by Coassembly Single Bam & Multi Bam
coassembly.multi.bam_bin.1463	coassembly.multi.bam	coassembly.multi.bam	2678_1	Shared by Coassembly Single Bam & Multi Bam
coassembly.multi.bam_bin.1464	coassembly.multi.bam	coassembly.multi.bam	201_0	Unique in Coassembly Multi Bam
coassembly.multi.bam_bin.1465	coassembly.multi.bam	coassembly.multi.bam	2147_0	Unique in Coassembly Multi Bam
coassembly.multi.bam_bin.1466	coassembly.multi.bam	coassembly.multi.bam	2692_1	Shared by Coassembly Single Bam & Multi Bam
coassembly.multi.bam_bin.1467	coassembly.multi.bam	coassembly.multi.bam	1577_1	Shared by All 4 Assemblies & Binning
coassembly.multi.bam_bin.1468	coassembly.multi.bam	coassembly.multi.bam	2146_1	Unique in Coassembly Multi Bam
coassembly.multi.bam_bin.1469	coassembly.multi.bam	coassembly.multi.bam	2687_1	Shared by Coassembly Single Bam & Multi Bam
coassembly.multi.bam_bin.147	coassembly.multi.bam	coassembly.multi.bam	1221_1	Shared by Coassembly Single Bam & Multi Bam
coassembly.multi.bam_bin.1470	coassembly.multi.bam	coassembly.multi.bam	2291_1	Shared by Coassembly Single Bam & Multi Bam
coassembly.multi.bam_bin.1471	coassembly.multi.bam	coassembly.multi.bam	2447_1	Shared by Coassembly Single Bam & Multi Bam
coassembly.multi.bam_bin.1472	coassembly.multi.bam	coassembly.multi.bam	997_1	Shared by Coassembly Single Bam & Multi Bam
coassembly.multi.bam_bin.1473	coassembly.multi.bam	coassembly.multi.bam	1298_1	Shared by Coassembly Single Bam & Multi Bam
coassembly.multi.bam_bin.1474	coassembly.multi.bam	coassembly.multi.bam	549_1	Shared by Coassembly Single Bam & Multi Bam
coassembly.multi.bam_bin.1475	coassembly.multi.bam	coassembly.multi.bam	137_1	Shared by Coassembly Single Bam & Multi Bam
coassembly.multi.bam_bin.1476	coassembly.multi.bam	coassembly.multi.bam	1581_0	Unique in Coassembly Multi Bam
coassembly.multi.bam_bin.1477	coassembly.multi.bam	coassembly.multi.bam	2241_1	Shared by Coassembly Single Bam & Multi Bam
coassembly.multi.bam_bin.1478	coassembly.multi.bam	coassembly.multi.bam	1022_1	Shared by Coassembly Single Bam & Multi Bam
coassembly.multi.bam_bin.1479	coassembly.multi.bam	coassembly.multi.bam	935_0	Unique in Coassembly Multi Bam
coassembly.multi.bam_bin.148	coassembly.multi.bam	coassembly.multi.bam	992_1	Shared by Coassembly Single Bam & Multi Bam
coassembly.multi.bam_bin.1480	coassembly.multi.bam	coassembly.multi.bam	2060_1	Shared by Coassembly Single Bam & Multi Bam
coassembly.multi.bam_bin.1481	coassembly.multi.bam	coassembly.multi.bam	6_1	Shared by Coassembly Single Bam & Multi Bam
coassembly.multi.bam_bin.1482	coassembly.multi.bam	coassembly.multi.bam	2018_0	Unique in Coassembly Multi Bam
coassembly.multi.bam_bin.1483	coassembly.multi.bam	coassembly.multi.bam	2234_1	Shared by Coassembly Single Bam & Multi Bam
coassembly.multi.bam_bin.1484	coassembly.multi.bam	coassembly.multi.bam	1845_1	Shared by All 4 Assemblies & Binning
coassembly.multi.bam_bin.1485	coassembly.multi.bam	coassembly.multi.bam	129_0	Unique in Coassembly Multi Bam
coassembly.multi.bam_bin.1486	coassembly.multi.bam	coassembly.multi.bam	1562_1	Shared by Coassembly Single Bam & Multi Bam
coassembly.multi.bam_bin.1487	coassembly.multi.bam	coassembly.multi.bam	1196_1	Shared by Individual Assembly, Coassembly Single & Multi Bam
coassembly.multi.bam_bin.1488	coassembly.multi.bam	coassembly.multi.bam	665_1	Unique in Coassembly Multi Bam
coassembly.multi.bam_bin.1489	coassembly.multi.bam	coassembly.multi.bam	970_0	Unique in Coassembly Multi Bam
coassembly.multi.bam_bin.149	coassembly.multi.bam	coassembly.multi.bam	11_1	Shared by Coassembly Single Bam & Multi Bam
coassembly.multi.bam_bin.1490	coassembly.multi.bam	coassembly.multi.bam	2465_0	Unique in Coassembly Multi Bam
coassembly.multi.bam_bin.1491	coassembly.multi.bam	coassembly.multi.bam	1675_1	Shared by Coassembly Single Bam & Multi Bam
coassembly.multi.bam_bin.1492	coassembly.multi.bam	coassembly.multi.bam	950_0	Unique in Coassembly Multi Bam
coassembly.multi.bam_bin.1493	coassembly.multi.bam	coassembly.multi.bam	1143_1	Shared by Coassembly Single Bam & Multi Bam
coassembly.multi.bam_bin.1494	coassembly.multi.bam	coassembly.multi.bam	1251_1	Shared by Coassembly Single Bam & Multi Bam
coassembly.multi.bam_bin.1495	coassembly.multi.bam	coassembly.multi.bam	1490_1	Shared by Coassembly Single Bam & Multi Bam
coassembly.multi.bam_bin.1496	coassembly.multi.bam	coassembly.multi.bam	2369_1	Shared by Coassembly Single Bam & Multi Bam
coassembly.multi.bam_bin.1497	coassembly.multi.bam	coassembly.multi.bam	749_1	Shared by Coassembly Single Bam & Multi Bam
coassembly.multi.bam_bin.1498	coassembly.multi.bam	coassembly.multi.bam	1491_1	Shared by Coassembly Single Bam & Multi Bam
coassembly.multi.bam_bin.1499	coassembly.multi.bam	coassembly.multi.bam	347_0	Unique in Coassembly Multi Bam
coassembly.multi.bam_bin.15	coassembly.multi.bam	coassembly.multi.bam	2418_0	Unique in Coassembly Multi Bam
coassembly.multi.bam_bin.150	coassembly.multi.bam	coassembly.multi.bam	789_1	Shared by Coassembly Single Bam & Multi Bam
coassembly.multi.bam_bin.1500	coassembly.multi.bam	coassembly.multi.bam	1066_0	Unique in Coassembly Multi Bam
coassembly.multi.bam_bin.1501	coassembly.multi.bam	coassembly.multi.bam	1257_1	Shared by Coassembly Single Bam & Multi Bam
coassembly.multi.bam_bin.1502	coassembly.multi.bam	coassembly.multi.bam	2576_1	Shared by Coassembly Single Bam & Multi Bam
coassembly.multi.bam_bin.1503	coassembly.multi.bam	coassembly.multi.bam	1558_1	Shared by Coassembly Single Bam & Multi Bam
coassembly.multi.bam_bin.1504	coassembly.multi.bam	coassembly.multi.bam	1372_1	Shared by Coassembly Single Bam & Multi Bam
coassembly.multi.bam_bin.1505	coassembly.multi.bam	coassembly.multi.bam	1081_0	Unique in Coassembly Multi Bam
coassembly.multi.bam_bin.1506	coassembly.multi.bam	coassembly.multi.bam	1751_1	Shared by Coassembly Single Bam & Multi Bam
coassembly.multi.bam_bin.1507	coassembly.multi.bam	coassembly.multi.bam	1744_1	Shared by Coassembly Single Bam & Multi Bam
coassembly.multi.bam_bin.1508	coassembly.multi.bam	coassembly.multi.bam	2292_0	Unique in Coassembly Multi Bam
coassembly.multi.bam_bin.1509	coassembly.multi.bam	coassembly.multi.bam	2116_1	Shared by Coassembly Single Bam & Multi Bam
coassembly.multi.bam_bin.151	coassembly.multi.bam	coassembly.multi.bam	2713_0	Unique in Coassembly Multi Bam
coassembly.multi.bam_bin.1510	coassembly.multi.bam	coassembly.multi.bam	1344_1	Shared by Coassembly Single Bam & Multi Bam
coassembly.multi.bam_bin.1511	coassembly.multi.bam	coassembly.multi.bam	1967_2	Unique in Coassembly Multi Bam
coassembly.multi.bam_bin.1512	coassembly.multi.bam	coassembly.multi.bam	1351_0	Unique in Coassembly Multi Bam
coassembly.multi.bam_bin.1513	coassembly.multi.bam	coassembly.multi.bam	2406_0	Unique in Coassembly Multi Bam
coassembly.multi.bam_bin.1514	coassembly.multi.bam	coassembly.multi.bam	1276_1	Shared by Coassembly Single Bam & Multi Bam
coassembly.multi.bam_bin.1515	coassembly.multi.bam	coassembly.multi.bam	1736_1	Shared by Coassembly Single Bam & Multi Bam
coassembly.multi.bam_bin.1516	coassembly.multi.bam	coassembly.multi.bam	483_1	Shared by Coassembly Single Bam & Multi Bam
coassembly.multi.bam_bin.1517	coassembly.multi.bam	coassembly.multi.bam	1946_1	Shared by Individual Assembly, Coassembly Single & Multi Bam
coassembly.multi.bam_bin.1518	coassembly.multi.bam	coassembly.multi.bam	1059_0	Unique in Coassembly Multi Bam
coassembly.multi.bam_bin.1519	coassembly.multi.bam	coassembly.multi.bam	1406_1	Shared by Individual Assembly & Coassembly Multi Bam
coassembly.multi.bam_bin.152	coassembly.multi.bam	coassembly.multi.bam	1433_1	Shared by Coassembly Single Bam & Multi Bam
coassembly.multi.bam_bin.1520	coassembly.multi.bam	coassembly.multi.bam	2321_1	Shared by Coassembly Single Bam & Multi Bam
coassembly.multi.bam_bin.1521	coassembly.multi.bam	coassembly.multi.bam	1722_1	Shared by Coassembly Single Bam & Multi Bam
coassembly.multi.bam_bin.1522	coassembly.multi.bam	coassembly.multi.bam	1869_1	Shared by Coassembly Single Bam & Multi Bam
coassembly.multi.bam_bin.1523	coassembly.multi.bam	coassembly.multi.bam	535_1	Shared by Coassembly Single Bam & Multi Bam
coassembly.multi.bam_bin.1524	coassembly.multi.bam	coassembly.multi.bam	96_1	Shared by All 4 Assemblies & Binning
coassembly.multi.bam_bin.1525	coassembly.multi.bam	coassembly.multi.bam	2155_1	Shared by Coassembly Single Bam & Multi Bam
coassembly.multi.bam_bin.1526	coassembly.multi.bam	coassembly.multi.bam	2008_1	Shared by Coassembly Single Bam & Multi Bam
coassembly.multi.bam_bin.1527	coassembly.multi.bam	coassembly.multi.bam	1217_0	Unique in Coassembly Multi Bam
coassembly.multi.bam_bin.1528	coassembly.multi.bam	coassembly.multi.bam	418_1	Shared by Coassembly Single Bam & Multi Bam
coassembly.multi.bam_bin.1529	coassembly.multi.bam	coassembly.multi.bam	1457_1	Shared by Coassembly Single Bam & Multi Bam
coassembly.multi.bam_bin.153	coassembly.multi.bam	coassembly.multi.bam	2468_1	Shared by Coassembly Single Bam & Multi Bam
coassembly.multi.bam_bin.1530	coassembly.multi.bam	coassembly.multi.bam	464_1	Shared by Coassembly Single Bam & Multi Bam
coassembly.multi.bam_bin.1531	coassembly.multi.bam	coassembly.multi.bam	2304_1	Shared by Coassembly Single Bam & Multi Bam
coassembly.multi.bam_bin.1532	coassembly.multi.bam	coassembly.multi.bam	84_1	Shared by Coassembly Single Bam & Multi Bam
coassembly.multi.bam_bin.1533	coassembly.multi.bam	coassembly.multi.bam	165_1	Shared by Coassembly Single Bam & Multi Bam
coassembly.multi.bam_bin.1534	coassembly.multi.bam	coassembly.multi.bam	877_0	Unique in Coassembly Multi Bam
coassembly.multi.bam_bin.1535	coassembly.multi.bam	coassembly.multi.bam	253_1	Shared by Coassembly Single Bam & Multi Bam
coassembly.multi.bam_bin.1536	coassembly.multi.bam	coassembly.multi.bam	35_0	Unique in Coassembly Multi Bam
coassembly.multi.bam_bin.1537	coassembly.multi.bam	coassembly.multi.bam	254_0	Unique in Coassembly Multi Bam
coassembly.multi.bam_bin.1538	coassembly.multi.bam	coassembly.multi.bam	543_1	Shared by Coassembly Single Bam & Multi Bam
coassembly.multi.bam_bin.1539	coassembly.multi.bam	coassembly.multi.bam	2279_1	Shared by Coassembly Single Bam & Multi Bam
coassembly.multi.bam_bin.154	coassembly.multi.bam	coassembly.multi.bam	1265_0	Unique in Coassembly Multi Bam
coassembly.multi.bam_bin.1540	coassembly.multi.bam	coassembly.multi.bam	2265_1	Shared by Coassembly Single Bam & Multi Bam
coassembly.multi.bam_bin.1541	coassembly.multi.bam	coassembly.multi.bam	1536_1	Shared by Coassembly Single Bam & Multi Bam
coassembly.multi.bam_bin.1542	coassembly.multi.bam	coassembly.multi.bam	537_0	Unique in Coassembly Multi Bam
coassembly.multi.bam_bin.1543	coassembly.multi.bam	coassembly.multi.bam	706_1	Shared by Coassembly Single Bam & Multi Bam
coassembly.multi.bam_bin.1544	coassembly.multi.bam	coassembly.multi.bam	2032_1	Shared by Coassembly Single Bam & Multi Bam
coassembly.multi.bam_bin.1545	coassembly.multi.bam	coassembly.multi.bam	128_1	Shared by Coassembly Single Bam & Multi Bam
coassembly.multi.bam_bin.1546	coassembly.multi.bam	coassembly.multi.bam	2373_1	Shared by Coassembly Single Bam & Multi Bam
coassembly.multi.bam_bin.1547	coassembly.multi.bam	coassembly.multi.bam	1685_1	Shared by Individual Assembly, Coassembly Single & Multi Bam
coassembly.multi.bam_bin.1548	coassembly.multi.bam	coassembly.multi.bam	1264_1	Shared by All 4 Assemblies & Binning
coassembly.multi.bam_bin.1549	coassembly.multi.bam	coassembly.multi.bam	622_1	Shared by All 4 Assemblies & Binning
coassembly.multi.bam_bin.155	coassembly.multi.bam	coassembly.multi.bam	140_1	Shared by All 4 Assemblies & Binning
coassembly.multi.bam_bin.1550	coassembly.multi.bam	coassembly.multi.bam	1426_1	Shared by Individual Assembly, Coassembly Single & Multi Bam
coassembly.multi.bam_bin.1551	coassembly.multi.bam	coassembly.multi.bam	1223_1	Shared by Coassembly Single Bam & Multi Bam
coassembly.multi.bam_bin.1552	coassembly.multi.bam	coassembly.multi.bam	1488_1	Shared by Individual Assembly, Coassembly Multi Bam, VAMB
coassembly.multi.bam_bin.1553	coassembly.multi.bam	coassembly.multi.bam	1025_0	Unique in Coassembly Multi Bam
coassembly.multi.bam_bin.1554	coassembly.multi.bam	coassembly.multi.bam	1274_1	Shared by Coassembly Single Bam & Multi Bam
coassembly.multi.bam_bin.1555	coassembly.multi.bam	coassembly.multi.bam	1162_1	Shared by Coassembly Single Bam & Multi Bam
coassembly.multi.bam_bin.1556	coassembly.multi.bam	coassembly.multi.bam	183_1	Shared by All 4 Assemblies & Binning
coassembly.multi.bam_bin.1557	coassembly.multi.bam	coassembly.multi.bam	1370_1	Shared by Coassembly Single Bam & Multi Bam
coassembly.multi.bam_bin.1558	coassembly.multi.bam	coassembly.multi.bam	354_0	Unique in Coassembly Multi Bam
coassembly.multi.bam_bin.1559	coassembly.multi.bam	coassembly.multi.bam	1062_0	Unique in Coassembly Multi Bam
coassembly.multi.bam_bin.156	coassembly.multi.bam	coassembly.multi.bam	644_0	Unique in Coassembly Multi Bam
coassembly.multi.bam_bin.1560	coassembly.multi.bam	coassembly.multi.bam	653_1	Shared by Coassembly Single Bam & Multi Bam
coassembly.multi.bam_bin.1561	coassembly.multi.bam	coassembly.multi.bam	996_1	Shared by Coassembly Single Bam & Multi Bam
coassembly.multi.bam_bin.1562	coassembly.multi.bam	coassembly.multi.bam	1790_1	Shared by Coassembly Single Bam, Coassembly Multi Bam, VAMB
coassembly.multi.bam_bin.1563	coassembly.multi.bam	coassembly.multi.bam	686_1	Shared by Coassembly Single Bam & Multi Bam
coassembly.multi.bam_bin.1564	coassembly.multi.bam	coassembly.multi.bam	958_1	Shared by Coassembly Single Bam & Multi Bam
coassembly.multi.bam_bin.1565	coassembly.multi.bam	coassembly.multi.bam	880_1	Shared by Coassembly Single Bam & Multi Bam
coassembly.multi.bam_bin.1566	coassembly.multi.bam	coassembly.multi.bam	2347_0	Unique in Coassembly Multi Bam
coassembly.multi.bam_bin.1567	coassembly.multi.bam	coassembly.multi.bam	597_0	Unique in Coassembly Multi Bam
coassembly.multi.bam_bin.1568	coassembly.multi.bam	coassembly.multi.bam	262_0	Unique in Coassembly Multi Bam
coassembly.multi.bam_bin.1569	coassembly.multi.bam	coassembly.multi.bam	722_1	Shared by Coassembly Single Bam & Multi Bam
coassembly.multi.bam_bin.157	coassembly.multi.bam	coassembly.multi.bam	2089_1	Shared by Coassembly Single Bam & Multi Bam
coassembly.multi.bam_bin.1570	coassembly.multi.bam	coassembly.multi.bam	1906_1	Shared by Coassembly Single Bam & Multi Bam
coassembly.multi.bam_bin.1571	coassembly.multi.bam	coassembly.multi.bam	122_1	Shared by Coassembly Single Bam & Multi Bam
coassembly.multi.bam_bin.1572	coassembly.multi.bam	coassembly.multi.bam	2591_1	Shared by Coassembly Single Bam & Multi Bam
coassembly.multi.bam_bin.1573	coassembly.multi.bam	coassembly.multi.bam	345_0	Unique in Coassembly Multi Bam
coassembly.multi.bam_bin.1574	coassembly.multi.bam	coassembly.multi.bam	1998_0	Unique in Coassembly Multi Bam
coassembly.multi.bam_bin.1575	coassembly.multi.bam	coassembly.multi.bam	617_0	Unique in Coassembly Multi Bam
coassembly.multi.bam_bin.1576	coassembly.multi.bam	coassembly.multi.bam	836_0	Unique in Coassembly Multi Bam
coassembly.multi.bam_bin.1577	coassembly.multi.bam	coassembly.multi.bam	339_0	Unique in Coassembly Multi Bam
coassembly.multi.bam_bin.1578	coassembly.multi.bam	coassembly.multi.bam	1088_1	Shared by Coassembly Single Bam & Multi Bam
coassembly.multi.bam_bin.1579	coassembly.multi.bam	coassembly.multi.bam	352_0	Unique in Coassembly Multi Bam
coassembly.multi.bam_bin.158	coassembly.multi.bam	coassembly.multi.bam	1039_1	Shared by Coassembly Single Bam & Multi Bam
coassembly.multi.bam_bin.1580	coassembly.multi.bam	coassembly.multi.bam	1485_1	Shared by Coassembly Single Bam & Multi Bam
coassembly.multi.bam_bin.1581	coassembly.multi.bam	coassembly.multi.bam	474_2	Unique in Coassembly Multi Bam
coassembly.multi.bam_bin.1582	coassembly.multi.bam	coassembly.multi.bam	1578_1	Shared by Individual Assembly, Coassembly Single & Multi Bam
coassembly.multi.bam_bin.1583	coassembly.multi.bam	coassembly.multi.bam	1338_1	Shared by Coassembly Single Bam & Multi Bam
coassembly.multi.bam_bin.1584	coassembly.multi.bam	coassembly.multi.bam	493_1	Shared by Coassembly Single Bam & Multi Bam
coassembly.multi.bam_bin.1585	coassembly.multi.bam	coassembly.multi.bam	211_1	Shared by Coassembly Single Bam & Multi Bam
coassembly.multi.bam_bin.1586	coassembly.multi.bam	coassembly.multi.bam	1256_1	Shared by Coassembly Single Bam & Multi Bam
coassembly.multi.bam_bin.1587	coassembly.multi.bam	coassembly.multi.bam	2475_1	Shared by Coassembly Single Bam & Multi Bam
coassembly.multi.bam_bin.1588	coassembly.multi.bam	coassembly.multi.bam	1480_1	Shared by Coassembly Single Bam & Multi Bam
coassembly.multi.bam_bin.1589	coassembly.multi.bam	coassembly.multi.bam	83_1	Shared by Coassembly Single Bam & Multi Bam
coassembly.multi.bam_bin.159	coassembly.multi.bam	coassembly.multi.bam	116_0	Unique in Coassembly Multi Bam
coassembly.multi.bam_bin.1590	coassembly.multi.bam	coassembly.multi.bam	1529_0	Unique in Coassembly Multi Bam
coassembly.multi.bam_bin.1591	coassembly.multi.bam	coassembly.multi.bam	1456_1	Shared by Coassembly Single Bam & Multi Bam
coassembly.multi.bam_bin.1592	coassembly.multi.bam	coassembly.multi.bam	2448_1	Shared by Coassembly Single Bam & Multi Bam
coassembly.multi.bam_bin.1593	coassembly.multi.bam	coassembly.multi.bam	670_1	Shared by All 4 Assemblies & Binning
coassembly.multi.bam_bin.1594	coassembly.multi.bam	coassembly.multi.bam	710_1	Shared by All 4 Assemblies & Binning
coassembly.multi.bam_bin.1595	coassembly.multi.bam	coassembly.multi.bam	2573_1	Shared by Coassembly Single Bam & Multi Bam
coassembly.multi.bam_bin.1596	coassembly.multi.bam	coassembly.multi.bam	1283_1	Shared by Coassembly Single Bam & Multi Bam
coassembly.multi.bam_bin.1597	coassembly.multi.bam	coassembly.multi.bam	928_1	Shared by Individual Assembly, Coassembly Single & Multi Bam
coassembly.multi.bam_bin.1598	coassembly.multi.bam	coassembly.multi.bam	1017_1	Shared by All 4 Assemblies & Binning
coassembly.multi.bam_bin.1599	coassembly.multi.bam	coassembly.multi.bam	1335_1	Shared by Coassembly Single Bam & Multi Bam
coassembly.multi.bam_bin.16	coassembly.multi.bam	coassembly.multi.bam	1596_0	Unique in Coassembly Multi Bam
coassembly.multi.bam_bin.160	coassembly.multi.bam	coassembly.multi.bam	513_0	Unique in Coassembly Multi Bam
coassembly.multi.bam_bin.1600	coassembly.multi.bam	coassembly.multi.bam	1383_1	Shared by All 4 Assemblies & Binning
coassembly.multi.bam_bin.1601	coassembly.multi.bam	coassembly.multi.bam	2545_1	Shared by All 4 Assemblies & Binning
coassembly.multi.bam_bin.1602	coassembly.multi.bam	coassembly.multi.bam	1693_1	Shared by Individual Assembly, Coassembly Single & Multi Bam
coassembly.multi.bam_bin.1603	coassembly.multi.bam	coassembly.multi.bam	837_1	Shared by Coassembly Single Bam & Multi Bam
coassembly.multi.bam_bin.1604	coassembly.multi.bam	coassembly.multi.bam	866_1	Shared by Individual Assembly, Coassembly Single & Multi Bam
coassembly.multi.bam_bin.1605	coassembly.multi.bam	coassembly.multi.bam	181_1	Shared by All 4 Assemblies & Binning
coassembly.multi.bam_bin.1606	coassembly.multi.bam	coassembly.multi.bam	438_1	Shared by All 4 Assemblies & Binning
coassembly.multi.bam_bin.1607	coassembly.multi.bam	coassembly.multi.bam	2007_3	Shared by All 4 Assemblies & Binning
coassembly.multi.bam_bin.1608	coassembly.multi.bam	coassembly.multi.bam	838_1	Shared by Coassembly Single Bam & Multi Bam
coassembly.multi.bam_bin.1609	coassembly.multi.bam	coassembly.multi.bam	1085_1	Shared by Coassembly Single Bam & Multi Bam
coassembly.multi.bam_bin.161	coassembly.multi.bam	coassembly.multi.bam	290_1	Shared by All 4 Assemblies & Binning
coassembly.multi.bam_bin.1610	coassembly.multi.bam	coassembly.multi.bam	1150_1	Shared by All 4 Assemblies & Binning
coassembly.multi.bam_bin.1611	coassembly.multi.bam	coassembly.multi.bam	1011_1	Shared by Individual Assembly, Coassembly Single & Multi Bam
coassembly.multi.bam_bin.1612	coassembly.multi.bam	coassembly.multi.bam	584_1	Shared by Coassembly Single Bam & Multi Bam
coassembly.multi.bam_bin.1613	coassembly.multi.bam	coassembly.multi.bam	2247_1	Shared by Coassembly Single Bam & Multi Bam
coassembly.multi.bam_bin.1614	coassembly.multi.bam	coassembly.multi.bam	1846_1	Shared by Coassembly Single Bam & Multi Bam
coassembly.multi.bam_bin.1615	coassembly.multi.bam	coassembly.multi.bam	1740_1	Shared by Coassembly Single Bam & Multi Bam
coassembly.multi.bam_bin.1616	coassembly.multi.bam	coassembly.multi.bam	2246_1	Shared by Individual Assembly, Coassembly Single & Multi Bam
coassembly.multi.bam_bin.1617	coassembly.multi.bam	coassembly.multi.bam	2179_2	Shared by All 4 Assemblies & Binning
coassembly.multi.bam_bin.1618	coassembly.multi.bam	coassembly.multi.bam	452_1	Shared by All 4 Assemblies & Binning
coassembly.multi.bam_bin.1619	coassembly.multi.bam	coassembly.multi.bam	1240_2	Unique in Coassembly Multi Bam
coassembly.multi.bam_bin.162	coassembly.multi.bam	coassembly.multi.bam	2148_1	Shared by Coassembly Single Bam & Multi Bam
coassembly.multi.bam_bin.1620	coassembly.multi.bam	coassembly.multi.bam	1002_1	Shared by All 4 Assemblies & Binning
coassembly.multi.bam_bin.1621	coassembly.multi.bam	coassembly.multi.bam	1943_0	Unique in Coassembly Multi Bam
coassembly.multi.bam_bin.1622	coassembly.multi.bam	coassembly.multi.bam	2107_1	Shared by Individual Assembly, Coassembly Single & Multi Bam
coassembly.multi.bam_bin.1623	coassembly.multi.bam	coassembly.multi.bam	1803_1	Shared by Individual Assembly, Coassembly Single & Multi Bam
coassembly.multi.bam_bin.1624	coassembly.multi.bam	coassembly.multi.bam	555_1	Shared by Coassembly Single Bam & Multi Bam
coassembly.multi.bam_bin.1625	coassembly.multi.bam	coassembly.multi.bam	235_0	Unique in Coassembly Multi Bam
coassembly.multi.bam_bin.1626	coassembly.multi.bam	coassembly.multi.bam	687_1	Shared by Coassembly Single Bam & Multi Bam
coassembly.multi.bam_bin.1627	coassembly.multi.bam	coassembly.multi.bam	1144_1	Shared by Coassembly Single Bam & Multi Bam
coassembly.multi.bam_bin.1628	coassembly.multi.bam	coassembly.multi.bam	1519_1	Shared by Coassembly Single Bam & Multi Bam
coassembly.multi.bam_bin.1629	coassembly.multi.bam	coassembly.multi.bam	2134_1	Shared by All 4 Assemblies & Binning
coassembly.multi.bam_bin.163	coassembly.multi.bam	coassembly.multi.bam	2206_1	Shared by Coassembly Single Bam & Multi Bam
coassembly.multi.bam_bin.1630	coassembly.multi.bam	coassembly.multi.bam	936_1	Shared by All 4 Assemblies & Binning
coassembly.multi.bam_bin.1631	coassembly.multi.bam	coassembly.multi.bam	440_1	Shared by All 4 Assemblies & Binning
coassembly.multi.bam_bin.1632	coassembly.multi.bam	coassembly.multi.bam	207_1	Shared by All 4 Assemblies & Binning
coassembly.multi.bam_bin.1633	coassembly.multi.bam	coassembly.multi.bam	785_1	Shared by Coassembly Single Bam & Multi Bam
coassembly.multi.bam_bin.1634	coassembly.multi.bam	coassembly.multi.bam	316_1	Shared by All 4 Assemblies & Binning
coassembly.multi.bam_bin.1635	coassembly.multi.bam	coassembly.multi.bam	196_1	Shared by Coassembly Single Bam & Multi Bam
coassembly.multi.bam_bin.1636	coassembly.multi.bam	coassembly.multi.bam	986_1	Shared by All 4 Assemblies & Binning
coassembly.multi.bam_bin.1637	coassembly.multi.bam	coassembly.multi.bam	1170_1	Shared by Individual Assembly, Coassembly Single & Multi Bam
coassembly.multi.bam_bin.1638	coassembly.multi.bam	coassembly.multi.bam	92_1	Shared by All 4 Assemblies & Binning
coassembly.multi.bam_bin.1639	coassembly.multi.bam	coassembly.multi.bam	1116_1	Shared by Coassembly Single Bam & Multi Bam
coassembly.multi.bam_bin.164	coassembly.multi.bam	coassembly.multi.bam	2651_1	Shared by Individual Assembly, Coassembly Single & Multi Bam
coassembly.multi.bam_bin.1640	coassembly.multi.bam	coassembly.multi.bam	1445_5	Shared by All 4 Assemblies & Binning
coassembly.multi.bam_bin.1641	coassembly.multi.bam	coassembly.multi.bam	1775_1	Shared by Coassembly Single Bam & Multi Bam
coassembly.multi.bam_bin.1642	coassembly.multi.bam	coassembly.multi.bam	430_1	Shared by Coassembly Single Bam & Multi Bam
coassembly.multi.bam_bin.1643	coassembly.multi.bam	coassembly.multi.bam	1884_1	Shared by Coassembly Single Bam & Multi Bam
coassembly.multi.bam_bin.1644	coassembly.multi.bam	coassembly.multi.bam	372_0	Unique in Coassembly Multi Bam
coassembly.multi.bam_bin.1645	coassembly.multi.bam	coassembly.multi.bam	1894_2	Shared by All 4 Assemblies & Binning
coassembly.multi.bam_bin.1646	coassembly.multi.bam	coassembly.multi.bam	1317_1	Unique in Coassembly Multi Bam
coassembly.multi.bam_bin.1647	coassembly.multi.bam	coassembly.multi.bam	2057_1	Shared by Coassembly Single Bam & Multi Bam
coassembly.multi.bam_bin.1648	coassembly.multi.bam	coassembly.multi.bam	2720_0	Unique in Coassembly Multi Bam
coassembly.multi.bam_bin.1649	coassembly.multi.bam	coassembly.multi.bam	1222_1	Shared by Coassembly Single Bam & Multi Bam
coassembly.multi.bam_bin.165	coassembly.multi.bam	coassembly.multi.bam	112_1	Shared by Coassembly Single Bam & Multi Bam
coassembly.multi.bam_bin.1650	coassembly.multi.bam	coassembly.multi.bam	1858_1	Shared by Individual Assembly, Coassembly Single & Multi Bam
coassembly.multi.bam_bin.1651	coassembly.multi.bam	coassembly.multi.bam	1417_8	Shared by Coassembly Single Bam & Multi Bam
coassembly.multi.bam_bin.1652	coassembly.multi.bam	coassembly.multi.bam	1730_1	Shared by Coassembly Single Bam & Multi Bam
coassembly.multi.bam_bin.1653	coassembly.multi.bam	coassembly.multi.bam	767_2	Shared by All 4 Assemblies & Binning
coassembly.multi.bam_bin.1654	coassembly.multi.bam	coassembly.multi.bam	1435_1	Shared by Individual Assembly, Coassembly Single & Multi Bam
coassembly.multi.bam_bin.1655	coassembly.multi.bam	coassembly.multi.bam	174_1	Shared by Coassembly Single Bam & Multi Bam
coassembly.multi.bam_bin.1656	coassembly.multi.bam	coassembly.multi.bam	2630_1	Shared by Coassembly Single Bam & Multi Bam
coassembly.multi.bam_bin.1657	coassembly.multi.bam	coassembly.multi.bam	1748_1	Shared by Individual Assembly, Coassembly Single & Multi Bam
coassembly.multi.bam_bin.1658	coassembly.multi.bam	coassembly.multi.bam	444_1	Shared by All 4 Assemblies & Binning
coassembly.multi.bam_bin.1659	coassembly.multi.bam	coassembly.multi.bam	1438_1	Shared by All 4 Assemblies & Binning
coassembly.multi.bam_bin.166	coassembly.multi.bam	coassembly.multi.bam	1112_0	Unique in Coassembly Multi Bam
coassembly.multi.bam_bin.1660	coassembly.multi.bam	coassembly.multi.bam	1988_1	Shared by Coassembly Single Bam & Multi Bam
coassembly.multi.bam_bin.1661	coassembly.multi.bam	coassembly.multi.bam	1293_1	Shared by Coassembly Single Bam & Multi Bam
coassembly.multi.bam_bin.1662	coassembly.multi.bam	coassembly.multi.bam	695_1	Shared by All 4 Assemblies & Binning
coassembly.multi.bam_bin.1663	coassembly.multi.bam	coassembly.multi.bam	672_0	Unique in Coassembly Multi Bam
coassembly.multi.bam_bin.1664	coassembly.multi.bam	coassembly.multi.bam	369_1	Shared by Coassembly Single Bam & Multi Bam
coassembly.multi.bam_bin.1665	coassembly.multi.bam	coassembly.multi.bam	1574_1	Shared by Coassembly Single Bam & Multi Bam
coassembly.multi.bam_bin.1666	coassembly.multi.bam	coassembly.multi.bam	1533_1	Shared by Coassembly Single Bam & Multi Bam
coassembly.multi.bam_bin.1667	coassembly.multi.bam	coassembly.multi.bam	2117_1	Shared by Individual Assembly, Coassembly Single & Multi Bam
coassembly.multi.bam_bin.1668	coassembly.multi.bam	coassembly.multi.bam	333_1	Shared by Coassembly Single Bam & Multi Bam
coassembly.multi.bam_bin.1669	coassembly.multi.bam	coassembly.multi.bam	1049_0	Unique in Coassembly Multi Bam
coassembly.multi.bam_bin.167	coassembly.multi.bam	coassembly.multi.bam	506_1	Shared by Coassembly Single Bam & Multi Bam
coassembly.multi.bam_bin.1670	coassembly.multi.bam	coassembly.multi.bam	1239_0	Unique in Coassembly Multi Bam
coassembly.multi.bam_bin.1671	coassembly.multi.bam	coassembly.multi.bam	1030_0	Unique in Coassembly Multi Bam
coassembly.multi.bam_bin.1672	coassembly.multi.bam	coassembly.multi.bam	1099_0	Unique in Coassembly Multi Bam
coassembly.multi.bam_bin.1673	coassembly.multi.bam	coassembly.multi.bam	1481_1	Shared by Coassembly Single Bam & Multi Bam
coassembly.multi.bam_bin.1674	coassembly.multi.bam	coassembly.multi.bam	2421_1	Shared by Coassembly Single Bam & Multi Bam
coassembly.multi.bam_bin.1675	coassembly.multi.bam	coassembly.multi.bam	1873_1	Shared by Coassembly Single Bam & Multi Bam
coassembly.multi.bam_bin.1676	coassembly.multi.bam	coassembly.multi.bam	1145_1	Shared by Coassembly Single Bam & Multi Bam
coassembly.multi.bam_bin.1677	coassembly.multi.bam	coassembly.multi.bam	1726_1	Shared by Coassembly Single Bam & Multi Bam
coassembly.multi.bam_bin.1678	coassembly.multi.bam	coassembly.multi.bam	1645_1	Shared by Coassembly Single Bam & Multi Bam
coassembly.multi.bam_bin.1679	coassembly.multi.bam	coassembly.multi.bam	1856_1	Shared by Coassembly Single Bam & Multi Bam
coassembly.multi.bam_bin.168	coassembly.multi.bam	coassembly.multi.bam	1377_2	Shared by Individual Assembly & Coassembly Multi Bam
coassembly.multi.bam_bin.1680	coassembly.multi.bam	coassembly.multi.bam	1719_1	Shared by Coassembly Single Bam & Multi Bam
coassembly.multi.bam_bin.1681	coassembly.multi.bam	coassembly.multi.bam	317_1	Shared by Coassembly Single Bam & Multi Bam
coassembly.multi.bam_bin.1682	coassembly.multi.bam	coassembly.multi.bam	2216_1	Shared by Coassembly Single Bam & Multi Bam
coassembly.multi.bam_bin.1683	coassembly.multi.bam	coassembly.multi.bam	2296_1	Shared by Coassembly Single Bam & Multi Bam
coassembly.multi.bam_bin.1684	coassembly.multi.bam	coassembly.multi.bam	1921_1	Shared by Coassembly Single Bam & Multi Bam
coassembly.multi.bam_bin.1685	coassembly.multi.bam	coassembly.multi.bam	1075_0	Unique in Coassembly Multi Bam
coassembly.multi.bam_bin.1686	coassembly.multi.bam	coassembly.multi.bam	1784_1	Shared by Coassembly Single Bam & Multi Bam
coassembly.multi.bam_bin.1687	coassembly.multi.bam	coassembly.multi.bam	1187_0	Unique in Coassembly Multi Bam
coassembly.multi.bam_bin.1688	coassembly.multi.bam	coassembly.multi.bam	540_1	Shared by All 4 Assemblies & Binning
coassembly.multi.bam_bin.1689	coassembly.multi.bam	coassembly.multi.bam	1305_1	Shared by Coassembly Single Bam & Multi Bam
coassembly.multi.bam_bin.169	coassembly.multi.bam	coassembly.multi.bam	405_1	Shared by Coassembly Single Bam & Multi Bam
coassembly.multi.bam_bin.1690	coassembly.multi.bam	coassembly.multi.bam	489_1	Shared by Coassembly Single Bam & Multi Bam
coassembly.multi.bam_bin.1691	coassembly.multi.bam	coassembly.multi.bam	1959_1	Shared by Coassembly Single Bam & Multi Bam
coassembly.multi.bam_bin.1692	coassembly.multi.bam	coassembly.multi.bam	1977_1	Shared by Coassembly Single Bam & Multi Bam
coassembly.multi.bam_bin.1693	coassembly.multi.bam	coassembly.multi.bam	2059_1	Shared by Coassembly Single Bam & Multi Bam
coassembly.multi.bam_bin.1694	coassembly.multi.bam	coassembly.multi.bam	1413_1	Shared by Individual Assembly, Coassembly Single & Multi Bam
coassembly.multi.bam_bin.1695	coassembly.multi.bam	coassembly.multi.bam	1009_1	Shared by Coassembly Single Bam & Multi Bam
coassembly.multi.bam_bin.1696	coassembly.multi.bam	coassembly.multi.bam	2523_0	Unique in Coassembly Multi Bam
coassembly.multi.bam_bin.1697	coassembly.multi.bam	coassembly.multi.bam	508_0	Unique in Coassembly Multi Bam
coassembly.multi.bam_bin.1698	coassembly.multi.bam	coassembly.multi.bam	1048_1	Unique in Coassembly Multi Bam
coassembly.multi.bam_bin.1699	coassembly.multi.bam	coassembly.multi.bam	989_1	Shared by Coassembly Single Bam & Multi Bam
coassembly.multi.bam_bin.17	coassembly.multi.bam	coassembly.multi.bam	1299_1	Shared by Coassembly Single Bam & Multi Bam
coassembly.multi.bam_bin.170	coassembly.multi.bam	coassembly.multi.bam	1391_1	Shared by Coassembly Single Bam & Multi Bam
coassembly.multi.bam_bin.1700	coassembly.multi.bam	coassembly.multi.bam	1963_1	Shared by Coassembly Single Bam & Multi Bam
coassembly.multi.bam_bin.1701	coassembly.multi.bam	coassembly.multi.bam	1070_0	Unique in Coassembly Multi Bam
coassembly.multi.bam_bin.1702	coassembly.multi.bam	coassembly.multi.bam	694_1	Shared by All 4 Assemblies & Binning
coassembly.multi.bam_bin.1703	coassembly.multi.bam	coassembly.multi.bam	2123_1	Shared by Coassembly Single Bam & Multi Bam
coassembly.multi.bam_bin.1704	coassembly.multi.bam	coassembly.multi.bam	2016_1	Shared by Coassembly Single Bam & Multi Bam
coassembly.multi.bam_bin.1705	coassembly.multi.bam	coassembly.multi.bam	2506_1	Shared by Coassembly Single Bam & Multi Bam
coassembly.multi.bam_bin.1706	coassembly.multi.bam	coassembly.multi.bam	2318_1	Shared by Coassembly Single Bam & Multi Bam
coassembly.multi.bam_bin.1707	coassembly.multi.bam	coassembly.multi.bam	2699_1	Shared by Coassembly Single Bam & Multi Bam
coassembly.multi.bam_bin.1708	coassembly.multi.bam	coassembly.multi.bam	834_0	Unique in Coassembly Multi Bam
coassembly.multi.bam_bin.1709	coassembly.multi.bam	coassembly.multi.bam	2207_1	Shared by Coassembly Single Bam & Multi Bam
coassembly.multi.bam_bin.171	coassembly.multi.bam	coassembly.multi.bam	2273_0	Unique in Coassembly Multi Bam
coassembly.multi.bam_bin.1710	coassembly.multi.bam	coassembly.multi.bam	2342_1	Shared by Coassembly Single Bam & Multi Bam
coassembly.multi.bam_bin.1711	coassembly.multi.bam	coassembly.multi.bam	282_1	Shared by Coassembly Single Bam & Multi Bam
coassembly.multi.bam_bin.1712	coassembly.multi.bam	coassembly.multi.bam	2462_1	Shared by Coassembly Single Bam & Multi Bam
coassembly.multi.bam_bin.172	coassembly.multi.bam	coassembly.multi.bam	2350_1	Shared by Coassembly Single Bam & Multi Bam
coassembly.multi.bam_bin.173	coassembly.multi.bam	coassembly.multi.bam	2159_1	Shared by Coassembly Single Bam & Multi Bam
coassembly.multi.bam_bin.174	coassembly.multi.bam	coassembly.multi.bam	320_1	Shared by Coassembly Single Bam & Multi Bam
coassembly.multi.bam_bin.175	coassembly.multi.bam	coassembly.multi.bam	2455_1	Shared by Coassembly Single Bam & Multi Bam
coassembly.multi.bam_bin.176	coassembly.multi.bam	coassembly.multi.bam	1841_1	Shared by All 4 Assemblies & Binning
coassembly.multi.bam_bin.177	coassembly.multi.bam	coassembly.multi.bam	1868_1	Shared by Coassembly Single Bam & Multi Bam
coassembly.multi.bam_bin.178	coassembly.multi.bam	coassembly.multi.bam	2431_1	Shared by Coassembly Single Bam & Multi Bam
coassembly.multi.bam_bin.179	coassembly.multi.bam	coassembly.multi.bam	823_1	Shared by Coassembly Single Bam & Multi Bam
coassembly.multi.bam_bin.18	coassembly.multi.bam	coassembly.multi.bam	213_2	Shared by All 4 Assemblies & Binning
coassembly.multi.bam_bin.180	coassembly.multi.bam	coassembly.multi.bam	864_0	Unique in Coassembly Multi Bam
coassembly.multi.bam_bin.181	coassembly.multi.bam	coassembly.multi.bam	1189_0	Unique in Coassembly Multi Bam
coassembly.multi.bam_bin.182	coassembly.multi.bam	coassembly.multi.bam	980_1	Shared by Coassembly Single Bam & Multi Bam
coassembly.multi.bam_bin.183	coassembly.multi.bam	coassembly.multi.bam	42_0	Unique in Coassembly Multi Bam
coassembly.multi.bam_bin.184	coassembly.multi.bam	coassembly.multi.bam	1514_0	Unique in Coassembly Multi Bam
coassembly.multi.bam_bin.185	coassembly.multi.bam	coassembly.multi.bam	2360_1	Shared by Coassembly Single Bam & Multi Bam
coassembly.multi.bam_bin.186	coassembly.multi.bam	coassembly.multi.bam	2681_1	Shared by Coassembly Single Bam & Multi Bam
coassembly.multi.bam_bin.187	coassembly.multi.bam	coassembly.multi.bam	546_1	Shared by Coassembly Single Bam & Multi Bam
coassembly.multi.bam_bin.188	coassembly.multi.bam	coassembly.multi.bam	457_1	Shared by All 4 Assemblies & Binning
coassembly.multi.bam_bin.189	coassembly.multi.bam	coassembly.multi.bam	2323_1	Shared by Coassembly Single Bam & Multi Bam
coassembly.multi.bam_bin.19	coassembly.multi.bam	coassembly.multi.bam	277_1	Shared by Coassembly Single Bam & Multi Bam
coassembly.multi.bam_bin.190	coassembly.multi.bam	coassembly.multi.bam	816_1	Shared by Coassembly Single Bam & Multi Bam
coassembly.multi.bam_bin.191	coassembly.multi.bam	coassembly.multi.bam	197_1	Shared by Coassembly Single Bam, Coassembly Multi Bam, VAMB
coassembly.multi.bam_bin.192	coassembly.multi.bam	coassembly.multi.bam	2327_0	Unique in Coassembly Multi Bam
coassembly.multi.bam_bin.193	coassembly.multi.bam	coassembly.multi.bam	2683_1	Shared by All 4 Assemblies & Binning
coassembly.multi.bam_bin.194	coassembly.multi.bam	coassembly.multi.bam	2496_1	Shared by Coassembly Single Bam & Multi Bam
coassembly.multi.bam_bin.195	coassembly.multi.bam	coassembly.multi.bam	1818_0	Unique in Coassembly Multi Bam
coassembly.multi.bam_bin.196	coassembly.multi.bam	coassembly.multi.bam	1452_1	Shared by Coassembly Single Bam & Multi Bam
coassembly.multi.bam_bin.197	coassembly.multi.bam	coassembly.multi.bam	1979_1	Shared by Coassembly Single Bam & Multi Bam
coassembly.multi.bam_bin.198	coassembly.multi.bam	coassembly.multi.bam	550_0	Unique in Coassembly Multi Bam
coassembly.multi.bam_bin.199	coassembly.multi.bam	coassembly.multi.bam	2378_1	Shared by Coassembly Single Bam & Multi Bam
coassembly.multi.bam_bin.2	coassembly.multi.bam	coassembly.multi.bam	387_1	Shared by All 4 Assemblies & Binning
coassembly.multi.bam_bin.20	coassembly.multi.bam	coassembly.multi.bam	1651_2	Shared by Individual Assembly, Coassembly Single & Multi Bam
coassembly.multi.bam_bin.200	coassembly.multi.bam	coassembly.multi.bam	33_0	Unique in Coassembly Multi Bam
coassembly.multi.bam_bin.201	coassembly.multi.bam	coassembly.multi.bam	461_1	Shared by Coassembly Single Bam & Multi Bam
coassembly.multi.bam_bin.202	coassembly.multi.bam	coassembly.multi.bam	2340_1	Shared by Coassembly Single Bam & Multi Bam
coassembly.multi.bam_bin.203	coassembly.multi.bam	coassembly.multi.bam	1424_1	Shared by Coassembly Single Bam & Multi Bam
coassembly.multi.bam_bin.204	coassembly.multi.bam	coassembly.multi.bam	2215_1	Shared by Coassembly Single Bam & Multi Bam
coassembly.multi.bam_bin.205	coassembly.multi.bam	coassembly.multi.bam	593_0	Unique in Coassembly Multi Bam
coassembly.multi.bam_bin.206	coassembly.multi.bam	coassembly.multi.bam	905_1	Shared by Coassembly Single Bam & Multi Bam
coassembly.multi.bam_bin.207	coassembly.multi.bam	coassembly.multi.bam	1214_1	Shared by Coassembly Single Bam & Multi Bam
coassembly.multi.bam_bin.208	coassembly.multi.bam	coassembly.multi.bam	971_1	Shared by Coassembly Single Bam & Multi Bam
coassembly.multi.bam_bin.209	coassembly.multi.bam	coassembly.multi.bam	903_1	Shared by Coassembly Single Bam & Multi Bam
coassembly.multi.bam_bin.21	coassembly.multi.bam	coassembly.multi.bam	145_0	Unique in Coassembly Multi Bam
coassembly.multi.bam_bin.210	coassembly.multi.bam	coassembly.multi.bam	2542_1	Shared by Coassembly Single Bam & Multi Bam
coassembly.multi.bam_bin.211	coassembly.multi.bam	coassembly.multi.bam	772_1	Shared by Coassembly Multi Bam & VAMB
coassembly.multi.bam_bin.212	coassembly.multi.bam	coassembly.multi.bam	91_1	Shared by Coassembly Single Bam & Multi Bam
coassembly.multi.bam_bin.213	coassembly.multi.bam	coassembly.multi.bam	1027_1	Shared by Coassembly Single Bam & Multi Bam
coassembly.multi.bam_bin.214	coassembly.multi.bam	coassembly.multi.bam	2694_1	Shared by Coassembly Single Bam & Multi Bam
coassembly.multi.bam_bin.215	coassembly.multi.bam	coassembly.multi.bam	1739_1	Shared by Coassembly Single Bam & Multi Bam
coassembly.multi.bam_bin.216	coassembly.multi.bam	coassembly.multi.bam	733_1	Shared by Coassembly Single Bam & Multi Bam
coassembly.multi.bam_bin.217	coassembly.multi.bam	coassembly.multi.bam	1773_0	Unique in Coassembly Multi Bam
coassembly.multi.bam_bin.218	coassembly.multi.bam	coassembly.multi.bam	1699_1	Shared by Individual Assembly, Coassembly Single & Multi Bam
coassembly.multi.bam_bin.219	coassembly.multi.bam	coassembly.multi.bam	2464_1	Shared by Coassembly Single Bam & Multi Bam
coassembly.multi.bam_bin.22	coassembly.multi.bam	coassembly.multi.bam	1163_0	Unique in Coassembly Multi Bam
coassembly.multi.bam_bin.220	coassembly.multi.bam	coassembly.multi.bam	1664_1	Shared by Coassembly Single Bam & Multi Bam
coassembly.multi.bam_bin.221	coassembly.multi.bam	coassembly.multi.bam	494_0	Unique in Coassembly Multi Bam
coassembly.multi.bam_bin.222	coassembly.multi.bam	coassembly.multi.bam	1761_1	Shared by Coassembly Single Bam & Multi Bam
coassembly.multi.bam_bin.223	coassembly.multi.bam	coassembly.multi.bam	2488_0	Unique in Coassembly Multi Bam
coassembly.multi.bam_bin.224	coassembly.multi.bam	coassembly.multi.bam	556_1	Shared by All 4 Assemblies & Binning
coassembly.multi.bam_bin.225	coassembly.multi.bam	coassembly.multi.bam	375_1	Shared by Coassembly Single Bam & Multi Bam
coassembly.multi.bam_bin.226	coassembly.multi.bam	coassembly.multi.bam	2312_1	Shared by Coassembly Single Bam & Multi Bam
coassembly.multi.bam_bin.227	coassembly.multi.bam	coassembly.multi.bam	2153_1	Shared by Coassembly Single Bam & Multi Bam
coassembly.multi.bam_bin.228	coassembly.multi.bam	coassembly.multi.bam	2331_1	Shared by Coassembly Single Bam & Multi Bam
coassembly.multi.bam_bin.229	coassembly.multi.bam	coassembly.multi.bam	1986_1	Shared by Coassembly Single Bam & Multi Bam
coassembly.multi.bam_bin.23	coassembly.multi.bam	coassembly.multi.bam	2300_1	Shared by Coassembly Single Bam & Multi Bam
coassembly.multi.bam_bin.230	coassembly.multi.bam	coassembly.multi.bam	799_1	Shared by All 4 Assemblies & Binning
coassembly.multi.bam_bin.231	coassembly.multi.bam	coassembly.multi.bam	2461_1	Shared by Coassembly Single Bam & Multi Bam
coassembly.multi.bam_bin.232	coassembly.multi.bam	coassembly.multi.bam	2404_1	Shared by Coassembly Single Bam & Multi Bam
coassembly.multi.bam_bin.233	coassembly.multi.bam	coassembly.multi.bam	1106_1	Shared by Coassembly Single Bam & Multi Bam
coassembly.multi.bam_bin.234	coassembly.multi.bam	coassembly.multi.bam	2662_1	Shared by Coassembly Single Bam & Multi Bam
coassembly.multi.bam_bin.235	coassembly.multi.bam	coassembly.multi.bam	386_1	Shared by Coassembly Single Bam & Multi Bam
coassembly.multi.bam_bin.236	coassembly.multi.bam	coassembly.multi.bam	1568_1	Shared by Coassembly Single Bam & Multi Bam
coassembly.multi.bam_bin.237	coassembly.multi.bam	coassembly.multi.bam	2449_1	Shared by Coassembly Single Bam & Multi Bam
coassembly.multi.bam_bin.238	coassembly.multi.bam	coassembly.multi.bam	32_1	Shared by Individual Assembly & Coassembly Multi Bam
coassembly.multi.bam_bin.239	coassembly.multi.bam	coassembly.multi.bam	884_1	Shared by Coassembly Single Bam & Multi Bam
coassembly.multi.bam_bin.24	coassembly.multi.bam	coassembly.multi.bam	2161_1	Shared by Coassembly Single Bam & Multi Bam
coassembly.multi.bam_bin.240	coassembly.multi.bam	coassembly.multi.bam	296_1	Shared by Coassembly Single Bam & Multi Bam
coassembly.multi.bam_bin.241	coassembly.multi.bam	coassembly.multi.bam	2351_0	Unique in Coassembly Multi Bam
coassembly.multi.bam_bin.242	coassembly.multi.bam	coassembly.multi.bam	224_1	Shared by Coassembly Single Bam & Multi Bam
coassembly.multi.bam_bin.243	coassembly.multi.bam	coassembly.multi.bam	1968_1	Shared by Coassembly Single Bam & Multi Bam
coassembly.multi.bam_bin.244	coassembly.multi.bam	coassembly.multi.bam	384_1	Shared by All 4 Assemblies & Binning
coassembly.multi.bam_bin.245	coassembly.multi.bam	coassembly.multi.bam	486_1	Shared by All 4 Assemblies & Binning
coassembly.multi.bam_bin.246	coassembly.multi.bam	coassembly.multi.bam	1083_0	Unique in Coassembly Multi Bam
coassembly.multi.bam_bin.247	coassembly.multi.bam	coassembly.multi.bam	1532_1	Shared by Coassembly Single Bam & Multi Bam
coassembly.multi.bam_bin.248	coassembly.multi.bam	coassembly.multi.bam	2381_0	Unique in Coassembly Multi Bam
coassembly.multi.bam_bin.249	coassembly.multi.bam	coassembly.multi.bam	1819_1	Shared by Coassembly Single Bam & Multi Bam
coassembly.multi.bam_bin.25	coassembly.multi.bam	coassembly.multi.bam	1651_1	Shared by Coassembly Single Bam & Multi Bam
coassembly.multi.bam_bin.250	coassembly.multi.bam	coassembly.multi.bam	423_1	Shared by All 4 Assemblies & Binning
coassembly.multi.bam_bin.251	coassembly.multi.bam	coassembly.multi.bam	2118_1	Shared by All 4 Assemblies & Binning
coassembly.multi.bam_bin.252	coassembly.multi.bam	coassembly.multi.bam	1254_1	Shared by Coassembly Single Bam & Multi Bam
coassembly.multi.bam_bin.253	coassembly.multi.bam	coassembly.multi.bam	1511_1	Shared by Coassembly Single Bam & Multi Bam
coassembly.multi.bam_bin.254	coassembly.multi.bam	coassembly.multi.bam	2368_1	Shared by Coassembly Single Bam & Multi Bam
coassembly.multi.bam_bin.255	coassembly.multi.bam	coassembly.multi.bam	1989_1	Shared by Coassembly Single Bam & Multi Bam
coassembly.multi.bam_bin.256	coassembly.multi.bam	coassembly.multi.bam	107_1	Shared by Coassembly Multi Bam & VAMB
coassembly.multi.bam_bin.257	coassembly.multi.bam	coassembly.multi.bam	1339_0	Unique in Coassembly Multi Bam
coassembly.multi.bam_bin.258	coassembly.multi.bam	coassembly.multi.bam	230_1	Shared by Coassembly Single Bam & Multi Bam
coassembly.multi.bam_bin.259	coassembly.multi.bam	coassembly.multi.bam	732_1	Shared by Coassembly Single Bam & Multi Bam
coassembly.multi.bam_bin.26	coassembly.multi.bam	coassembly.multi.bam	602_0	Unique in Coassembly Multi Bam
coassembly.multi.bam_bin.260	coassembly.multi.bam	coassembly.multi.bam	1140_1	Shared by Coassembly Single Bam & Multi Bam
coassembly.multi.bam_bin.261	coassembly.multi.bam	coassembly.multi.bam	2012_1	Shared by Coassembly Single Bam & Multi Bam
coassembly.multi.bam_bin.262	coassembly.multi.bam	coassembly.multi.bam	1502_1	Shared by Coassembly Single Bam & Multi Bam
coassembly.multi.bam_bin.263	coassembly.multi.bam	coassembly.multi.bam	2316_1	Shared by Coassembly Single Bam & Multi Bam
coassembly.multi.bam_bin.264	coassembly.multi.bam	coassembly.multi.bam	269_1	Shared by Coassembly Single Bam & Multi Bam
coassembly.multi.bam_bin.265	coassembly.multi.bam	coassembly.multi.bam	1228_1	Shared by Coassembly Single Bam & Multi Bam
coassembly.multi.bam_bin.266	coassembly.multi.bam	coassembly.multi.bam	2565_0	Unique in Coassembly Multi Bam
coassembly.multi.bam_bin.267	coassembly.multi.bam	coassembly.multi.bam	191_0	Unique in Coassembly Multi Bam
coassembly.multi.bam_bin.268	coassembly.multi.bam	coassembly.multi.bam	2690_0	Unique in Coassembly Multi Bam
coassembly.multi.bam_bin.269	coassembly.multi.bam	coassembly.multi.bam	1745_1	Shared by Coassembly Single Bam & Multi Bam
coassembly.multi.bam_bin.27	coassembly.multi.bam	coassembly.multi.bam	1753_1	Shared by Coassembly Single Bam & Multi Bam
coassembly.multi.bam_bin.270	coassembly.multi.bam	coassembly.multi.bam	1760_1	Shared by Coassembly Single Bam & Multi Bam
coassembly.multi.bam_bin.271	coassembly.multi.bam	coassembly.multi.bam	2549_1	Shared by Coassembly Single Bam & Multi Bam
coassembly.multi.bam_bin.272	coassembly.multi.bam	coassembly.multi.bam	2428_1	Shared by Coassembly Single Bam & Multi Bam
coassembly.multi.bam_bin.273	coassembly.multi.bam	coassembly.multi.bam	1024_1	Shared by Coassembly Single Bam & Multi Bam
coassembly.multi.bam_bin.274	coassembly.multi.bam	coassembly.multi.bam	2533_1	Shared by Individual Assembly, Coassembly Single & Multi Bam
coassembly.multi.bam_bin.275	coassembly.multi.bam	coassembly.multi.bam	2124_1	Shared by All 4 Assemblies & Binning
coassembly.multi.bam_bin.276	coassembly.multi.bam	coassembly.multi.bam	2226_1	Shared by Coassembly Single Bam & Multi Bam
coassembly.multi.bam_bin.277	coassembly.multi.bam	coassembly.multi.bam	646_1	Shared by Coassembly Single Bam & Multi Bam
coassembly.multi.bam_bin.278	coassembly.multi.bam	coassembly.multi.bam	2680_0	Unique in Coassembly Multi Bam
coassembly.multi.bam_bin.279	coassembly.multi.bam	coassembly.multi.bam	1732_1	Shared by Coassembly Single Bam & Multi Bam
coassembly.multi.bam_bin.28	coassembly.multi.bam	coassembly.multi.bam	2646_1	Shared by Coassembly Single Bam & Multi Bam
coassembly.multi.bam_bin.280	coassembly.multi.bam	coassembly.multi.bam	2339_1	Shared by Coassembly Single Bam & Multi Bam
coassembly.multi.bam_bin.281	coassembly.multi.bam	coassembly.multi.bam	2030_1	Shared by Coassembly Single Bam & Multi Bam
coassembly.multi.bam_bin.282	coassembly.multi.bam	coassembly.multi.bam	2336_1	Shared by Coassembly Single Bam & Multi Bam
coassembly.multi.bam_bin.283	coassembly.multi.bam	coassembly.multi.bam	1505_1	Shared by Coassembly Single Bam & Multi Bam
coassembly.multi.bam_bin.284	coassembly.multi.bam	coassembly.multi.bam	780_1	Shared by Coassembly Single Bam & Multi Bam
coassembly.multi.bam_bin.285	coassembly.multi.bam	coassembly.multi.bam	50_1	Shared by Coassembly Single Bam & Multi Bam
coassembly.multi.bam_bin.286	coassembly.multi.bam	coassembly.multi.bam	2231_1	Shared by Coassembly Single Bam & Multi Bam
coassembly.multi.bam_bin.287	coassembly.multi.bam	coassembly.multi.bam	2009_1	Shared by Coassembly Single Bam & Multi Bam
coassembly.multi.bam_bin.288	coassembly.multi.bam	coassembly.multi.bam	581_1	Shared by Coassembly Single Bam & Multi Bam
coassembly.multi.bam_bin.289	coassembly.multi.bam	coassembly.multi.bam	1082_0	Unique in Coassembly Multi Bam
coassembly.multi.bam_bin.29	coassembly.multi.bam	coassembly.multi.bam	557_1	Shared by Coassembly Single Bam & Multi Bam
coassembly.multi.bam_bin.290	coassembly.multi.bam	coassembly.multi.bam	1590_0	Unique in Coassembly Multi Bam
coassembly.multi.bam_bin.291	coassembly.multi.bam	coassembly.multi.bam	2629_1	Shared by Coassembly Single Bam & Multi Bam
coassembly.multi.bam_bin.292	coassembly.multi.bam	coassembly.multi.bam	194_1	Shared by All 4 Assemblies & Binning
coassembly.multi.bam_bin.293	coassembly.multi.bam	coassembly.multi.bam	2190_1	Shared by Coassembly Single Bam & Multi Bam
coassembly.multi.bam_bin.294	coassembly.multi.bam	coassembly.multi.bam	1165_1	Shared by Coassembly Single Bam & Multi Bam
coassembly.multi.bam_bin.295	coassembly.multi.bam	coassembly.multi.bam	1297_1	Shared by Coassembly Single Bam & Multi Bam
coassembly.multi.bam_bin.296	coassembly.multi.bam	coassembly.multi.bam	1900_1	Shared by Individual Assembly, Coassembly Single & Multi Bam
coassembly.multi.bam_bin.297	coassembly.multi.bam	coassembly.multi.bam	959_1	Shared by Coassembly Single Bam & Multi Bam
coassembly.multi.bam_bin.298	coassembly.multi.bam	coassembly.multi.bam	2218_0	Unique in Coassembly Multi Bam
coassembly.multi.bam_bin.299	coassembly.multi.bam	coassembly.multi.bam	1451_0	Unique in Coassembly Multi Bam
coassembly.multi.bam_bin.3	coassembly.multi.bam	coassembly.multi.bam	2174_1	Shared by Individual Assembly, Coassembly Single & Multi Bam
coassembly.multi.bam_bin.30	coassembly.multi.bam	coassembly.multi.bam	1260_1	Shared by Coassembly Single Bam & Multi Bam
coassembly.multi.bam_bin.300	coassembly.multi.bam	coassembly.multi.bam	1032_1	Shared by Coassembly Single Bam & Multi Bam
coassembly.multi.bam_bin.301	coassembly.multi.bam	coassembly.multi.bam	190_1	Shared by All 4 Assemblies & Binning
coassembly.multi.bam_bin.302	coassembly.multi.bam	coassembly.multi.bam	280_1	Shared by Individual Assembly, Coassembly Single & Multi Bam
coassembly.multi.bam_bin.303	coassembly.multi.bam	coassembly.multi.bam	585_1	Shared by Coassembly Single Bam & Multi Bam
coassembly.multi.bam_bin.304	coassembly.multi.bam	coassembly.multi.bam	1571_1	Shared by Coassembly Single Bam & Multi Bam
coassembly.multi.bam_bin.305	coassembly.multi.bam	coassembly.multi.bam	1326_0	Unique in Coassembly Multi Bam
coassembly.multi.bam_bin.306	coassembly.multi.bam	coassembly.multi.bam	2332_1	Shared by All 4 Assemblies & Binning
coassembly.multi.bam_bin.307	coassembly.multi.bam	coassembly.multi.bam	2311_1	Shared by Coassembly Single Bam & Multi Bam
coassembly.multi.bam_bin.308	coassembly.multi.bam	coassembly.multi.bam	608_2	Unique in Coassembly Multi Bam
coassembly.multi.bam_bin.309	coassembly.multi.bam	coassembly.multi.bam	1410_1	Shared by Individual Assembly, Coassembly Single & Multi Bam
coassembly.multi.bam_bin.31	coassembly.multi.bam	coassembly.multi.bam	566_1	Shared by Coassembly Single Bam & Multi Bam
coassembly.multi.bam_bin.310	coassembly.multi.bam	coassembly.multi.bam	218_1	Shared by Coassembly Single Bam & Multi Bam
coassembly.multi.bam_bin.311	coassembly.multi.bam	coassembly.multi.bam	692_0	Unique in Coassembly Multi Bam
coassembly.multi.bam_bin.312	coassembly.multi.bam	coassembly.multi.bam	2401_0	Unique in Coassembly Multi Bam
coassembly.multi.bam_bin.313	coassembly.multi.bam	coassembly.multi.bam	2067_1	Shared by Coassembly Single Bam & Multi Bam
coassembly.multi.bam_bin.314	coassembly.multi.bam	coassembly.multi.bam	2348_1	Shared by Coassembly Single Bam & Multi Bam
coassembly.multi.bam_bin.315	coassembly.multi.bam	coassembly.multi.bam	380_1	Shared by Coassembly Single Bam, Coassembly Multi Bam, VAMB
coassembly.multi.bam_bin.316	coassembly.multi.bam	coassembly.multi.bam	1620_1	Shared by All 4 Assemblies & Binning
coassembly.multi.bam_bin.317	coassembly.multi.bam	coassembly.multi.bam	651_0	Unique in Coassembly Multi Bam
coassembly.multi.bam_bin.318	coassembly.multi.bam	coassembly.multi.bam	859_1	Shared by Coassembly Single Bam & Multi Bam
coassembly.multi.bam_bin.319	coassembly.multi.bam	coassembly.multi.bam	2319_1	Shared by Coassembly Single Bam & Multi Bam
coassembly.multi.bam_bin.32	coassembly.multi.bam	coassembly.multi.bam	683_1	Shared by All 4 Assemblies & Binning
coassembly.multi.bam_bin.320	coassembly.multi.bam	coassembly.multi.bam	396_1	Shared by All 4 Assemblies & Binning
coassembly.multi.bam_bin.321	coassembly.multi.bam	coassembly.multi.bam	762_1	Shared by Coassembly Single Bam & Multi Bam
coassembly.multi.bam_bin.322	coassembly.multi.bam	coassembly.multi.bam	990_1	Shared by Individual Assembly, Coassembly Single & Multi Bam
coassembly.multi.bam_bin.323	coassembly.multi.bam	coassembly.multi.bam	1582_0	Unique in Coassembly Multi Bam
coassembly.multi.bam_bin.324	coassembly.multi.bam	coassembly.multi.bam	2671_0	Unique in Coassembly Multi Bam
coassembly.multi.bam_bin.325	coassembly.multi.bam	coassembly.multi.bam	2695_1	Shared by Coassembly Single Bam & Multi Bam
coassembly.multi.bam_bin.326	coassembly.multi.bam	coassembly.multi.bam	1509_0	Unique in Coassembly Multi Bam
coassembly.multi.bam_bin.327	coassembly.multi.bam	coassembly.multi.bam	2390_1	Shared by Coassembly Single Bam & Multi Bam
coassembly.multi.bam_bin.328	coassembly.multi.bam	coassembly.multi.bam	97_1	Shared by Coassembly Single Bam & Multi Bam
coassembly.multi.bam_bin.329	coassembly.multi.bam	coassembly.multi.bam	429_1	Shared by All 4 Assemblies & Binning
coassembly.multi.bam_bin.33	coassembly.multi.bam	coassembly.multi.bam	1679_1	Shared by Individual Assembly, Coassembly Single & Multi Bam
coassembly.multi.bam_bin.330	coassembly.multi.bam	coassembly.multi.bam	689_0	Unique in Coassembly Multi Bam
coassembly.multi.bam_bin.331	coassembly.multi.bam	coassembly.multi.bam	1733_1	Shared by Coassembly Single Bam & Multi Bam
coassembly.multi.bam_bin.332	coassembly.multi.bam	coassembly.multi.bam	1010_1	Shared by Coassembly Single Bam & Multi Bam
coassembly.multi.bam_bin.333	coassembly.multi.bam	coassembly.multi.bam	1887_1	Shared by Coassembly Single Bam & Multi Bam
coassembly.multi.bam_bin.334	coassembly.multi.bam	coassembly.multi.bam	74_1	Shared by Coassembly Single Bam & Multi Bam
coassembly.multi.bam_bin.335	coassembly.multi.bam	coassembly.multi.bam	2417_0	Unique in Coassembly Multi Bam
coassembly.multi.bam_bin.336	coassembly.multi.bam	coassembly.multi.bam	1962_1	Shared by Coassembly Single Bam & Multi Bam
coassembly.multi.bam_bin.337	coassembly.multi.bam	coassembly.multi.bam	86_1	Shared by All 4 Assemblies & Binning
coassembly.multi.bam_bin.338	coassembly.multi.bam	coassembly.multi.bam	544_1	Shared by Coassembly Single Bam & Multi Bam
coassembly.multi.bam_bin.339	coassembly.multi.bam	coassembly.multi.bam	595_1	Shared by Coassembly Single Bam & Multi Bam
coassembly.multi.bam_bin.34	coassembly.multi.bam	coassembly.multi.bam	2238_1	Shared by All 4 Assemblies & Binning
coassembly.multi.bam_bin.340	coassembly.multi.bam	coassembly.multi.bam	1617_1	Shared by Individual Assembly, Coassembly Single & Multi Bam
coassembly.multi.bam_bin.341	coassembly.multi.bam	coassembly.multi.bam	1603_7	Shared by Individual Assembly, Coassembly Single & Multi Bam
coassembly.multi.bam_bin.342	coassembly.multi.bam	coassembly.multi.bam	252_2	Unique in Coassembly Multi Bam
coassembly.multi.bam_bin.343	coassembly.multi.bam	coassembly.multi.bam	2574_1	Shared by Coassembly Single Bam & Multi Bam
coassembly.multi.bam_bin.344	coassembly.multi.bam	coassembly.multi.bam	1961_1	Shared by Coassembly Single Bam & Multi Bam
coassembly.multi.bam_bin.345	coassembly.multi.bam	coassembly.multi.bam	1937_1	Shared by Coassembly Single Bam & Multi Bam
coassembly.multi.bam_bin.346	coassembly.multi.bam	coassembly.multi.bam	2086_1	Shared by Coassembly Single Bam & Multi Bam
coassembly.multi.bam_bin.347	coassembly.multi.bam	coassembly.multi.bam	2639_0	Unique in Coassembly Multi Bam
coassembly.multi.bam_bin.348	coassembly.multi.bam	coassembly.multi.bam	716_1	Shared by Coassembly Single Bam & Multi Bam
coassembly.multi.bam_bin.349	coassembly.multi.bam	coassembly.multi.bam	1791_1	Shared by Individual Assembly, Coassembly Single & Multi Bam
coassembly.multi.bam_bin.35	coassembly.multi.bam	coassembly.multi.bam	786_1	Shared by Coassembly Single Bam & Multi Bam
coassembly.multi.bam_bin.350	coassembly.multi.bam	coassembly.multi.bam	2183_2	Shared by Individual Assembly, Coassembly Single & Multi Bam
coassembly.multi.bam_bin.351	coassembly.multi.bam	coassembly.multi.bam	1627_3	Shared by All 4 Assemblies & Binning
coassembly.multi.bam_bin.352	coassembly.multi.bam	coassembly.multi.bam	2676_1	Shared by Coassembly Single Bam & Multi Bam
coassembly.multi.bam_bin.353	coassembly.multi.bam	coassembly.multi.bam	1925_4	Shared by All 4 Assemblies & Binning
coassembly.multi.bam_bin.354	coassembly.multi.bam	coassembly.multi.bam	1692_1	Shared by Coassembly Single Bam & Multi Bam
coassembly.multi.bam_bin.355	coassembly.multi.bam	coassembly.multi.bam	563_1	Shared by Coassembly Single Bam & Multi Bam
coassembly.multi.bam_bin.356	coassembly.multi.bam	coassembly.multi.bam	225_1	Shared by Coassembly Single Bam & Multi Bam
coassembly.multi.bam_bin.357	coassembly.multi.bam	coassembly.multi.bam	151_1	Shared by Coassembly Single Bam & Multi Bam
coassembly.multi.bam_bin.358	coassembly.multi.bam	coassembly.multi.bam	103_1	Shared by Coassembly Single Bam & Multi Bam
coassembly.multi.bam_bin.359	coassembly.multi.bam	coassembly.multi.bam	1467_0	Unique in Coassembly Multi Bam
coassembly.multi.bam_bin.36	coassembly.multi.bam	coassembly.multi.bam	2122_1	Shared by Coassembly Single Bam & Multi Bam
coassembly.multi.bam_bin.360	coassembly.multi.bam	coassembly.multi.bam	1133_1	Shared by All 4 Assemblies & Binning
coassembly.multi.bam_bin.361	coassembly.multi.bam	coassembly.multi.bam	564_1	Shared by Coassembly Single Bam & Multi Bam
coassembly.multi.bam_bin.362	coassembly.multi.bam	coassembly.multi.bam	1855_1	Shared by Coassembly Single Bam & Multi Bam
coassembly.multi.bam_bin.363	coassembly.multi.bam	coassembly.multi.bam	291_1	Shared by Coassembly Single Bam & Multi Bam
coassembly.multi.bam_bin.364	coassembly.multi.bam	coassembly.multi.bam	2272_1	Shared by Coassembly Single Bam & Multi Bam
coassembly.multi.bam_bin.365	coassembly.multi.bam	coassembly.multi.bam	775_1	Shared by Coassembly Single Bam & Multi Bam
coassembly.multi.bam_bin.366	coassembly.multi.bam	coassembly.multi.bam	578_1	Shared by Coassembly Single Bam & Multi Bam
coassembly.multi.bam_bin.367	coassembly.multi.bam	coassembly.multi.bam	1713_1	Shared by Coassembly Single Bam & Multi Bam
coassembly.multi.bam_bin.368	coassembly.multi.bam	coassembly.multi.bam	2718_0	Unique in Coassembly Multi Bam
coassembly.multi.bam_bin.369	coassembly.multi.bam	coassembly.multi.bam	1810_1	Shared by Coassembly Single Bam & Multi Bam
coassembly.multi.bam_bin.37	coassembly.multi.bam	coassembly.multi.bam	826_1	Shared by Coassembly Single Bam & Multi Bam
coassembly.multi.bam_bin.370	coassembly.multi.bam	coassembly.multi.bam	2621_1	Shared by Individual Assembly & Coassembly Multi Bam
coassembly.multi.bam_bin.371	coassembly.multi.bam	coassembly.multi.bam	1380_1	Shared by Coassembly Single Bam & Multi Bam
coassembly.multi.bam_bin.372	coassembly.multi.bam	coassembly.multi.bam	758_1	Shared by Individual Assembly, Coassembly Single & Multi Bam
coassembly.multi.bam_bin.373	coassembly.multi.bam	coassembly.multi.bam	2320_1	Shared by Coassembly Single Bam & Multi Bam
coassembly.multi.bam_bin.374	coassembly.multi.bam	coassembly.multi.bam	279_0	Unique in Coassembly Multi Bam
coassembly.multi.bam_bin.375	coassembly.multi.bam	coassembly.multi.bam	1850_1	Shared by Coassembly Single Bam & Multi Bam
coassembly.multi.bam_bin.376	coassembly.multi.bam	coassembly.multi.bam	69_1	Shared by Coassembly Single Bam & Multi Bam
coassembly.multi.bam_bin.377	coassembly.multi.bam	coassembly.multi.bam	459_1	Shared by Coassembly Single Bam & Multi Bam
coassembly.multi.bam_bin.378	coassembly.multi.bam	coassembly.multi.bam	1585_1	Shared by All 4 Assemblies & Binning
coassembly.multi.bam_bin.379	coassembly.multi.bam	coassembly.multi.bam	1974_1	Shared by Coassembly Single Bam & Multi Bam
coassembly.multi.bam_bin.38	coassembly.multi.bam	coassembly.multi.bam	25_1	Shared by Coassembly Single Bam & Multi Bam
coassembly.multi.bam_bin.380	coassembly.multi.bam	coassembly.multi.bam	1570_1	Shared by Coassembly Single Bam & Multi Bam
coassembly.multi.bam_bin.381	coassembly.multi.bam	coassembly.multi.bam	745_1	Shared by Coassembly Single Bam & Multi Bam
coassembly.multi.bam_bin.382	coassembly.multi.bam	coassembly.multi.bam	1852_1	Shared by Coassembly Single Bam & Multi Bam
coassembly.multi.bam_bin.383	coassembly.multi.bam	coassembly.multi.bam	2170_1	Shared by All 4 Assemblies & Binning
coassembly.multi.bam_bin.384	coassembly.multi.bam	coassembly.multi.bam	1609_1	Shared by Coassembly Single Bam & Multi Bam
coassembly.multi.bam_bin.385	coassembly.multi.bam	coassembly.multi.bam	1151_0	Unique in Coassembly Multi Bam
coassembly.multi.bam_bin.386	coassembly.multi.bam	coassembly.multi.bam	1231_1	Shared by Coassembly Single Bam & Multi Bam
coassembly.multi.bam_bin.387	coassembly.multi.bam	coassembly.multi.bam	1086_1	Shared by Coassembly Single Bam & Multi Bam
coassembly.multi.bam_bin.388	coassembly.multi.bam	coassembly.multi.bam	2092_0	Unique in Coassembly Multi Bam
coassembly.multi.bam_bin.389	coassembly.multi.bam	coassembly.multi.bam	1524_2	Unique in Coassembly Multi Bam
coassembly.multi.bam_bin.39	coassembly.multi.bam	coassembly.multi.bam	1564_1	Shared by All 4 Assemblies & Binning
coassembly.multi.bam_bin.390	coassembly.multi.bam	coassembly.multi.bam	811_1	Shared by Coassembly Single Bam & Multi Bam
coassembly.multi.bam_bin.391	coassembly.multi.bam	coassembly.multi.bam	818_1	Shared by Coassembly Single Bam & Multi Bam
coassembly.multi.bam_bin.392	coassembly.multi.bam	coassembly.multi.bam	281_1	Shared by Coassembly Single Bam & Multi Bam
coassembly.multi.bam_bin.393	coassembly.multi.bam	coassembly.multi.bam	1915_1	Shared by Coassembly Single Bam & Multi Bam
coassembly.multi.bam_bin.394	coassembly.multi.bam	coassembly.multi.bam	1057_0	Unique in Coassembly Multi Bam
coassembly.multi.bam_bin.395	coassembly.multi.bam	coassembly.multi.bam	591_1	Shared by Coassembly Single Bam & Multi Bam
coassembly.multi.bam_bin.396	coassembly.multi.bam	coassembly.multi.bam	1071_1	Shared by Coassembly Single Bam & Multi Bam
coassembly.multi.bam_bin.397	coassembly.multi.bam	coassembly.multi.bam	998_0	Unique in Coassembly Multi Bam
coassembly.multi.bam_bin.398	coassembly.multi.bam	coassembly.multi.bam	1815_1	Shared by Coassembly Single Bam & Multi Bam
coassembly.multi.bam_bin.399	coassembly.multi.bam	coassembly.multi.bam	1629_0	Unique in Coassembly Multi Bam
coassembly.multi.bam_bin.4	coassembly.multi.bam	coassembly.multi.bam	538_0	Unique in Coassembly Multi Bam
coassembly.multi.bam_bin.40	coassembly.multi.bam	coassembly.multi.bam	1909_1	Shared by Coassembly Single Bam & Multi Bam
coassembly.multi.bam_bin.400	coassembly.multi.bam	coassembly.multi.bam	2308_1	Shared by Coassembly Single Bam & Multi Bam
coassembly.multi.bam_bin.401	coassembly.multi.bam	coassembly.multi.bam	256_3	Shared by All 4 Assemblies & Binning
coassembly.multi.bam_bin.402	coassembly.multi.bam	coassembly.multi.bam	678_1	Shared by Coassembly Single Bam & Multi Bam
coassembly.multi.bam_bin.403	coassembly.multi.bam	coassembly.multi.bam	2_1	Shared by Coassembly Single Bam & Multi Bam
coassembly.multi.bam_bin.404	coassembly.multi.bam	coassembly.multi.bam	326_1	Shared by Coassembly Single Bam & Multi Bam
coassembly.multi.bam_bin.405	coassembly.multi.bam	coassembly.multi.bam	1561_2	Shared by All 4 Assemblies & Binning
coassembly.multi.bam_bin.406	coassembly.multi.bam	coassembly.multi.bam	307_1	Shared by Individual Assembly, Coassembly Single & Multi Bam
coassembly.multi.bam_bin.407	coassembly.multi.bam	coassembly.multi.bam	994_1	Shared by Coassembly Single Bam & Multi Bam
coassembly.multi.bam_bin.408	coassembly.multi.bam	coassembly.multi.bam	2634_1	Shared by Coassembly Single Bam & Multi Bam
coassembly.multi.bam_bin.409	coassembly.multi.bam	coassembly.multi.bam	592_1	Shared by Coassembly Single Bam & Multi Bam
coassembly.multi.bam_bin.41	coassembly.multi.bam	coassembly.multi.bam	822_1	Shared by Coassembly Single Bam & Multi Bam
coassembly.multi.bam_bin.410	coassembly.multi.bam	coassembly.multi.bam	2556_1	Shared by Coassembly Single Bam & Multi Bam
coassembly.multi.bam_bin.411	coassembly.multi.bam	coassembly.multi.bam	536_2	Shared by All 4 Assemblies & Binning
coassembly.multi.bam_bin.412	coassembly.multi.bam	coassembly.multi.bam	1817_1	Shared by Coassembly Single Bam & Multi Bam
coassembly.multi.bam_bin.413	coassembly.multi.bam	coassembly.multi.bam	791_1	Shared by Coassembly Single Bam & Multi Bam
coassembly.multi.bam_bin.414	coassembly.multi.bam	coassembly.multi.bam	1226_1	Shared by Coassembly Single Bam & Multi Bam
coassembly.multi.bam_bin.415	coassembly.multi.bam	coassembly.multi.bam	765_1	Shared by Coassembly Single Bam & Multi Bam
coassembly.multi.bam_bin.416	coassembly.multi.bam	coassembly.multi.bam	1563_1	Shared by Coassembly Single Bam & Multi Bam
coassembly.multi.bam_bin.417	coassembly.multi.bam	coassembly.multi.bam	1486_1	Shared by All 4 Assemblies & Binning
coassembly.multi.bam_bin.418	coassembly.multi.bam	coassembly.multi.bam	362_0	Unique in Coassembly Multi Bam
coassembly.multi.bam_bin.419	coassembly.multi.bam	coassembly.multi.bam	707_1	Shared by Coassembly Single Bam & Multi Bam
coassembly.multi.bam_bin.42	coassembly.multi.bam	coassembly.multi.bam	547_1	Shared by Coassembly Single Bam & Multi Bam
coassembly.multi.bam_bin.420	coassembly.multi.bam	coassembly.multi.bam	894_0	Unique in Coassembly Multi Bam
coassembly.multi.bam_bin.421	coassembly.multi.bam	coassembly.multi.bam	1720_1	Shared by Coassembly Single Bam & Multi Bam
coassembly.multi.bam_bin.422	coassembly.multi.bam	coassembly.multi.bam	527_1	Shared by Coassembly Single Bam & Multi Bam
coassembly.multi.bam_bin.423	coassembly.multi.bam	coassembly.multi.bam	2103_1	Shared by Individual Assembly, Coassembly Single & Multi Bam
coassembly.multi.bam_bin.424	coassembly.multi.bam	coassembly.multi.bam	1053_1	Shared by Coassembly Single Bam & Multi Bam
coassembly.multi.bam_bin.425	coassembly.multi.bam	coassembly.multi.bam	2668_0	Unique in Coassembly Multi Bam
coassembly.multi.bam_bin.426	coassembly.multi.bam	coassembly.multi.bam	1304_1	Shared by Coassembly Single Bam & Multi Bam
coassembly.multi.bam_bin.427	coassembly.multi.bam	coassembly.multi.bam	87_1	Shared by Coassembly Single Bam & Multi Bam
coassembly.multi.bam_bin.428	coassembly.multi.bam	coassembly.multi.bam	515_1	Shared by Coassembly Single Bam & Multi Bam
coassembly.multi.bam_bin.429	coassembly.multi.bam	coassembly.multi.bam	1409_2	Shared by All 4 Assemblies & Binning
coassembly.multi.bam_bin.43	coassembly.multi.bam	coassembly.multi.bam	859_2	Shared by Coassembly Single Bam & Multi Bam
coassembly.multi.bam_bin.430	coassembly.multi.bam	coassembly.multi.bam	1868_2	Unique in Coassembly Multi Bam
coassembly.multi.bam_bin.431	coassembly.multi.bam	coassembly.multi.bam	2260_1	Shared by Individual Assembly, Coassembly Single & Multi Bam
coassembly.multi.bam_bin.432	coassembly.multi.bam	coassembly.multi.bam	88_1	Shared by Coassembly Single Bam & Multi Bam
coassembly.multi.bam_bin.433	coassembly.multi.bam	coassembly.multi.bam	1161_1	Shared by Coassembly Single Bam & Multi Bam
coassembly.multi.bam_bin.434	coassembly.multi.bam	coassembly.multi.bam	313_1	Shared by Individual Assembly, Coassembly Single & Multi Bam
coassembly.multi.bam_bin.435	coassembly.multi.bam	coassembly.multi.bam	70_1	Shared by Coassembly Single Bam & Multi Bam
coassembly.multi.bam_bin.436	coassembly.multi.bam	coassembly.multi.bam	1405_0	Unique in Coassembly Multi Bam
coassembly.multi.bam_bin.437	coassembly.multi.bam	coassembly.multi.bam	1635_2	Shared by All 4 Assemblies & Binning
coassembly.multi.bam_bin.438	coassembly.multi.bam	coassembly.multi.bam	2486_1	Shared by Coassembly Single Bam & Multi Bam
coassembly.multi.bam_bin.439	coassembly.multi.bam	coassembly.multi.bam	1185_1	Shared by Coassembly Single Bam & Multi Bam
coassembly.multi.bam_bin.44	coassembly.multi.bam	coassembly.multi.bam	743_0	Unique in Coassembly Multi Bam
coassembly.multi.bam_bin.440	coassembly.multi.bam	coassembly.multi.bam	2477_0	Unique in Coassembly Multi Bam
coassembly.multi.bam_bin.441	coassembly.multi.bam	coassembly.multi.bam	2438_1	Shared by Coassembly Single Bam & Multi Bam
coassembly.multi.bam_bin.442	coassembly.multi.bam	coassembly.multi.bam	2063_1	Shared by Coassembly Single Bam & Multi Bam
coassembly.multi.bam_bin.443	coassembly.multi.bam	coassembly.multi.bam	1230_1	Shared by Coassembly Single Bam & Multi Bam
coassembly.multi.bam_bin.444	coassembly.multi.bam	coassembly.multi.bam	1307_1	Shared by Coassembly Single Bam & Multi Bam
coassembly.multi.bam_bin.445	coassembly.multi.bam	coassembly.multi.bam	73_1	Shared by Coassembly Single Bam & Multi Bam
coassembly.multi.bam_bin.446	coassembly.multi.bam	coassembly.multi.bam	184_0	Unique in Coassembly Multi Bam
coassembly.multi.bam_bin.447	coassembly.multi.bam	coassembly.multi.bam	1999_1	Shared by Coassembly Single Bam & Multi Bam
coassembly.multi.bam_bin.448	coassembly.multi.bam	coassembly.multi.bam	886_1	Shared by Coassembly Single Bam & Multi Bam
coassembly.multi.bam_bin.449	coassembly.multi.bam	coassembly.multi.bam	1252_1	Shared by Coassembly Single Bam & Multi Bam
coassembly.multi.bam_bin.45	coassembly.multi.bam	coassembly.multi.bam	1683_1	Shared by Coassembly Single Bam & Multi Bam
coassembly.multi.bam_bin.450	coassembly.multi.bam	coassembly.multi.bam	1308_1	Shared by Coassembly Single Bam & Multi Bam
coassembly.multi.bam_bin.451	coassembly.multi.bam	coassembly.multi.bam	1595_1	Shared by Individual Assembly, Coassembly Single & Multi Bam
coassembly.multi.bam_bin.452	coassembly.multi.bam	coassembly.multi.bam	1271_1	Shared by Coassembly Single Bam & Multi Bam
coassembly.multi.bam_bin.453	coassembly.multi.bam	coassembly.multi.bam	739_1	Shared by Coassembly Single Bam & Multi Bam
coassembly.multi.bam_bin.454	coassembly.multi.bam	coassembly.multi.bam	2035_1	Shared by Coassembly Single Bam & Multi Bam
coassembly.multi.bam_bin.455	coassembly.multi.bam	coassembly.multi.bam	879_1	Shared by Coassembly Single Bam & Multi Bam
coassembly.multi.bam_bin.456	coassembly.multi.bam	coassembly.multi.bam	2589_1	Shared by Coassembly Single Bam & Multi Bam
coassembly.multi.bam_bin.457	coassembly.multi.bam	coassembly.multi.bam	1146_1	Shared by Coassembly Single Bam & Multi Bam
coassembly.multi.bam_bin.458	coassembly.multi.bam	coassembly.multi.bam	1750_1	Shared by Individual Assembly, Coassembly Single & Multi Bam
coassembly.multi.bam_bin.459	coassembly.multi.bam	coassembly.multi.bam	839_1	Shared by Coassembly Single Bam & Multi Bam
coassembly.multi.bam_bin.46	coassembly.multi.bam	coassembly.multi.bam	1809_1	Shared by Coassembly Single Bam & Multi Bam
coassembly.multi.bam_bin.460	coassembly.multi.bam	coassembly.multi.bam	1510_1	Shared by Coassembly Single Bam & Multi Bam
coassembly.multi.bam_bin.461	coassembly.multi.bam	coassembly.multi.bam	1728_1	Shared by Coassembly Single Bam & Multi Bam
coassembly.multi.bam_bin.462	coassembly.multi.bam	coassembly.multi.bam	2213_1	Shared by Coassembly Single Bam & Multi Bam
coassembly.multi.bam_bin.463	coassembly.multi.bam	coassembly.multi.bam	1153_1	Shared by Coassembly Single Bam & Multi Bam
coassembly.multi.bam_bin.464	coassembly.multi.bam	coassembly.multi.bam	1055_1	Shared by Coassembly Single Bam & Multi Bam
coassembly.multi.bam_bin.465	coassembly.multi.bam	coassembly.multi.bam	204_1	Shared by All 4 Assemblies & Binning
coassembly.multi.bam_bin.466	coassembly.multi.bam	coassembly.multi.bam	1827_2	Shared by Coassembly Single Bam & Multi Bam
coassembly.multi.bam_bin.467	coassembly.multi.bam	coassembly.multi.bam	952_0	Unique in Coassembly Multi Bam
coassembly.multi.bam_bin.468	coassembly.multi.bam	coassembly.multi.bam	2157_0	Unique in Coassembly Multi Bam
coassembly.multi.bam_bin.469	coassembly.multi.bam	coassembly.multi.bam	337_1	Shared by Coassembly Single Bam & Multi Bam
coassembly.multi.bam_bin.47	coassembly.multi.bam	coassembly.multi.bam	394_2	Shared by All 4 Assemblies & Binning
coassembly.multi.bam_bin.470	coassembly.multi.bam	coassembly.multi.bam	1853_1	Shared by Coassembly Single Bam & Multi Bam
coassembly.multi.bam_bin.471	coassembly.multi.bam	coassembly.multi.bam	1928_1	Shared by All 4 Assemblies & Binning
coassembly.multi.bam_bin.472	coassembly.multi.bam	coassembly.multi.bam	188_1	Shared by Coassembly Single Bam & Multi Bam
coassembly.multi.bam_bin.473	coassembly.multi.bam	coassembly.multi.bam	1439_1	Shared by Coassembly Single Bam & Multi Bam
coassembly.multi.bam_bin.474	coassembly.multi.bam	coassembly.multi.bam	192_1	Shared by Coassembly Single Bam & Multi Bam
coassembly.multi.bam_bin.475	coassembly.multi.bam	coassembly.multi.bam	611_0	Unique in Coassembly Multi Bam
coassembly.multi.bam_bin.476	coassembly.multi.bam	coassembly.multi.bam	741_1	Shared by Coassembly Single Bam & Multi Bam
coassembly.multi.bam_bin.477	coassembly.multi.bam	coassembly.multi.bam	2357_0	Unique in Coassembly Multi Bam
coassembly.multi.bam_bin.478	coassembly.multi.bam	coassembly.multi.bam	763_1	Shared by Coassembly Single Bam & Multi Bam
coassembly.multi.bam_bin.479	coassembly.multi.bam	coassembly.multi.bam	208_0	Unique in Coassembly Multi Bam
coassembly.multi.bam_bin.48	coassembly.multi.bam	coassembly.multi.bam	1015_1	Shared by All 4 Assemblies & Binning
coassembly.multi.bam_bin.480	coassembly.multi.bam	coassembly.multi.bam	558_1	Shared by Coassembly Single Bam & Multi Bam
coassembly.multi.bam_bin.481	coassembly.multi.bam	coassembly.multi.bam	2597_1	Shared by Individual Assembly & Coassembly Multi Bam
coassembly.multi.bam_bin.482	coassembly.multi.bam	coassembly.multi.bam	2641_0	Unique in Coassembly Multi Bam
coassembly.multi.bam_bin.483	coassembly.multi.bam	coassembly.multi.bam	1537_1	Shared by Coassembly Single Bam & Multi Bam
coassembly.multi.bam_bin.484	coassembly.multi.bam	coassembly.multi.bam	2503_1	Shared by Coassembly Single Bam & Multi Bam
coassembly.multi.bam_bin.485	coassembly.multi.bam	coassembly.multi.bam	226_0	Unique in Coassembly Multi Bam
coassembly.multi.bam_bin.486	coassembly.multi.bam	coassembly.multi.bam	2514_0	Unique in Coassembly Multi Bam
coassembly.multi.bam_bin.487	coassembly.multi.bam	coassembly.multi.bam	931_2	Shared by All 4 Assemblies & Binning
coassembly.multi.bam_bin.488	coassembly.multi.bam	coassembly.multi.bam	2686_1	Shared by Coassembly Single Bam & Multi Bam
coassembly.multi.bam_bin.489	coassembly.multi.bam	coassembly.multi.bam	22_1	Shared by Coassembly Single Bam & Multi Bam
coassembly.multi.bam_bin.49	coassembly.multi.bam	coassembly.multi.bam	1525_2	Shared by All 4 Assemblies & Binning
coassembly.multi.bam_bin.490	coassembly.multi.bam	coassembly.multi.bam	507_1	Shared by Coassembly Single Bam & Multi Bam
coassembly.multi.bam_bin.491	coassembly.multi.bam	coassembly.multi.bam	446_1	Shared by All 4 Assemblies & Binning
coassembly.multi.bam_bin.492	coassembly.multi.bam	coassembly.multi.bam	370_0	Unique in Coassembly Multi Bam
coassembly.multi.bam_bin.493	coassembly.multi.bam	coassembly.multi.bam	189_1	Shared by Coassembly Single Bam & Multi Bam
coassembly.multi.bam_bin.494	coassembly.multi.bam	coassembly.multi.bam	2334_1	Shared by Coassembly Single Bam & Multi Bam
coassembly.multi.bam_bin.495	coassembly.multi.bam	coassembly.multi.bam	1811_1	Shared by Coassembly Single Bam & Multi Bam
coassembly.multi.bam_bin.496	coassembly.multi.bam	coassembly.multi.bam	2470_1	Shared by Coassembly Single Bam & Multi Bam
coassembly.multi.bam_bin.497	coassembly.multi.bam	coassembly.multi.bam	1422_1	Shared by All 4 Assemblies & Binning
coassembly.multi.bam_bin.498	coassembly.multi.bam	coassembly.multi.bam	2145_1	Shared by Coassembly Single Bam & Multi Bam
coassembly.multi.bam_bin.499	coassembly.multi.bam	coassembly.multi.bam	1696_1	Shared by All 4 Assemblies & Binning
coassembly.multi.bam_bin.5	coassembly.multi.bam	coassembly.multi.bam	963_0	Unique in Coassembly Multi Bam
coassembly.multi.bam_bin.50	coassembly.multi.bam	coassembly.multi.bam	2050_1	Shared by Individual Assembly, Coassembly Single & Multi Bam
coassembly.multi.bam_bin.500	coassembly.multi.bam	coassembly.multi.bam	1500_1	Shared by Coassembly Single Bam & Multi Bam
coassembly.multi.bam_bin.501	coassembly.multi.bam	coassembly.multi.bam	2295_1	Shared by Coassembly Single Bam & Multi Bam
coassembly.multi.bam_bin.502	coassembly.multi.bam	coassembly.multi.bam	2491_0	Unique in Coassembly Multi Bam
coassembly.multi.bam_bin.503	coassembly.multi.bam	coassembly.multi.bam	2632_0	Unique in Coassembly Multi Bam
coassembly.multi.bam_bin.504	coassembly.multi.bam	coassembly.multi.bam	922_1	Shared by Coassembly Single Bam & Multi Bam
coassembly.multi.bam_bin.505	coassembly.multi.bam	coassembly.multi.bam	1310_1	Shared by Coassembly Single Bam & Multi Bam
coassembly.multi.bam_bin.506	coassembly.multi.bam	coassembly.multi.bam	1267_0	Unique in Coassembly Multi Bam
coassembly.multi.bam_bin.507	coassembly.multi.bam	coassembly.multi.bam	2450_1	Shared by Coassembly Single Bam & Multi Bam
coassembly.multi.bam_bin.508	coassembly.multi.bam	coassembly.multi.bam	2013_0	Unique in Coassembly Multi Bam
coassembly.multi.bam_bin.509	coassembly.multi.bam	coassembly.multi.bam	913_0	Unique in Coassembly Multi Bam
coassembly.multi.bam_bin.51	coassembly.multi.bam	coassembly.multi.bam	2196_2	Shared by Coassembly Single Bam, Coassembly Multi Bam, VAMB
coassembly.multi.bam_bin.510	coassembly.multi.bam	coassembly.multi.bam	1021_1	Shared by Coassembly Single Bam & Multi Bam
coassembly.multi.bam_bin.511	coassembly.multi.bam	coassembly.multi.bam	2005_0	Unique in Coassembly Multi Bam
coassembly.multi.bam_bin.512	coassembly.multi.bam	coassembly.multi.bam	995_1	Shared by Coassembly Single Bam & Multi Bam
coassembly.multi.bam_bin.513	coassembly.multi.bam	coassembly.multi.bam	1632_1	Shared by All 4 Assemblies & Binning
coassembly.multi.bam_bin.514	coassembly.multi.bam	coassembly.multi.bam	1356_1	Shared by Coassembly Single Bam & Multi Bam
coassembly.multi.bam_bin.515	coassembly.multi.bam	coassembly.multi.bam	1833_1	Shared by Coassembly Single Bam & Multi Bam
coassembly.multi.bam_bin.516	coassembly.multi.bam	coassembly.multi.bam	2142_1	Shared by Individual Assembly, Coassembly Single & Multi Bam
coassembly.multi.bam_bin.517	coassembly.multi.bam	coassembly.multi.bam	2409_1	Shared by Coassembly Single Bam & Multi Bam
coassembly.multi.bam_bin.518	coassembly.multi.bam	coassembly.multi.bam	227_1	Shared by All 4 Assemblies & Binning
coassembly.multi.bam_bin.519	coassembly.multi.bam	coassembly.multi.bam	1553_1	Shared by Coassembly Single Bam & Multi Bam
coassembly.multi.bam_bin.52	coassembly.multi.bam	coassembly.multi.bam	85_1	Shared by All 4 Assemblies & Binning
coassembly.multi.bam_bin.520	coassembly.multi.bam	coassembly.multi.bam	1115_1	Shared by Coassembly Single Bam & Multi Bam
coassembly.multi.bam_bin.521	coassembly.multi.bam	coassembly.multi.bam	178_1	Shared by Coassembly Single Bam & Multi Bam
coassembly.multi.bam_bin.522	coassembly.multi.bam	coassembly.multi.bam	2287_1	Shared by Coassembly Single Bam & Multi Bam
coassembly.multi.bam_bin.523	coassembly.multi.bam	coassembly.multi.bam	1714_1	Shared by Individual Assembly, Coassembly Single & Multi Bam
coassembly.multi.bam_bin.524	coassembly.multi.bam	coassembly.multi.bam	1119_1	Shared by Coassembly Single Bam & Multi Bam
coassembly.multi.bam_bin.525	coassembly.multi.bam	coassembly.multi.bam	1373_1	Shared by Coassembly Single Bam & Multi Bam
coassembly.multi.bam_bin.526	coassembly.multi.bam	coassembly.multi.bam	521_1	Shared by Coassembly Single Bam & Multi Bam
coassembly.multi.bam_bin.527	coassembly.multi.bam	coassembly.multi.bam	2306_1	Shared by Coassembly Single Bam & Multi Bam
coassembly.multi.bam_bin.528	coassembly.multi.bam	coassembly.multi.bam	2188_2	Shared by All 4 Assemblies & Binning
coassembly.multi.bam_bin.529	coassembly.multi.bam	coassembly.multi.bam	1821_1	Shared by Coassembly Single Bam & Multi Bam
coassembly.multi.bam_bin.53	coassembly.multi.bam	coassembly.multi.bam	1654_2	Shared by All 4 Assemblies & Binning
coassembly.multi.bam_bin.530	coassembly.multi.bam	coassembly.multi.bam	2020_1	Shared by Coassembly Single Bam & Multi Bam
coassembly.multi.bam_bin.531	coassembly.multi.bam	coassembly.multi.bam	2541_1	Shared by All 4 Assemblies & Binning
coassembly.multi.bam_bin.532	coassembly.multi.bam	coassembly.multi.bam	407_1	Shared by Coassembly Single Bam & Multi Bam
coassembly.multi.bam_bin.533	coassembly.multi.bam	coassembly.multi.bam	1454_1	Shared by Coassembly Single Bam & Multi Bam
coassembly.multi.bam_bin.534	coassembly.multi.bam	coassembly.multi.bam	934_1	Shared by Coassembly Single Bam & Multi Bam
coassembly.multi.bam_bin.535	coassembly.multi.bam	coassembly.multi.bam	531_1	Shared by Coassembly Single Bam & Multi Bam
coassembly.multi.bam_bin.536	coassembly.multi.bam	coassembly.multi.bam	182_1	Shared by All 4 Assemblies & Binning
coassembly.multi.bam_bin.537	coassembly.multi.bam	coassembly.multi.bam	1390_0	Unique in Coassembly Multi Bam
coassembly.multi.bam_bin.538	coassembly.multi.bam	coassembly.multi.bam	1340_1	Shared by Coassembly Single Bam & Multi Bam
coassembly.multi.bam_bin.539	coassembly.multi.bam	coassembly.multi.bam	2710_1	Shared by Coassembly Single Bam & Multi Bam
coassembly.multi.bam_bin.54	coassembly.multi.bam	coassembly.multi.bam	2398_1	Shared by Coassembly Single Bam & Multi Bam
coassembly.multi.bam_bin.540	coassembly.multi.bam	coassembly.multi.bam	2041_1	Shared by Coassembly Single Bam & Multi Bam
coassembly.multi.bam_bin.541	coassembly.multi.bam	coassembly.multi.bam	1702_1	Shared by All 4 Assemblies & Binning
coassembly.multi.bam_bin.542	coassembly.multi.bam	coassembly.multi.bam	972_1	Shared by Coassembly Single Bam & Multi Bam
coassembly.multi.bam_bin.543	coassembly.multi.bam	coassembly.multi.bam	788_1	Shared by Coassembly Single Bam & Multi Bam
coassembly.multi.bam_bin.544	coassembly.multi.bam	coassembly.multi.bam	983_1	Shared by Coassembly Single Bam & Multi Bam
coassembly.multi.bam_bin.545	coassembly.multi.bam	coassembly.multi.bam	232_1	Shared by Coassembly Single Bam & Multi Bam
coassembly.multi.bam_bin.546	coassembly.multi.bam	coassembly.multi.bam	1769_1	Shared by Coassembly Single Bam & Multi Bam
coassembly.multi.bam_bin.547	coassembly.multi.bam	coassembly.multi.bam	2440_1	Shared by Coassembly Single Bam & Multi Bam
coassembly.multi.bam_bin.548	coassembly.multi.bam	coassembly.multi.bam	926_1	Shared by Coassembly Single Bam & Multi Bam
coassembly.multi.bam_bin.549	coassembly.multi.bam	coassembly.multi.bam	1419_1	Shared by All 4 Assemblies & Binning
coassembly.multi.bam_bin.55	coassembly.multi.bam	coassembly.multi.bam	408_1	Shared by Coassembly Single Bam & Multi Bam
coassembly.multi.bam_bin.550	coassembly.multi.bam	coassembly.multi.bam	1874_1	Shared by Coassembly Single Bam & Multi Bam
coassembly.multi.bam_bin.551	coassembly.multi.bam	coassembly.multi.bam	1111_0	Unique in Coassembly Multi Bam
coassembly.multi.bam_bin.552	coassembly.multi.bam	coassembly.multi.bam	2433_1	Shared by Coassembly Single Bam & Multi Bam
coassembly.multi.bam_bin.553	coassembly.multi.bam	coassembly.multi.bam	23_1	Shared by Coassembly Single Bam & Multi Bam
coassembly.multi.bam_bin.554	coassembly.multi.bam	coassembly.multi.bam	873_0	Unique in Coassembly Multi Bam
coassembly.multi.bam_bin.555	coassembly.multi.bam	coassembly.multi.bam	198_2	Shared by All 4 Assemblies & Binning
coassembly.multi.bam_bin.556	coassembly.multi.bam	coassembly.multi.bam	1047_0	Unique in Coassembly Multi Bam
coassembly.multi.bam_bin.557	coassembly.multi.bam	coassembly.multi.bam	2702_1	Shared by Coassembly Single Bam & Multi Bam
coassembly.multi.bam_bin.558	coassembly.multi.bam	coassembly.multi.bam	19_1	Shared by Coassembly Single Bam & Multi Bam
coassembly.multi.bam_bin.559	coassembly.multi.bam	coassembly.multi.bam	652_0	Unique in Coassembly Multi Bam
coassembly.multi.bam_bin.56	coassembly.multi.bam	coassembly.multi.bam	1764_0	Unique in Coassembly Multi Bam
coassembly.multi.bam_bin.560	coassembly.multi.bam	coassembly.multi.bam	1605_1	Shared by Coassembly Single Bam & Multi Bam
coassembly.multi.bam_bin.561	coassembly.multi.bam	coassembly.multi.bam	642_1	Shared by Coassembly Single Bam & Multi Bam
coassembly.multi.bam_bin.562	coassembly.multi.bam	coassembly.multi.bam	1880_1	Shared by Coassembly Single Bam & Multi Bam
coassembly.multi.bam_bin.563	coassembly.multi.bam	coassembly.multi.bam	157_0	Unique in Coassembly Multi Bam
coassembly.multi.bam_bin.564	coassembly.multi.bam	coassembly.multi.bam	1594_1	Shared by All 4 Assemblies & Binning
coassembly.multi.bam_bin.565	coassembly.multi.bam	coassembly.multi.bam	1624_1	Shared by Individual Assembly, Coassembly Single & Multi Bam
coassembly.multi.bam_bin.566	coassembly.multi.bam	coassembly.multi.bam	519_0	Unique in Coassembly Multi Bam
coassembly.multi.bam_bin.567	coassembly.multi.bam	coassembly.multi.bam	636_1	Shared by Coassembly Single Bam & Multi Bam
coassembly.multi.bam_bin.568	coassembly.multi.bam	coassembly.multi.bam	80_1	Shared by All 4 Assemblies & Binning
coassembly.multi.bam_bin.569	coassembly.multi.bam	coassembly.multi.bam	1329_1	Shared by Coassembly Single Bam & Multi Bam
coassembly.multi.bam_bin.57	coassembly.multi.bam	coassembly.multi.bam	579_1	Shared by Coassembly Single Bam & Multi Bam
coassembly.multi.bam_bin.570	coassembly.multi.bam	coassembly.multi.bam	1216_1	Shared by Coassembly Single Bam & Multi Bam
coassembly.multi.bam_bin.571	coassembly.multi.bam	coassembly.multi.bam	1137_1	Shared by All 4 Assemblies & Binning
coassembly.multi.bam_bin.572	coassembly.multi.bam	coassembly.multi.bam	1864_1	Shared by Coassembly Single Bam & Multi Bam
coassembly.multi.bam_bin.573	coassembly.multi.bam	coassembly.multi.bam	2277_1	Shared by Coassembly Single Bam & Multi Bam
coassembly.multi.bam_bin.574	coassembly.multi.bam	coassembly.multi.bam	89_1	Shared by Coassembly Single Bam & Multi Bam
coassembly.multi.bam_bin.575	coassembly.multi.bam	coassembly.multi.bam	1333_1	Shared by Coassembly Single Bam & Multi Bam
coassembly.multi.bam_bin.576	coassembly.multi.bam	coassembly.multi.bam	400_1	Shared by Coassembly Single Bam & Multi Bam
coassembly.multi.bam_bin.577	coassembly.multi.bam	coassembly.multi.bam	413_1	Shared by All 4 Assemblies & Binning
coassembly.multi.bam_bin.578	coassembly.multi.bam	coassembly.multi.bam	101_1	Shared by Coassembly Single Bam & Multi Bam
coassembly.multi.bam_bin.579	coassembly.multi.bam	coassembly.multi.bam	1995_1	Shared by Coassembly Single Bam & Multi Bam
coassembly.multi.bam_bin.58	coassembly.multi.bam	coassembly.multi.bam	1608_1	Shared by Coassembly Single Bam & Multi Bam
coassembly.multi.bam_bin.580	coassembly.multi.bam	coassembly.multi.bam	1235_0	Unique in Coassembly Multi Bam
coassembly.multi.bam_bin.581	coassembly.multi.bam	coassembly.multi.bam	310_2	Shared by All 4 Assemblies & Binning
coassembly.multi.bam_bin.582	coassembly.multi.bam	coassembly.multi.bam	1994_1	Shared by Coassembly Single Bam & Multi Bam
coassembly.multi.bam_bin.583	coassembly.multi.bam	coassembly.multi.bam	501_1	Shared by Coassembly Single Bam & Multi Bam
coassembly.multi.bam_bin.584	coassembly.multi.bam	coassembly.multi.bam	132_1	Shared by Coassembly Single Bam & Multi Bam
coassembly.multi.bam_bin.585	coassembly.multi.bam	coassembly.multi.bam	2484_1	Shared by Coassembly Single Bam & Multi Bam
coassembly.multi.bam_bin.586	coassembly.multi.bam	coassembly.multi.bam	575_0	Unique in Coassembly Multi Bam
coassembly.multi.bam_bin.587	coassembly.multi.bam	coassembly.multi.bam	618_1	Shared by Coassembly Single Bam & Multi Bam
coassembly.multi.bam_bin.588	coassembly.multi.bam	coassembly.multi.bam	1093_1	Shared by Coassembly Single Bam & Multi Bam
coassembly.multi.bam_bin.589	coassembly.multi.bam	coassembly.multi.bam	2221_1	Shared by Coassembly Single Bam & Multi Bam
coassembly.multi.bam_bin.59	coassembly.multi.bam	coassembly.multi.bam	2649_1	Shared by Coassembly Single Bam & Multi Bam
coassembly.multi.bam_bin.590	coassembly.multi.bam	coassembly.multi.bam	666_1	Shared by Coassembly Single Bam & Multi Bam
coassembly.multi.bam_bin.591	coassembly.multi.bam	coassembly.multi.bam	1770_1	Shared by Coassembly Single Bam & Multi Bam
coassembly.multi.bam_bin.592	coassembly.multi.bam	coassembly.multi.bam	420_1	Shared by All 4 Assemblies & Binning
coassembly.multi.bam_bin.593	coassembly.multi.bam	coassembly.multi.bam	1475_1	Shared by Coassembly Single Bam, Coassembly Multi Bam, VAMB
coassembly.multi.bam_bin.594	coassembly.multi.bam	coassembly.multi.bam	1851_1	Shared by Coassembly Single Bam & Multi Bam
coassembly.multi.bam_bin.595	coassembly.multi.bam	coassembly.multi.bam	492_0	Unique in Coassembly Multi Bam
coassembly.multi.bam_bin.596	coassembly.multi.bam	coassembly.multi.bam	1285_1	Shared by Coassembly Single Bam & Multi Bam
coassembly.multi.bam_bin.597	coassembly.multi.bam	coassembly.multi.bam	2204_1	Shared by Individual Assembly, Coassembly Single & Multi Bam
coassembly.multi.bam_bin.598	coassembly.multi.bam	coassembly.multi.bam	246_1	Shared by Coassembly Single Bam & Multi Bam
coassembly.multi.bam_bin.599	coassembly.multi.bam	coassembly.multi.bam	1296_0	Unique in Coassembly Multi Bam
coassembly.multi.bam_bin.6	coassembly.multi.bam	coassembly.multi.bam	1155_1	Shared by Coassembly Single Bam & Multi Bam
coassembly.multi.bam_bin.60	coassembly.multi.bam	coassembly.multi.bam	2478_1	Shared by Coassembly Single Bam & Multi Bam
coassembly.multi.bam_bin.600	coassembly.multi.bam	coassembly.multi.bam	1879_1	Shared by Coassembly Single Bam & Multi Bam
coassembly.multi.bam_bin.601	coassembly.multi.bam	coassembly.multi.bam	2424_1	Shared by Coassembly Single Bam & Multi Bam
coassembly.multi.bam_bin.602	coassembly.multi.bam	coassembly.multi.bam	288_1	Shared by All 4 Assemblies & Binning
coassembly.multi.bam_bin.603	coassembly.multi.bam	coassembly.multi.bam	1951_1	Shared by Individual Assembly, Coassembly Single & Multi Bam
coassembly.multi.bam_bin.604	coassembly.multi.bam	coassembly.multi.bam	2232_1	Shared by Coassembly Single Bam & Multi Bam
coassembly.multi.bam_bin.605	coassembly.multi.bam	coassembly.multi.bam	2156_1	Shared by Coassembly Single Bam & Multi Bam
coassembly.multi.bam_bin.606	coassembly.multi.bam	coassembly.multi.bam	2004_1	Shared by Coassembly Single Bam & Multi Bam
coassembly.multi.bam_bin.607	coassembly.multi.bam	coassembly.multi.bam	2322_1	Shared by Coassembly Single Bam & Multi Bam
coassembly.multi.bam_bin.608	coassembly.multi.bam	coassembly.multi.bam	177_1	Shared by All 4 Assemblies & Binning
coassembly.multi.bam_bin.609	coassembly.multi.bam	coassembly.multi.bam	294_1	Shared by All 4 Assemblies & Binning
coassembly.multi.bam_bin.61	coassembly.multi.bam	coassembly.multi.bam	484_1	Shared by Coassembly Single Bam & Multi Bam
coassembly.multi.bam_bin.610	coassembly.multi.bam	coassembly.multi.bam	572_1	Shared by Coassembly Single Bam & Multi Bam
coassembly.multi.bam_bin.611	coassembly.multi.bam	coassembly.multi.bam	127_1	Shared by Coassembly Single Bam & Multi Bam
coassembly.multi.bam_bin.612	coassembly.multi.bam	coassembly.multi.bam	327_1	Shared by Coassembly Single Bam & Multi Bam
coassembly.multi.bam_bin.613	coassembly.multi.bam	coassembly.multi.bam	2507_1	Shared by Coassembly Single Bam & Multi Bam
coassembly.multi.bam_bin.614	coassembly.multi.bam	coassembly.multi.bam	2070_2	Shared by All 4 Assemblies & Binning
coassembly.multi.bam_bin.615	coassembly.multi.bam	coassembly.multi.bam	882_0	Unique in Coassembly Multi Bam
coassembly.multi.bam_bin.616	coassembly.multi.bam	coassembly.multi.bam	2498_1	Shared by Coassembly Single Bam & Multi Bam
coassembly.multi.bam_bin.617	coassembly.multi.bam	coassembly.multi.bam	271_1	Shared by Individual Assembly, Coassembly Single & Multi Bam
coassembly.multi.bam_bin.618	coassembly.multi.bam	coassembly.multi.bam	1234_1	Shared by Coassembly Single Bam & Multi Bam
coassembly.multi.bam_bin.619	coassembly.multi.bam	coassembly.multi.bam	2255_1	Shared by Coassembly Single Bam & Multi Bam
coassembly.multi.bam_bin.62	coassembly.multi.bam	coassembly.multi.bam	2151_1	Shared by Coassembly Single Bam & Multi Bam
coassembly.multi.bam_bin.620	coassembly.multi.bam	coassembly.multi.bam	1940_1	Shared by Coassembly Single Bam & Multi Bam
coassembly.multi.bam_bin.621	coassembly.multi.bam	coassembly.multi.bam	726_1	Shared by Coassembly Single Bam & Multi Bam
coassembly.multi.bam_bin.622	coassembly.multi.bam	coassembly.multi.bam	784_1	Shared by Coassembly Single Bam & Multi Bam
coassembly.multi.bam_bin.623	coassembly.multi.bam	coassembly.multi.bam	1118_1	Shared by Coassembly Single Bam & Multi Bam
coassembly.multi.bam_bin.624	coassembly.multi.bam	coassembly.multi.bam	59_1	Shared by All 4 Assemblies & Binning
coassembly.multi.bam_bin.625	coassembly.multi.bam	coassembly.multi.bam	627_0	Unique in Coassembly Multi Bam
coassembly.multi.bam_bin.626	coassembly.multi.bam	coassembly.multi.bam	365_1	Shared by All 4 Assemblies & Binning
coassembly.multi.bam_bin.627	coassembly.multi.bam	coassembly.multi.bam	2706_1	Shared by Coassembly Single Bam & Multi Bam
coassembly.multi.bam_bin.628	coassembly.multi.bam	coassembly.multi.bam	247_0	Unique in Coassembly Multi Bam
coassembly.multi.bam_bin.629	coassembly.multi.bam	coassembly.multi.bam	261_0	Unique in Coassembly Multi Bam
coassembly.multi.bam_bin.63	coassembly.multi.bam	coassembly.multi.bam	481_0	Unique in Coassembly Multi Bam
coassembly.multi.bam_bin.630	coassembly.multi.bam	coassembly.multi.bam	36_1	Shared by All 4 Assemblies & Binning
coassembly.multi.bam_bin.631	coassembly.multi.bam	coassembly.multi.bam	1823_1	Shared by All 4 Assemblies & Binning
coassembly.multi.bam_bin.632	coassembly.multi.bam	coassembly.multi.bam	263_1	Shared by Coassembly Single Bam & Multi Bam
coassembly.multi.bam_bin.633	coassembly.multi.bam	coassembly.multi.bam	146_1	Shared by Coassembly Single Bam & Multi Bam
coassembly.multi.bam_bin.634	coassembly.multi.bam	coassembly.multi.bam	2297_1	Shared by Coassembly Single Bam & Multi Bam
coassembly.multi.bam_bin.635	coassembly.multi.bam	coassembly.multi.bam	2408_1	Shared by Coassembly Single Bam & Multi Bam
coassembly.multi.bam_bin.636	coassembly.multi.bam	coassembly.multi.bam	1323_1	Shared by Coassembly Single Bam & Multi Bam
coassembly.multi.bam_bin.637	coassembly.multi.bam	coassembly.multi.bam	1238_1	Shared by Coassembly Single Bam & Multi Bam
coassembly.multi.bam_bin.638	coassembly.multi.bam	coassembly.multi.bam	401_1	Shared by Coassembly Single Bam & Multi Bam
coassembly.multi.bam_bin.639	coassembly.multi.bam	coassembly.multi.bam	1934_1	Shared by Coassembly Single Bam & Multi Bam
coassembly.multi.bam_bin.64	coassembly.multi.bam	coassembly.multi.bam	1508_1	Shared by Coassembly Single Bam & Multi Bam
coassembly.multi.bam_bin.640	coassembly.multi.bam	coassembly.multi.bam	1349_0	Unique in Coassembly Multi Bam
coassembly.multi.bam_bin.641	coassembly.multi.bam	coassembly.multi.bam	2364_1	Shared by Coassembly Single Bam & Multi Bam
coassembly.multi.bam_bin.642	coassembly.multi.bam	coassembly.multi.bam	337_2	Unique in Coassembly Multi Bam
coassembly.multi.bam_bin.643	coassembly.multi.bam	coassembly.multi.bam	1346_1	Shared by All 4 Assemblies & Binning
coassembly.multi.bam_bin.644	coassembly.multi.bam	coassembly.multi.bam	1026_1	Shared by Coassembly Single Bam & Multi Bam
coassembly.multi.bam_bin.645	coassembly.multi.bam	coassembly.multi.bam	571_1	Shared by Coassembly Single Bam & Multi Bam
coassembly.multi.bam_bin.646	coassembly.multi.bam	coassembly.multi.bam	755_1	Shared by Coassembly Single Bam & Multi Bam
coassembly.multi.bam_bin.647	coassembly.multi.bam	coassembly.multi.bam	885_1	Shared by Coassembly Single Bam & Multi Bam
coassembly.multi.bam_bin.648	coassembly.multi.bam	coassembly.multi.bam	1990_1	Shared by Coassembly Single Bam & Multi Bam
coassembly.multi.bam_bin.649	coassembly.multi.bam	coassembly.multi.bam	1130_1	Shared by All 4 Assemblies & Binning
coassembly.multi.bam_bin.65	coassembly.multi.bam	coassembly.multi.bam	1799_2	Shared by Coassembly Single Bam & Multi Bam
coassembly.multi.bam_bin.650	coassembly.multi.bam	coassembly.multi.bam	2675_1	Shared by Coassembly Single Bam & Multi Bam
coassembly.multi.bam_bin.651	coassembly.multi.bam	coassembly.multi.bam	2025_1	Shared by Coassembly Single Bam & Multi Bam
coassembly.multi.bam_bin.652	coassembly.multi.bam	coassembly.multi.bam	705_1	Shared by Coassembly Single Bam & Multi Bam
coassembly.multi.bam_bin.653	coassembly.multi.bam	coassembly.multi.bam	175_1	Shared by All 4 Assemblies & Binning
coassembly.multi.bam_bin.654	coassembly.multi.bam	coassembly.multi.bam	2235_1	Shared by Coassembly Single Bam & Multi Bam
coassembly.multi.bam_bin.655	coassembly.multi.bam	coassembly.multi.bam	244_1	Shared by All 4 Assemblies & Binning
coassembly.multi.bam_bin.656	coassembly.multi.bam	coassembly.multi.bam	449_1	Shared by All 4 Assemblies & Binning
coassembly.multi.bam_bin.657	coassembly.multi.bam	coassembly.multi.bam	1_1	Shared by Coassembly Single Bam & Multi Bam
coassembly.multi.bam_bin.658	coassembly.multi.bam	coassembly.multi.bam	477_1	Shared by Coassembly Single Bam & Multi Bam
coassembly.multi.bam_bin.659	coassembly.multi.bam	coassembly.multi.bam	1991_1	Shared by Coassembly Single Bam & Multi Bam
coassembly.multi.bam_bin.66	coassembly.multi.bam	coassembly.multi.bam	1247_1	Shared by Coassembly Single Bam & Multi Bam
coassembly.multi.bam_bin.660	coassembly.multi.bam	coassembly.multi.bam	2262_1	Shared by Coassembly Single Bam & Multi Bam
coassembly.multi.bam_bin.661	coassembly.multi.bam	coassembly.multi.bam	979_1	Shared by Coassembly Single Bam & Multi Bam
coassembly.multi.bam_bin.662	coassembly.multi.bam	coassembly.multi.bam	2354_1	Shared by Coassembly Single Bam & Multi Bam
coassembly.multi.bam_bin.663	coassembly.multi.bam	coassembly.multi.bam	857_1	Shared by Coassembly Single Bam & Multi Bam
coassembly.multi.bam_bin.664	coassembly.multi.bam	coassembly.multi.bam	742_1	Shared by Coassembly Single Bam & Multi Bam
coassembly.multi.bam_bin.665	coassembly.multi.bam	coassembly.multi.bam	270_1	Shared by All 4 Assemblies & Binning
coassembly.multi.bam_bin.666	coassembly.multi.bam	coassembly.multi.bam	1325_1	Shared by Coassembly Single Bam & Multi Bam
coassembly.multi.bam_bin.667	coassembly.multi.bam	coassembly.multi.bam	1807_1	Shared by Individual Assembly, Coassembly Single & Multi Bam
coassembly.multi.bam_bin.668	coassembly.multi.bam	coassembly.multi.bam	1908_1	Shared by Coassembly Single Bam & Multi Bam
coassembly.multi.bam_bin.669	coassembly.multi.bam	coassembly.multi.bam	2058_0	Unique in Coassembly Multi Bam
coassembly.multi.bam_bin.67	coassembly.multi.bam	coassembly.multi.bam	1416_1	Shared by Coassembly Single Bam & Multi Bam
coassembly.multi.bam_bin.670	coassembly.multi.bam	coassembly.multi.bam	2001_1	Shared by All 4 Assemblies & Binning
coassembly.multi.bam_bin.671	coassembly.multi.bam	coassembly.multi.bam	2243_0	Unique in Coassembly Multi Bam
coassembly.multi.bam_bin.672	coassembly.multi.bam	coassembly.multi.bam	47_1	Shared by Coassembly Single Bam & Multi Bam
coassembly.multi.bam_bin.673	coassembly.multi.bam	coassembly.multi.bam	428_1	Shared by Coassembly Single Bam & Multi Bam
coassembly.multi.bam_bin.674	coassembly.multi.bam	coassembly.multi.bam	872_1	Shared by Coassembly Single Bam & Multi Bam
coassembly.multi.bam_bin.675	coassembly.multi.bam	coassembly.multi.bam	309_1	Shared by Coassembly Single Bam & Multi Bam
coassembly.multi.bam_bin.676	coassembly.multi.bam	coassembly.multi.bam	1213_1	Shared by All 4 Assemblies & Binning
coassembly.multi.bam_bin.677	coassembly.multi.bam	coassembly.multi.bam	1976_1	Shared by Coassembly Single Bam & Multi Bam
coassembly.multi.bam_bin.678	coassembly.multi.bam	coassembly.multi.bam	2349_1	Shared by Coassembly Single Bam & Multi Bam
coassembly.multi.bam_bin.679	coassembly.multi.bam	coassembly.multi.bam	1229_1	Shared by Coassembly Single Bam & Multi Bam
coassembly.multi.bam_bin.68	coassembly.multi.bam	coassembly.multi.bam	1073_0	Unique in Coassembly Multi Bam
coassembly.multi.bam_bin.680	coassembly.multi.bam	coassembly.multi.bam	2703_1	Shared by Coassembly Single Bam & Multi Bam
coassembly.multi.bam_bin.681	coassembly.multi.bam	coassembly.multi.bam	1953_1	Shared by Individual Assembly, Coassembly Single & Multi Bam
coassembly.multi.bam_bin.682	coassembly.multi.bam	coassembly.multi.bam	2275_1	Shared by Coassembly Single Bam & Multi Bam
coassembly.multi.bam_bin.683	coassembly.multi.bam	coassembly.multi.bam	1549_1	Shared by Individual Assembly, Coassembly Single & Multi Bam
coassembly.multi.bam_bin.684	coassembly.multi.bam	coassembly.multi.bam	1872_1	Shared by Coassembly Single Bam & Multi Bam
coassembly.multi.bam_bin.685	coassembly.multi.bam	coassembly.multi.bam	1277_1	Shared by All 4 Assemblies & Binning
coassembly.multi.bam_bin.686	coassembly.multi.bam	coassembly.multi.bam	1983_1	Shared by Individual Assembly, Coassembly Single & Multi Bam
coassembly.multi.bam_bin.687	coassembly.multi.bam	coassembly.multi.bam	924_1	Shared by Coassembly Single Bam & Multi Bam
coassembly.multi.bam_bin.688	coassembly.multi.bam	coassembly.multi.bam	1725_1	Shared by Coassembly Single Bam & Multi Bam
coassembly.multi.bam_bin.689	coassembly.multi.bam	coassembly.multi.bam	169_0	Unique in Coassembly Multi Bam
coassembly.multi.bam_bin.69	coassembly.multi.bam	coassembly.multi.bam	152_1	Shared by Coassembly Single Bam, Coassembly Multi Bam, VAMB
coassembly.multi.bam_bin.690	coassembly.multi.bam	coassembly.multi.bam	2581_1	Shared by All 4 Assemblies & Binning
coassembly.multi.bam_bin.691	coassembly.multi.bam	coassembly.multi.bam	898_1	Shared by Coassembly Single Bam, Coassembly Multi Bam, VAMB
coassembly.multi.bam_bin.692	coassembly.multi.bam	coassembly.multi.bam	2593_1	Shared by Coassembly Single Bam & Multi Bam
coassembly.multi.bam_bin.693	coassembly.multi.bam	coassembly.multi.bam	1019_1	Shared by All 4 Assemblies & Binning
coassembly.multi.bam_bin.694	coassembly.multi.bam	coassembly.multi.bam	299_1	Shared by All 4 Assemblies & Binning
coassembly.multi.bam_bin.695	coassembly.multi.bam	coassembly.multi.bam	1729_1	Shared by Coassembly Single Bam & Multi Bam
coassembly.multi.bam_bin.696	coassembly.multi.bam	coassembly.multi.bam	1805_1	Shared by Coassembly Single Bam & Multi Bam
coassembly.multi.bam_bin.697	coassembly.multi.bam	coassembly.multi.bam	2199_1	Shared by Individual Assembly, Coassembly Single & Multi Bam
coassembly.multi.bam_bin.698	coassembly.multi.bam	coassembly.multi.bam	1660_1	Shared by Coassembly Single Bam & Multi Bam
coassembly.multi.bam_bin.699	coassembly.multi.bam	coassembly.multi.bam	676_1	Shared by Coassembly Single Bam & Multi Bam
coassembly.multi.bam_bin.7	coassembly.multi.bam	coassembly.multi.bam	2168_2	Unique in Coassembly Multi Bam
coassembly.multi.bam_bin.70	coassembly.multi.bam	coassembly.multi.bam	977_1	Shared by Coassembly Single Bam & Multi Bam
coassembly.multi.bam_bin.700	coassembly.multi.bam	coassembly.multi.bam	367_1	Shared by Coassembly Single Bam & Multi Bam
coassembly.multi.bam_bin.701	coassembly.multi.bam	coassembly.multi.bam	504_1	Shared by Coassembly Single Bam & Multi Bam
coassembly.multi.bam_bin.702	coassembly.multi.bam	coassembly.multi.bam	82_1	Shared by Coassembly Single Bam & Multi Bam
coassembly.multi.bam_bin.703	coassembly.multi.bam	coassembly.multi.bam	2164_16	Shared by Coassembly Single Bam & Multi Bam
coassembly.multi.bam_bin.704	coassembly.multi.bam	coassembly.multi.bam	717_1	Shared by All 4 Assemblies & Binning
coassembly.multi.bam_bin.705	coassembly.multi.bam	coassembly.multi.bam	1779_1	Shared by Individual Assembly, Coassembly Single & Multi Bam
coassembly.multi.bam_bin.706	coassembly.multi.bam	coassembly.multi.bam	1911_1	Shared by Coassembly Single Bam & Multi Bam
coassembly.multi.bam_bin.707	coassembly.multi.bam	coassembly.multi.bam	2588_1	Shared by All 4 Assemblies & Binning
coassembly.multi.bam_bin.708	coassembly.multi.bam	coassembly.multi.bam	393_1	Shared by Coassembly Single Bam & Multi Bam
coassembly.multi.bam_bin.709	coassembly.multi.bam	coassembly.multi.bam	1616_1	Shared by Individual Assembly, Coassembly Single & Multi Bam
coassembly.multi.bam_bin.71	coassembly.multi.bam	coassembly.multi.bam	1064_0	Unique in Coassembly Multi Bam
coassembly.multi.bam_bin.710	coassembly.multi.bam	coassembly.multi.bam	463_1	Shared by Coassembly Single Bam & Multi Bam
coassembly.multi.bam_bin.711	coassembly.multi.bam	coassembly.multi.bam	821_1	Shared by All 4 Assemblies & Binning
coassembly.multi.bam_bin.712	coassembly.multi.bam	coassembly.multi.bam	548_1	Shared by Coassembly Single Bam & Multi Bam
coassembly.multi.bam_bin.713	coassembly.multi.bam	coassembly.multi.bam	1051_1	Shared by Coassembly Single Bam & Multi Bam
coassembly.multi.bam_bin.714	coassembly.multi.bam	coassembly.multi.bam	582_1	Shared by Coassembly Single Bam & Multi Bam
coassembly.multi.bam_bin.715	coassembly.multi.bam	coassembly.multi.bam	2669_0	Unique in Coassembly Multi Bam
coassembly.multi.bam_bin.716	coassembly.multi.bam	coassembly.multi.bam	1992_0	Unique in Coassembly Multi Bam
coassembly.multi.bam_bin.717	coassembly.multi.bam	coassembly.multi.bam	1857_1	Shared by Coassembly Single Bam & Multi Bam
coassembly.multi.bam_bin.718	coassembly.multi.bam	coassembly.multi.bam	2228_3	Unique in Coassembly Multi Bam
coassembly.multi.bam_bin.719	coassembly.multi.bam	coassembly.multi.bam	1474_1	Shared by Coassembly Single Bam & Multi Bam
coassembly.multi.bam_bin.72	coassembly.multi.bam	coassembly.multi.bam	2637_0	Unique in Coassembly Multi Bam
coassembly.multi.bam_bin.720	coassembly.multi.bam	coassembly.multi.bam	1939_1	Shared by All 4 Assemblies & Binning
coassembly.multi.bam_bin.721	coassembly.multi.bam	coassembly.multi.bam	2128_1	Shared by Coassembly Single Bam & Multi Bam
coassembly.multi.bam_bin.722	coassembly.multi.bam	coassembly.multi.bam	688_1	Shared by Coassembly Single Bam & Multi Bam
coassembly.multi.bam_bin.723	coassembly.multi.bam	coassembly.multi.bam	2032_2	Shared by Individual Assembly, Coassembly Single & Multi Bam
coassembly.multi.bam_bin.724	coassembly.multi.bam	coassembly.multi.bam	453_1	Shared by All 4 Assemblies & Binning
coassembly.multi.bam_bin.725	coassembly.multi.bam	coassembly.multi.bam	1676_1	Shared by Individual Assembly, Coassembly Single & Multi Bam
coassembly.multi.bam_bin.726	coassembly.multi.bam	coassembly.multi.bam	1219_1	Shared by Coassembly Single Bam & Multi Bam
coassembly.multi.bam_bin.727	coassembly.multi.bam	coassembly.multi.bam	2415_1	Shared by Coassembly Single Bam & Multi Bam
coassembly.multi.bam_bin.728	coassembly.multi.bam	coassembly.multi.bam	2144_1	Shared by Coassembly Single Bam & Multi Bam
coassembly.multi.bam_bin.729	coassembly.multi.bam	coassembly.multi.bam	964_1	Shared by All 4 Assemblies & Binning
coassembly.multi.bam_bin.73	coassembly.multi.bam	coassembly.multi.bam	2293_1	Shared by Coassembly Single Bam & Multi Bam
coassembly.multi.bam_bin.730	coassembly.multi.bam	coassembly.multi.bam	455_1	Shared by Coassembly Single Bam & Multi Bam
coassembly.multi.bam_bin.731	coassembly.multi.bam	coassembly.multi.bam	1154_1	Shared by Coassembly Single Bam & Multi Bam
coassembly.multi.bam_bin.732	coassembly.multi.bam	coassembly.multi.bam	669_2	Shared by All 4 Assemblies & Binning
coassembly.multi.bam_bin.733	coassembly.multi.bam	coassembly.multi.bam	351_1	Shared by Coassembly Single Bam & Multi Bam
coassembly.multi.bam_bin.734	coassembly.multi.bam	coassembly.multi.bam	1898_1	Shared by Coassembly Single Bam & Multi Bam
coassembly.multi.bam_bin.735	coassembly.multi.bam	coassembly.multi.bam	338_1	Shared by All 4 Assemblies & Binning
coassembly.multi.bam_bin.736	coassembly.multi.bam	coassembly.multi.bam	2178_1	Shared by Individual Assembly, Coassembly Single & Multi Bam
coassembly.multi.bam_bin.737	coassembly.multi.bam	coassembly.multi.bam	283_2	Shared by All 4 Assemblies & Binning
coassembly.multi.bam_bin.738	coassembly.multi.bam	coassembly.multi.bam	1414_1	Shared by Coassembly Single Bam & Multi Bam
coassembly.multi.bam_bin.739	coassembly.multi.bam	coassembly.multi.bam	1269_1	Shared by Coassembly Single Bam & Multi Bam
coassembly.multi.bam_bin.74	coassembly.multi.bam	coassembly.multi.bam	915_1	Shared by All 4 Assemblies & Binning
coassembly.multi.bam_bin.740	coassembly.multi.bam	coassembly.multi.bam	1942_1	Shared by Coassembly Single Bam & Multi Bam
coassembly.multi.bam_bin.741	coassembly.multi.bam	coassembly.multi.bam	170_1	Shared by Coassembly Single Bam & Multi Bam
coassembly.multi.bam_bin.742	coassembly.multi.bam	coassembly.multi.bam	1159_1	Shared by Coassembly Single Bam & Multi Bam
coassembly.multi.bam_bin.743	coassembly.multi.bam	coassembly.multi.bam	2000_0	Unique in Coassembly Multi Bam
coassembly.multi.bam_bin.744	coassembly.multi.bam	coassembly.multi.bam	2061_0	Unique in Coassembly Multi Bam
coassembly.multi.bam_bin.745	coassembly.multi.bam	coassembly.multi.bam	1826_1	Shared by All 4 Assemblies & Binning
coassembly.multi.bam_bin.746	coassembly.multi.bam	coassembly.multi.bam	2220_1	Shared by Coassembly Single Bam & Multi Bam
coassembly.multi.bam_bin.747	coassembly.multi.bam	coassembly.multi.bam	366_1	Shared by Individual Assembly, Coassembly Single & Multi Bam
coassembly.multi.bam_bin.748	coassembly.multi.bam	coassembly.multi.bam	1985_1	Shared by Coassembly Single Bam & Multi Bam
coassembly.multi.bam_bin.749	coassembly.multi.bam	coassembly.multi.bam	2445_1	Shared by Coassembly Single Bam & Multi Bam
coassembly.multi.bam_bin.75	coassembly.multi.bam	coassembly.multi.bam	1575_0	Unique in Coassembly Multi Bam
coassembly.multi.bam_bin.750	coassembly.multi.bam	coassembly.multi.bam	2530_1	Shared by Coassembly Single Bam & Multi Bam
coassembly.multi.bam_bin.751	coassembly.multi.bam	coassembly.multi.bam	1866_1	Shared by All 4 Assemblies & Binning
coassembly.multi.bam_bin.752	coassembly.multi.bam	coassembly.multi.bam	1755_1	Shared by Coassembly Single Bam & Multi Bam
coassembly.multi.bam_bin.753	coassembly.multi.bam	coassembly.multi.bam	1628_1	Shared by Coassembly Single Bam & Multi Bam
coassembly.multi.bam_bin.754	coassembly.multi.bam	coassembly.multi.bam	607_1	Shared by Coassembly Single Bam & Multi Bam
coassembly.multi.bam_bin.755	coassembly.multi.bam	coassembly.multi.bam	144_1	Shared by Coassembly Single Bam & Multi Bam
coassembly.multi.bam_bin.756	coassembly.multi.bam	coassembly.multi.bam	1236_1	Shared by Coassembly Single Bam & Multi Bam
coassembly.multi.bam_bin.757	coassembly.multi.bam	coassembly.multi.bam	239_1	Shared by Coassembly Single Bam & Multi Bam
coassembly.multi.bam_bin.758	coassembly.multi.bam	coassembly.multi.bam	2270_0	Unique in Coassembly Multi Bam
coassembly.multi.bam_bin.759	coassembly.multi.bam	coassembly.multi.bam	1899_1	Shared by Coassembly Single Bam & Multi Bam
coassembly.multi.bam_bin.76	coassembly.multi.bam	coassembly.multi.bam	1878_1	Shared by Coassembly Single Bam & Multi Bam
coassembly.multi.bam_bin.760	coassembly.multi.bam	coassembly.multi.bam	1400_2	Shared by All 4 Assemblies & Binning
coassembly.multi.bam_bin.761	coassembly.multi.bam	coassembly.multi.bam	1258_1	Shared by All 4 Assemblies & Binning
coassembly.multi.bam_bin.762	coassembly.multi.bam	coassembly.multi.bam	2259_2	Shared by Individual Assembly, Coassembly Single & Multi Bam
coassembly.multi.bam_bin.763	coassembly.multi.bam	coassembly.multi.bam	1611_1	Shared by Coassembly Single Bam & Multi Bam
coassembly.multi.bam_bin.764	coassembly.multi.bam	coassembly.multi.bam	2353_1	Shared by Coassembly Single Bam & Multi Bam
coassembly.multi.bam_bin.765	coassembly.multi.bam	coassembly.multi.bam	1138_0	Unique in Coassembly Multi Bam
coassembly.multi.bam_bin.766	coassembly.multi.bam	coassembly.multi.bam	2682_1	Shared by All 4 Assemblies & Binning
coassembly.multi.bam_bin.767	coassembly.multi.bam	coassembly.multi.bam	2037_1	Shared by Coassembly Single Bam & Multi Bam
coassembly.multi.bam_bin.768	coassembly.multi.bam	coassembly.multi.bam	2345_1	Shared by Coassembly Single Bam & Multi Bam
coassembly.multi.bam_bin.769	coassembly.multi.bam	coassembly.multi.bam	205_1	Shared by All 4 Assemblies & Binning
coassembly.multi.bam_bin.77	coassembly.multi.bam	coassembly.multi.bam	2561_0	Unique in Coassembly Multi Bam
coassembly.multi.bam_bin.770	coassembly.multi.bam	coassembly.multi.bam	1237_1	Shared by Coassembly Single Bam & Multi Bam
coassembly.multi.bam_bin.771	coassembly.multi.bam	coassembly.multi.bam	2299_0	Unique in Coassembly Multi Bam
coassembly.multi.bam_bin.772	coassembly.multi.bam	coassembly.multi.bam	2177_1	Shared by All 4 Assemblies & Binning
coassembly.multi.bam_bin.773	coassembly.multi.bam	coassembly.multi.bam	1389_1	Shared by All 4 Assemblies & Binning
coassembly.multi.bam_bin.774	coassembly.multi.bam	coassembly.multi.bam	1771_1	Shared by Coassembly Single Bam & Multi Bam
coassembly.multi.bam_bin.775	coassembly.multi.bam	coassembly.multi.bam	1540_1	Shared by Coassembly Single Bam & Multi Bam
coassembly.multi.bam_bin.776	coassembly.multi.bam	coassembly.multi.bam	432_1	Shared by All 4 Assemblies & Binning
coassembly.multi.bam_bin.777	coassembly.multi.bam	coassembly.multi.bam	471_1	Shared by All 4 Assemblies & Binning
coassembly.multi.bam_bin.778	coassembly.multi.bam	coassembly.multi.bam	2166_0	Unique in Coassembly Multi Bam
coassembly.multi.bam_bin.779	coassembly.multi.bam	coassembly.multi.bam	1912_1	Shared by Coassembly Single Bam & Multi Bam
coassembly.multi.bam_bin.78	coassembly.multi.bam	coassembly.multi.bam	2160_1	Shared by Coassembly Single Bam & Multi Bam
coassembly.multi.bam_bin.780	coassembly.multi.bam	coassembly.multi.bam	203_1	Shared by Coassembly Single Bam, Coassembly Multi Bam, VAMB
coassembly.multi.bam_bin.781	coassembly.multi.bam	coassembly.multi.bam	2562_1	Shared by Coassembly Single Bam & Multi Bam
coassembly.multi.bam_bin.782	coassembly.multi.bam	coassembly.multi.bam	2298_1	Shared by Coassembly Single Bam & Multi Bam
coassembly.multi.bam_bin.783	coassembly.multi.bam	coassembly.multi.bam	257_3	Shared by All 4 Assemblies & Binning
coassembly.multi.bam_bin.784	coassembly.multi.bam	coassembly.multi.bam	2717_0	Unique in Coassembly Multi Bam
coassembly.multi.bam_bin.785	coassembly.multi.bam	coassembly.multi.bam	2549_2	Unique in Coassembly Multi Bam
coassembly.multi.bam_bin.786	coassembly.multi.bam	coassembly.multi.bam	677_1	Shared by Coassembly Single Bam & Multi Bam
coassembly.multi.bam_bin.787	coassembly.multi.bam	coassembly.multi.bam	1362_1	Shared by Individual Assembly, Coassembly Single & Multi Bam
coassembly.multi.bam_bin.788	coassembly.multi.bam	coassembly.multi.bam	2606_1	Shared by Coassembly Single Bam & Multi Bam
coassembly.multi.bam_bin.789	coassembly.multi.bam	coassembly.multi.bam	1984_1	Shared by Coassembly Single Bam & Multi Bam
coassembly.multi.bam_bin.79	coassembly.multi.bam	coassembly.multi.bam	2097_1	Shared by Coassembly Single Bam & Multi Bam
coassembly.multi.bam_bin.790	coassembly.multi.bam	coassembly.multi.bam	139_1	Shared by Coassembly Single Bam & Multi Bam
coassembly.multi.bam_bin.791	coassembly.multi.bam	coassembly.multi.bam	1766_0	Unique in Coassembly Multi Bam
coassembly.multi.bam_bin.792	coassembly.multi.bam	coassembly.multi.bam	2073_1	Shared by All 4 Assemblies & Binning
coassembly.multi.bam_bin.793	coassembly.multi.bam	coassembly.multi.bam	976_1	Shared by Coassembly Single Bam & Multi Bam
coassembly.multi.bam_bin.794	coassembly.multi.bam	coassembly.multi.bam	2017_1	Shared by Coassembly Single Bam & Multi Bam
coassembly.multi.bam_bin.795	coassembly.multi.bam	coassembly.multi.bam	2631_1	Shared by Coassembly Single Bam & Multi Bam
coassembly.multi.bam_bin.796	coassembly.multi.bam	coassembly.multi.bam	304_1	Shared by All 4 Assemblies & Binning
coassembly.multi.bam_bin.797	coassembly.multi.bam	coassembly.multi.bam	1827_1	Shared by Coassembly Single Bam & Multi Bam
coassembly.multi.bam_bin.798	coassembly.multi.bam	coassembly.multi.bam	2485_1	Shared by Coassembly Single Bam & Multi Bam
coassembly.multi.bam_bin.799	coassembly.multi.bam	coassembly.multi.bam	974_1	Shared by Coassembly Single Bam & Multi Bam
coassembly.multi.bam_bin.8	coassembly.multi.bam	coassembly.multi.bam	656_1	Shared by Coassembly Single Bam & Multi Bam
coassembly.multi.bam_bin.80	coassembly.multi.bam	coassembly.multi.bam	1471_1	Shared by Coassembly Single Bam & Multi Bam
coassembly.multi.bam_bin.800	coassembly.multi.bam	coassembly.multi.bam	2423_1	Shared by Coassembly Single Bam & Multi Bam
coassembly.multi.bam_bin.801	coassembly.multi.bam	coassembly.multi.bam	470_1	Shared by Coassembly Single Bam & Multi Bam
coassembly.multi.bam_bin.802	coassembly.multi.bam	coassembly.multi.bam	2175_1	Shared by Individual Assembly, Coassembly Single & Multi Bam
coassembly.multi.bam_bin.803	coassembly.multi.bam	coassembly.multi.bam	2150_0	Unique in Coassembly Multi Bam
coassembly.multi.bam_bin.804	coassembly.multi.bam	coassembly.multi.bam	2141_1	Shared by Coassembly Single Bam & Multi Bam
coassembly.multi.bam_bin.805	coassembly.multi.bam	coassembly.multi.bam	81_1	Shared by Coassembly Single Bam & Multi Bam
coassembly.multi.bam_bin.806	coassembly.multi.bam	coassembly.multi.bam	545_1	Shared by Coassembly Single Bam & Multi Bam
coassembly.multi.bam_bin.807	coassembly.multi.bam	coassembly.multi.bam	1791_3	Shared by Individual Assembly & Coassembly Multi Bam
coassembly.multi.bam_bin.808	coassembly.multi.bam	coassembly.multi.bam	2696_1	Shared by All 4 Assemblies & Binning
coassembly.multi.bam_bin.809	coassembly.multi.bam	coassembly.multi.bam	1541_1	Shared by Coassembly Single Bam & Multi Bam
coassembly.multi.bam_bin.81	coassembly.multi.bam	coassembly.multi.bam	746_1	Shared by Coassembly Single Bam & Multi Bam
coassembly.multi.bam_bin.810	coassembly.multi.bam	coassembly.multi.bam	319_1	Shared by Coassembly Single Bam & Multi Bam
coassembly.multi.bam_bin.811	coassembly.multi.bam	coassembly.multi.bam	1218_1	Shared by Coassembly Single Bam & Multi Bam
coassembly.multi.bam_bin.812	coassembly.multi.bam	coassembly.multi.bam	2362_1	Shared by Coassembly Single Bam & Multi Bam
coassembly.multi.bam_bin.813	coassembly.multi.bam	coassembly.multi.bam	62_1	Shared by Coassembly Single Bam & Multi Bam
coassembly.multi.bam_bin.814	coassembly.multi.bam	coassembly.multi.bam	20_1	Shared by Coassembly Single Bam & Multi Bam
coassembly.multi.bam_bin.815	coassembly.multi.bam	coassembly.multi.bam	72_1	Shared by Coassembly Single Bam & Multi Bam
coassembly.multi.bam_bin.816	coassembly.multi.bam	coassembly.multi.bam	561_1	Shared by All 4 Assemblies & Binning
coassembly.multi.bam_bin.817	coassembly.multi.bam	coassembly.multi.bam	1551_1	Shared by All 4 Assemblies & Binning
coassembly.multi.bam_bin.818	coassembly.multi.bam	coassembly.multi.bam	2392_1	Shared by Coassembly Single Bam & Multi Bam
coassembly.multi.bam_bin.819	coassembly.multi.bam	coassembly.multi.bam	962_2	Shared by All 4 Assemblies & Binning
coassembly.multi.bam_bin.82	coassembly.multi.bam	coassembly.multi.bam	1916_1	Shared by Coassembly Single Bam & Multi Bam
coassembly.multi.bam_bin.820	coassembly.multi.bam	coassembly.multi.bam	1917_1	Shared by Coassembly Single Bam & Multi Bam
coassembly.multi.bam_bin.821	coassembly.multi.bam	coassembly.multi.bam	2441_1	Shared by Coassembly Single Bam & Multi Bam
coassembly.multi.bam_bin.822	coassembly.multi.bam	coassembly.multi.bam	1527_1	Shared by Coassembly Single Bam & Multi Bam
coassembly.multi.bam_bin.823	coassembly.multi.bam	coassembly.multi.bam	551_0	Unique in Coassembly Multi Bam
coassembly.multi.bam_bin.824	coassembly.multi.bam	coassembly.multi.bam	1092_1	Shared by Coassembly Single Bam & Multi Bam
coassembly.multi.bam_bin.825	coassembly.multi.bam	coassembly.multi.bam	272_0	Unique in Coassembly Multi Bam
coassembly.multi.bam_bin.826	coassembly.multi.bam	coassembly.multi.bam	1747_1	Shared by Individual Assembly, Coassembly Single & Multi Bam
coassembly.multi.bam_bin.827	coassembly.multi.bam	coassembly.multi.bam	2532_1	Shared by Individual Assembly, Coassembly Single & Multi Bam
coassembly.multi.bam_bin.828	coassembly.multi.bam	coassembly.multi.bam	2388_0	Unique in Coassembly Multi Bam
coassembly.multi.bam_bin.829	coassembly.multi.bam	coassembly.multi.bam	1883_1	Shared by Individual Assembly, Coassembly Single & Multi Bam
coassembly.multi.bam_bin.83	coassembly.multi.bam	coassembly.multi.bam	2516_1	Shared by Individual Assembly, Coassembly Single & Multi Bam
coassembly.multi.bam_bin.830	coassembly.multi.bam	coassembly.multi.bam	2006_1	Shared by All 4 Assemblies & Binning
coassembly.multi.bam_bin.831	coassembly.multi.bam	coassembly.multi.bam	264_1	Shared by All 4 Assemblies & Binning
coassembly.multi.bam_bin.832	coassembly.multi.bam	coassembly.multi.bam	2365_1	Shared by Coassembly Single Bam & Multi Bam
coassembly.multi.bam_bin.833	coassembly.multi.bam	coassembly.multi.bam	1459_1	Shared by Coassembly Single Bam & Multi Bam
coassembly.multi.bam_bin.834	coassembly.multi.bam	coassembly.multi.bam	532_1	Shared by All 4 Assemblies & Binning
coassembly.multi.bam_bin.835	coassembly.multi.bam	coassembly.multi.bam	186_1	Shared by All 4 Assemblies & Binning
coassembly.multi.bam_bin.836	coassembly.multi.bam	coassembly.multi.bam	2511_1	Shared by Coassembly Single Bam & Multi Bam
coassembly.multi.bam_bin.837	coassembly.multi.bam	coassembly.multi.bam	117_1	Shared by All 4 Assemblies & Binning
coassembly.multi.bam_bin.838	coassembly.multi.bam	coassembly.multi.bam	2305_1	Shared by Coassembly Single Bam & Multi Bam
coassembly.multi.bam_bin.839	coassembly.multi.bam	coassembly.multi.bam	1394_1	Shared by All 4 Assemblies & Binning
coassembly.multi.bam_bin.84	coassembly.multi.bam	coassembly.multi.bam	1023_1	Shared by Coassembly Single Bam & Multi Bam
coassembly.multi.bam_bin.840	coassembly.multi.bam	coassembly.multi.bam	2098_1	Shared by Coassembly Single Bam & Multi Bam
coassembly.multi.bam_bin.841	coassembly.multi.bam	coassembly.multi.bam	638_0	Unique in Coassembly Multi Bam
coassembly.multi.bam_bin.842	coassembly.multi.bam	coassembly.multi.bam	1865_1	Shared by Coassembly Single Bam & Multi Bam
coassembly.multi.bam_bin.843	coassembly.multi.bam	coassembly.multi.bam	458_1	Shared by Coassembly Single Bam & Multi Bam
coassembly.multi.bam_bin.844	coassembly.multi.bam	coassembly.multi.bam	251_1	Shared by Coassembly Single Bam & Multi Bam
coassembly.multi.bam_bin.845	coassembly.multi.bam	coassembly.multi.bam	949_1	Shared by Coassembly Single Bam & Multi Bam
coassembly.multi.bam_bin.846	coassembly.multi.bam	coassembly.multi.bam	2343_1	Shared by Coassembly Single Bam & Multi Bam
coassembly.multi.bam_bin.847	coassembly.multi.bam	coassembly.multi.bam	1661_1	Shared by Coassembly Single Bam & Multi Bam
coassembly.multi.bam_bin.848	coassembly.multi.bam	coassembly.multi.bam	120_0	Unique in Coassembly Multi Bam
coassembly.multi.bam_bin.849	coassembly.multi.bam	coassembly.multi.bam	530_1	Shared by Individual Assembly, Coassembly Single & Multi Bam
coassembly.multi.bam_bin.85	coassembly.multi.bam	coassembly.multi.bam	99_0	Unique in Coassembly Multi Bam
coassembly.multi.bam_bin.850	coassembly.multi.bam	coassembly.multi.bam	2563_1	Shared by Individual Assembly, Coassembly Single & Multi Bam
coassembly.multi.bam_bin.851	coassembly.multi.bam	coassembly.multi.bam	404_1	Shared by Coassembly Single Bam & Multi Bam
coassembly.multi.bam_bin.852	coassembly.multi.bam	coassembly.multi.bam	252_1	Shared by Coassembly Single Bam & Multi Bam
coassembly.multi.bam_bin.853	coassembly.multi.bam	coassembly.multi.bam	388_1	Shared by Coassembly Single Bam & Multi Bam
coassembly.multi.bam_bin.854	coassembly.multi.bam	coassembly.multi.bam	445_1	Shared by All 4 Assemblies & Binning
coassembly.multi.bam_bin.855	coassembly.multi.bam	coassembly.multi.bam	1644_1	Shared by Coassembly Single Bam & Multi Bam
coassembly.multi.bam_bin.856	coassembly.multi.bam	coassembly.multi.bam	324_1	Shared by Coassembly Single Bam & Multi Bam
coassembly.multi.bam_bin.857	coassembly.multi.bam	coassembly.multi.bam	1261_1	Shared by Coassembly Single Bam & Multi Bam
coassembly.multi.bam_bin.858	coassembly.multi.bam	coassembly.multi.bam	863_1	Shared by Coassembly Single Bam & Multi Bam
coassembly.multi.bam_bin.859	coassembly.multi.bam	coassembly.multi.bam	1408_0	Unique in Coassembly Multi Bam
coassembly.multi.bam_bin.86	coassembly.multi.bam	coassembly.multi.bam	1901_1	Shared by Coassembly Single Bam & Multi Bam
coassembly.multi.bam_bin.860	coassembly.multi.bam	coassembly.multi.bam	1280_0	Unique in Coassembly Multi Bam
coassembly.multi.bam_bin.861	coassembly.multi.bam	coassembly.multi.bam	674_1	Shared by Coassembly Single Bam & Multi Bam
coassembly.multi.bam_bin.862	coassembly.multi.bam	coassembly.multi.bam	93_1	Shared by Coassembly Single Bam & Multi Bam
coassembly.multi.bam_bin.863	coassembly.multi.bam	coassembly.multi.bam	1255_1	Shared by Coassembly Single Bam & Multi Bam
coassembly.multi.bam_bin.864	coassembly.multi.bam	coassembly.multi.bam	1816_1	Shared by Coassembly Single Bam & Multi Bam
coassembly.multi.bam_bin.865	coassembly.multi.bam	coassembly.multi.bam	502_1	Shared by Coassembly Single Bam & Multi Bam
coassembly.multi.bam_bin.866	coassembly.multi.bam	coassembly.multi.bam	2161_2	Unique in Coassembly Multi Bam
coassembly.multi.bam_bin.867	coassembly.multi.bam	coassembly.multi.bam	1982_1	Shared by Coassembly Single Bam & Multi Bam
coassembly.multi.bam_bin.868	coassembly.multi.bam	coassembly.multi.bam	1498_1	Shared by All 4 Assemblies & Binning
coassembly.multi.bam_bin.869	coassembly.multi.bam	coassembly.multi.bam	2109_1	Shared by Individual Assembly, Coassembly Single & Multi Bam
coassembly.multi.bam_bin.87	coassembly.multi.bam	coassembly.multi.bam	2684_1	Shared by All 4 Assemblies & Binning
coassembly.multi.bam_bin.870	coassembly.multi.bam	coassembly.multi.bam	534_1	Shared by Coassembly Single Bam & Multi Bam
coassembly.multi.bam_bin.871	coassembly.multi.bam	coassembly.multi.bam	750_0	Unique in Coassembly Multi Bam
coassembly.multi.bam_bin.872	coassembly.multi.bam	coassembly.multi.bam	1224_1	Shared by Coassembly Single Bam & Multi Bam
coassembly.multi.bam_bin.873	coassembly.multi.bam	coassembly.multi.bam	2613_1	Shared by Individual Assembly, Coassembly Single & Multi Bam
coassembly.multi.bam_bin.874	coassembly.multi.bam	coassembly.multi.bam	322_1	Shared by Coassembly Single Bam & Multi Bam
coassembly.multi.bam_bin.875	coassembly.multi.bam	coassembly.multi.bam	1649_1	Shared by Individual Assembly, Coassembly Single & Multi Bam
coassembly.multi.bam_bin.876	coassembly.multi.bam	coassembly.multi.bam	907_1	Shared by Coassembly Single Bam & Multi Bam
coassembly.multi.bam_bin.877	coassembly.multi.bam	coassembly.multi.bam	171_1	Shared by Individual Assembly, Coassembly Single & Multi Bam
coassembly.multi.bam_bin.878	coassembly.multi.bam	coassembly.multi.bam	2697_1	Shared by All 4 Assemblies & Binning
coassembly.multi.bam_bin.879	coassembly.multi.bam	coassembly.multi.bam	2314_1	Shared by Coassembly Single Bam & Multi Bam
coassembly.multi.bam_bin.88	coassembly.multi.bam	coassembly.multi.bam	1542_1	Shared by Coassembly Single Bam & Multi Bam
coassembly.multi.bam_bin.880	coassembly.multi.bam	coassembly.multi.bam	45_1	Shared by Coassembly Single Bam & Multi Bam
coassembly.multi.bam_bin.881	coassembly.multi.bam	coassembly.multi.bam	1129_1	Shared by All 4 Assemblies & Binning
coassembly.multi.bam_bin.882	coassembly.multi.bam	coassembly.multi.bam	1041_1	Shared by Coassembly Single Bam & Multi Bam
coassembly.multi.bam_bin.883	coassembly.multi.bam	coassembly.multi.bam	608_1	Shared by Coassembly Single Bam & Multi Bam
coassembly.multi.bam_bin.884	coassembly.multi.bam	coassembly.multi.bam	2229_1	Shared by Coassembly Single Bam & Multi Bam
coassembly.multi.bam_bin.885	coassembly.multi.bam	coassembly.multi.bam	2557_1	Shared by Coassembly Single Bam & Multi Bam
coassembly.multi.bam_bin.886	coassembly.multi.bam	coassembly.multi.bam	1089_1	Shared by Coassembly Single Bam & Multi Bam
coassembly.multi.bam_bin.887	coassembly.multi.bam	coassembly.multi.bam	1759_1	Shared by Coassembly Single Bam & Multi Bam
coassembly.multi.bam_bin.888	coassembly.multi.bam	coassembly.multi.bam	114_1	Shared by Coassembly Single Bam & Multi Bam
coassembly.multi.bam_bin.889	coassembly.multi.bam	coassembly.multi.bam	776_1	Shared by All 4 Assemblies & Binning
coassembly.multi.bam_bin.89	coassembly.multi.bam	coassembly.multi.bam	2252_1	Shared by Coassembly Single Bam & Multi Bam
coassembly.multi.bam_bin.890	coassembly.multi.bam	coassembly.multi.bam	1312_1	Shared by Coassembly Single Bam & Multi Bam
coassembly.multi.bam_bin.891	coassembly.multi.bam	coassembly.multi.bam	67_1	Shared by Coassembly Single Bam & Multi Bam
coassembly.multi.bam_bin.892	coassembly.multi.bam	coassembly.multi.bam	1294_1	Shared by Coassembly Single Bam & Multi Bam
coassembly.multi.bam_bin.893	coassembly.multi.bam	coassembly.multi.bam	1429_1	Shared by All 4 Assemblies & Binning
coassembly.multi.bam_bin.894	coassembly.multi.bam	coassembly.multi.bam	2646_2	Shared by All 4 Assemblies & Binning
coassembly.multi.bam_bin.895	coassembly.multi.bam	coassembly.multi.bam	2021_1	Shared by Coassembly Single Bam & Multi Bam
coassembly.multi.bam_bin.896	coassembly.multi.bam	coassembly.multi.bam	3_1	Shared by Coassembly Single Bam & Multi Bam
coassembly.multi.bam_bin.897	coassembly.multi.bam	coassembly.multi.bam	1812_0	Unique in Coassembly Multi Bam
coassembly.multi.bam_bin.898	coassembly.multi.bam	coassembly.multi.bam	2087_1	Shared by Coassembly Single Bam & Multi Bam
coassembly.multi.bam_bin.899	coassembly.multi.bam	coassembly.multi.bam	2709_1	Shared by All 4 Assemblies & Binning
coassembly.multi.bam_bin.9	coassembly.multi.bam	coassembly.multi.bam	2518_1	Shared by Coassembly Single Bam & Multi Bam
coassembly.multi.bam_bin.90	coassembly.multi.bam	coassembly.multi.bam	1593_1	Shared by Coassembly Single Bam & Multi Bam
coassembly.multi.bam_bin.900	coassembly.multi.bam	coassembly.multi.bam	360_1	Shared by Coassembly Single Bam & Multi Bam
coassembly.multi.bam_bin.901	coassembly.multi.bam	coassembly.multi.bam	1309_1	Shared by Coassembly Single Bam & Multi Bam
coassembly.multi.bam_bin.902	coassembly.multi.bam	coassembly.multi.bam	606_1	Shared by Coassembly Single Bam & Multi Bam
coassembly.multi.bam_bin.903	coassembly.multi.bam	coassembly.multi.bam	469_1	Shared by Coassembly Single Bam & Multi Bam
coassembly.multi.bam_bin.904	coassembly.multi.bam	coassembly.multi.bam	2113_1	Shared by All 4 Assemblies & Binning
coassembly.multi.bam_bin.905	coassembly.multi.bam	coassembly.multi.bam	1306_1	Shared by Coassembly Single Bam & Multi Bam
coassembly.multi.bam_bin.906	coassembly.multi.bam	coassembly.multi.bam	1666_1	Shared by All 4 Assemblies & Binning
coassembly.multi.bam_bin.907	coassembly.multi.bam	coassembly.multi.bam	111_1	Shared by Coassembly Single Bam & Multi Bam
coassembly.multi.bam_bin.908	coassembly.multi.bam	coassembly.multi.bam	1832_1	Shared by Coassembly Single Bam & Multi Bam
coassembly.multi.bam_bin.909	coassembly.multi.bam	coassembly.multi.bam	2459_1	Shared by Coassembly Single Bam & Multi Bam
coassembly.multi.bam_bin.91	coassembly.multi.bam	coassembly.multi.bam	1225_1	Shared by Coassembly Single Bam & Multi Bam
coassembly.multi.bam_bin.910	coassembly.multi.bam	coassembly.multi.bam	2435_1	Shared by Coassembly Single Bam & Multi Bam
coassembly.multi.bam_bin.911	coassembly.multi.bam	coassembly.multi.bam	237_3	Shared by Individual Assembly, Coassembly Single & Multi Bam
coassembly.multi.bam_bin.912	coassembly.multi.bam	coassembly.multi.bam	2579_0	Unique in Coassembly Multi Bam
coassembly.multi.bam_bin.913	coassembly.multi.bam	coassembly.multi.bam	199_1	Shared by Individual Assembly, Coassembly Single & Multi Bam
coassembly.multi.bam_bin.914	coassembly.multi.bam	coassembly.multi.bam	2689_1	Shared by Coassembly Single Bam & Multi Bam
coassembly.multi.bam_bin.915	coassembly.multi.bam	coassembly.multi.bam	2359_1	Shared by Coassembly Single Bam & Multi Bam
coassembly.multi.bam_bin.916	coassembly.multi.bam	coassembly.multi.bam	155_1	Shared by Coassembly Single Bam & Multi Bam
coassembly.multi.bam_bin.917	coassembly.multi.bam	coassembly.multi.bam	491_0	Unique in Coassembly Multi Bam
coassembly.multi.bam_bin.918	coassembly.multi.bam	coassembly.multi.bam	981_1	Shared by Coassembly Single Bam & Multi Bam
coassembly.multi.bam_bin.919	coassembly.multi.bam	coassembly.multi.bam	1905_1	Shared by Coassembly Single Bam & Multi Bam
coassembly.multi.bam_bin.92	coassembly.multi.bam	coassembly.multi.bam	944_1	Shared by All 4 Assemblies & Binning
coassembly.multi.bam_bin.920	coassembly.multi.bam	coassembly.multi.bam	1996_1	Shared by Coassembly Single Bam & Multi Bam
coassembly.multi.bam_bin.921	coassembly.multi.bam	coassembly.multi.bam	1437_1	Shared by Coassembly Single Bam & Multi Bam
coassembly.multi.bam_bin.922	coassembly.multi.bam	coassembly.multi.bam	900_1	Shared by Coassembly Single Bam & Multi Bam
coassembly.multi.bam_bin.923	coassembly.multi.bam	coassembly.multi.bam	1288_1	Shared by Coassembly Single Bam & Multi Bam
coassembly.multi.bam_bin.924	coassembly.multi.bam	coassembly.multi.bam	1275_1	Shared by Coassembly Single Bam & Multi Bam
coassembly.multi.bam_bin.925	coassembly.multi.bam	coassembly.multi.bam	2380_1	Shared by Coassembly Single Bam & Multi Bam
coassembly.multi.bam_bin.926	coassembly.multi.bam	coassembly.multi.bam	306_1	Shared by Coassembly Single Bam & Multi Bam
coassembly.multi.bam_bin.927	coassembly.multi.bam	coassembly.multi.bam	487_1	Shared by All 4 Assemblies & Binning
coassembly.multi.bam_bin.928	coassembly.multi.bam	coassembly.multi.bam	1904_1	Shared by Coassembly Single Bam & Multi Bam
coassembly.multi.bam_bin.929	coassembly.multi.bam	coassembly.multi.bam	2711_1	Shared by Coassembly Single Bam & Multi Bam
coassembly.multi.bam_bin.93	coassembly.multi.bam	coassembly.multi.bam	2598_1	Shared by All 4 Assemblies & Binning
coassembly.multi.bam_bin.930	coassembly.multi.bam	coassembly.multi.bam	406_1	Shared by All 4 Assemblies & Binning
coassembly.multi.bam_bin.931	coassembly.multi.bam	coassembly.multi.bam	975_0	Unique in Coassembly Multi Bam
coassembly.multi.bam_bin.932	coassembly.multi.bam	coassembly.multi.bam	1109_1	Shared by Coassembly Single Bam & Multi Bam
coassembly.multi.bam_bin.933	coassembly.multi.bam	coassembly.multi.bam	1935_1	Shared by Coassembly Single Bam & Multi Bam
coassembly.multi.bam_bin.934	coassembly.multi.bam	coassembly.multi.bam	908_1	Shared by Coassembly Single Bam & Multi Bam
coassembly.multi.bam_bin.935	coassembly.multi.bam	coassembly.multi.bam	2003_1	Shared by Coassembly Single Bam & Multi Bam
coassembly.multi.bam_bin.936	coassembly.multi.bam	coassembly.multi.bam	738_1	Shared by Coassembly Single Bam & Multi Bam
coassembly.multi.bam_bin.937	coassembly.multi.bam	coassembly.multi.bam	2375_0	Unique in Coassembly Multi Bam
coassembly.multi.bam_bin.938	coassembly.multi.bam	coassembly.multi.bam	1528_1	Shared by Coassembly Single Bam & Multi Bam
coassembly.multi.bam_bin.939	coassembly.multi.bam	coassembly.multi.bam	833_0	Unique in Coassembly Multi Bam
coassembly.multi.bam_bin.94	coassembly.multi.bam	coassembly.multi.bam	2663_1	Shared by All 4 Assemblies & Binning
coassembly.multi.bam_bin.940	coassembly.multi.bam	coassembly.multi.bam	1117_0	Unique in Coassembly Multi Bam
coassembly.multi.bam_bin.941	coassembly.multi.bam	coassembly.multi.bam	2223_1	Shared by Coassembly Single Bam & Multi Bam
coassembly.multi.bam_bin.942	coassembly.multi.bam	coassembly.multi.bam	1735_1	Shared by Coassembly Single Bam & Multi Bam
coassembly.multi.bam_bin.943	coassembly.multi.bam	coassembly.multi.bam	1919_1	Shared by All 4 Assemblies & Binning
coassembly.multi.bam_bin.944	coassembly.multi.bam	coassembly.multi.bam	1876_1	Shared by Coassembly Single Bam & Multi Bam
coassembly.multi.bam_bin.945	coassembly.multi.bam	coassembly.multi.bam	40_1	Shared by Coassembly Single Bam & Multi Bam
coassembly.multi.bam_bin.946	coassembly.multi.bam	coassembly.multi.bam	2367_1	Shared by Coassembly Single Bam & Multi Bam
coassembly.multi.bam_bin.947	coassembly.multi.bam	coassembly.multi.bam	641_1	Shared by Coassembly Single Bam & Multi Bam
coassembly.multi.bam_bin.948	coassembly.multi.bam	coassembly.multi.bam	1121_1	Shared by Coassembly Single Bam & Multi Bam
coassembly.multi.bam_bin.949	coassembly.multi.bam	coassembly.multi.bam	1517_1	Shared by Individual Assembly & Coassembly Multi Bam
coassembly.multi.bam_bin.95	coassembly.multi.bam	coassembly.multi.bam	2040_1	Shared by Coassembly Single Bam & Multi Bam
coassembly.multi.bam_bin.950	coassembly.multi.bam	coassembly.multi.bam	1087_1	Shared by Coassembly Single Bam & Multi Bam
coassembly.multi.bam_bin.951	coassembly.multi.bam	coassembly.multi.bam	419_1	Shared by Coassembly Single Bam & Multi Bam
coassembly.multi.bam_bin.952	coassembly.multi.bam	coassembly.multi.bam	2289_1	Shared by Coassembly Single Bam & Multi Bam
coassembly.multi.bam_bin.953	coassembly.multi.bam	coassembly.multi.bam	725_1	Shared by Coassembly Single Bam & Multi Bam
coassembly.multi.bam_bin.954	coassembly.multi.bam	coassembly.multi.bam	1354_1	Shared by Coassembly Single Bam & Multi Bam
coassembly.multi.bam_bin.955	coassembly.multi.bam	coassembly.multi.bam	343_0	Unique in Coassembly Multi Bam
coassembly.multi.bam_bin.956	coassembly.multi.bam	coassembly.multi.bam	15_1	Shared by Coassembly Single Bam & Multi Bam
coassembly.multi.bam_bin.957	coassembly.multi.bam	coassembly.multi.bam	321_1	Shared by All 4 Assemblies & Binning
coassembly.multi.bam_bin.958	coassembly.multi.bam	coassembly.multi.bam	1328_1	Shared by Coassembly Single Bam & Multi Bam
coassembly.multi.bam_bin.959	coassembly.multi.bam	coassembly.multi.bam	2385_1	Shared by Coassembly Single Bam & Multi Bam
coassembly.multi.bam_bin.96	coassembly.multi.bam	coassembly.multi.bam	1684_1	Shared by Coassembly Single Bam & Multi Bam
coassembly.multi.bam_bin.960	coassembly.multi.bam	coassembly.multi.bam	168_1	Shared by Coassembly Single Bam & Multi Bam
coassembly.multi.bam_bin.961	coassembly.multi.bam	coassembly.multi.bam	2307_1	Shared by Coassembly Single Bam & Multi Bam
coassembly.multi.bam_bin.962	coassembly.multi.bam	coassembly.multi.bam	9_0	Unique in Coassembly Multi Bam
coassembly.multi.bam_bin.963	coassembly.multi.bam	coassembly.multi.bam	2094_1	Shared by Coassembly Single Bam & Multi Bam
coassembly.multi.bam_bin.964	coassembly.multi.bam	coassembly.multi.bam	2110_1	Shared by Coassembly Single Bam & Multi Bam
coassembly.multi.bam_bin.965	coassembly.multi.bam	coassembly.multi.bam	1418_1	Shared by Individual Assembly, Coassembly Single & Multi Bam
coassembly.multi.bam_bin.966	coassembly.multi.bam	coassembly.multi.bam	1272_1	Shared by Coassembly Single Bam & Multi Bam
coassembly.multi.bam_bin.967	coassembly.multi.bam	coassembly.multi.bam	568_0	Unique in Coassembly Multi Bam
coassembly.multi.bam_bin.968	coassembly.multi.bam	coassembly.multi.bam	2572_3	Shared by All 4 Assemblies & Binning
coassembly.multi.bam_bin.969	coassembly.multi.bam	coassembly.multi.bam	195_1	Shared by All 4 Assemblies & Binning
coassembly.multi.bam_bin.97	coassembly.multi.bam	coassembly.multi.bam	2679_1	Shared by Coassembly Single Bam & Multi Bam
coassembly.multi.bam_bin.970	coassembly.multi.bam	coassembly.multi.bam	1103_0	Unique in Coassembly Multi Bam
coassembly.multi.bam_bin.971	coassembly.multi.bam	coassembly.multi.bam	466_1	Shared by Coassembly Single Bam & Multi Bam
coassembly.multi.bam_bin.972	coassembly.multi.bam	coassembly.multi.bam	1709_1	Shared by Coassembly Single Bam & Multi Bam
coassembly.multi.bam_bin.973	coassembly.multi.bam	coassembly.multi.bam	2471_1	Shared by Coassembly Single Bam & Multi Bam
coassembly.multi.bam_bin.974	coassembly.multi.bam	coassembly.multi.bam	2280_1	Shared by Coassembly Single Bam & Multi Bam
coassembly.multi.bam_bin.975	coassembly.multi.bam	coassembly.multi.bam	1783_1	Shared by Coassembly Single Bam & Multi Bam
coassembly.multi.bam_bin.976	coassembly.multi.bam	coassembly.multi.bam	1569_0	Unique in Coassembly Multi Bam
coassembly.multi.bam_bin.977	coassembly.multi.bam	coassembly.multi.bam	1573_1	Shared by Coassembly Single Bam & Multi Bam
coassembly.multi.bam_bin.978	coassembly.multi.bam	coassembly.multi.bam	342_1	Shared by Coassembly Single Bam & Multi Bam
coassembly.multi.bam_bin.979	coassembly.multi.bam	coassembly.multi.bam	682_1	Shared by Coassembly Single Bam & Multi Bam
coassembly.multi.bam_bin.98	coassembly.multi.bam	coassembly.multi.bam	700_0	Unique in Coassembly Multi Bam
coassembly.multi.bam_bin.980	coassembly.multi.bam	coassembly.multi.bam	1752_1	Shared by Coassembly Single Bam & Multi Bam
coassembly.multi.bam_bin.981	coassembly.multi.bam	coassembly.multi.bam	2476_1	Shared by Coassembly Single Bam & Multi Bam
coassembly.multi.bam_bin.982	coassembly.multi.bam	coassembly.multi.bam	212_1	Shared by All 4 Assemblies & Binning
coassembly.multi.bam_bin.983	coassembly.multi.bam	coassembly.multi.bam	456_1	Shared by Coassembly Single Bam & Multi Bam
coassembly.multi.bam_bin.984	coassembly.multi.bam	coassembly.multi.bam	573_1	Shared by Coassembly Single Bam & Multi Bam
coassembly.multi.bam_bin.985	coassembly.multi.bam	coassembly.multi.bam	1538_1	Shared by Coassembly Single Bam & Multi Bam
coassembly.multi.bam_bin.986	coassembly.multi.bam	coassembly.multi.bam	2212_1	Shared by Coassembly Single Bam & Multi Bam
coassembly.multi.bam_bin.987	coassembly.multi.bam	coassembly.multi.bam	1691_1	Shared by Coassembly Single Bam & Multi Bam
coassembly.multi.bam_bin.988	coassembly.multi.bam	coassembly.multi.bam	172_1	Shared by All 4 Assemblies & Binning
coassembly.multi.bam_bin.989	coassembly.multi.bam	coassembly.multi.bam	1148_1	Shared by Coassembly Single Bam & Multi Bam
coassembly.multi.bam_bin.99	coassembly.multi.bam	coassembly.multi.bam	1875_1	Shared by Individual Assembly, Coassembly Single & Multi Bam
coassembly.multi.bam_bin.990	coassembly.multi.bam	coassembly.multi.bam	12_1	Shared by Coassembly Single Bam & Multi Bam
coassembly.multi.bam_bin.991	coassembly.multi.bam	coassembly.multi.bam	1240_1	Shared by Coassembly Single Bam & Multi Bam
coassembly.multi.bam_bin.992	coassembly.multi.bam	coassembly.multi.bam	176_1	Shared by All 4 Assemblies & Binning
coassembly.multi.bam_bin.993	coassembly.multi.bam	coassembly.multi.bam	2463_1	Shared by Coassembly Single Bam & Multi Bam
coassembly.multi.bam_bin.994	coassembly.multi.bam	coassembly.multi.bam	708_0	Unique in Coassembly Multi Bam
coassembly.multi.bam_bin.995	coassembly.multi.bam	coassembly.multi.bam	236_1	Shared by Coassembly Single Bam & Multi Bam
coassembly.multi.bam_bin.996	coassembly.multi.bam	coassembly.multi.bam	2405_1	Shared by Coassembly Single Bam & Multi Bam
coassembly.multi.bam_bin.997	coassembly.multi.bam	coassembly.multi.bam	1125_1	Shared by Individual Assembly, Coassembly Single & Multi Bam
coassembly.multi.bam_bin.998	coassembly.multi.bam	coassembly.multi.bam	1208_0	Unique in Coassembly Multi Bam
coassembly.multi.bam_bin.999	coassembly.multi.bam	coassembly.multi.bam	325_1	Shared by Coassembly Single Bam & Multi Bam
coassembly.single.bam_bin.1	coassembly.single.bam	coassembly.single.bam	2515_0	Unique in Coassembly Single Bam
coassembly.single.bam_bin.10	coassembly.single.bam	coassembly.single.bam	2290_1	Shared by Individual Assembly, Coassembly Single & Multi Bam
coassembly.single.bam_bin.100	coassembly.single.bam	coassembly.single.bam	863_1	Shared by Coassembly Single Bam & Multi Bam
coassembly.single.bam_bin.1000	coassembly.single.bam	coassembly.single.bam	1002_1	Shared by All 4 Assemblies & Binning
coassembly.single.bam_bin.1001	coassembly.single.bam	coassembly.single.bam	335_1	Shared by Coassembly Single Bam & Multi Bam
coassembly.single.bam_bin.1002	coassembly.single.bam	coassembly.single.bam	463_1	Shared by Coassembly Single Bam & Multi Bam
coassembly.single.bam_bin.1003	coassembly.single.bam	coassembly.single.bam	177_1	Shared by All 4 Assemblies & Binning
coassembly.single.bam_bin.1004	coassembly.single.bam	coassembly.single.bam	2598_1	Shared by All 4 Assemblies & Binning
coassembly.single.bam_bin.1005	coassembly.single.bam	coassembly.single.bam	656_1	Shared by Coassembly Single Bam & Multi Bam
coassembly.single.bam_bin.1006	coassembly.single.bam	coassembly.single.bam	337_1	Shared by Coassembly Single Bam & Multi Bam
coassembly.single.bam_bin.1007	coassembly.single.bam	coassembly.single.bam	2004_1	Shared by Coassembly Single Bam & Multi Bam
coassembly.single.bam_bin.1008	coassembly.single.bam	coassembly.single.bam	286_1	Shared by Coassembly Single Bam & Multi Bam
coassembly.single.bam_bin.1009	coassembly.single.bam	coassembly.single.bam	236_1	Shared by Coassembly Single Bam & Multi Bam
coassembly.single.bam_bin.101	coassembly.single.bam	coassembly.single.bam	666_1	Shared by Coassembly Single Bam & Multi Bam
coassembly.single.bam_bin.1010	coassembly.single.bam	coassembly.single.bam	1534_1	Shared by All 4 Assemblies & Binning
coassembly.single.bam_bin.1011	coassembly.single.bam	coassembly.single.bam	881_1	Shared by All 4 Assemblies & Binning
coassembly.single.bam_bin.1012	coassembly.single.bam	coassembly.single.bam	2238_1	Shared by All 4 Assemblies & Binning
coassembly.single.bam_bin.1013	coassembly.single.bam	coassembly.single.bam	1285_1	Shared by Coassembly Single Bam & Multi Bam
coassembly.single.bam_bin.1014	coassembly.single.bam	coassembly.single.bam	1620_1	Shared by All 4 Assemblies & Binning
coassembly.single.bam_bin.1015	coassembly.single.bam	coassembly.single.bam	511_1	Shared by Coassembly Single Bam & Multi Bam
coassembly.single.bam_bin.1016	coassembly.single.bam	coassembly.single.bam	180_1	Shared by All 4 Assemblies & Binning
coassembly.single.bam_bin.1017	coassembly.single.bam	coassembly.single.bam	767_2	Shared by All 4 Assemblies & Binning
coassembly.single.bam_bin.1018	coassembly.single.bam	coassembly.single.bam	1410_1	Shared by Individual Assembly, Coassembly Single & Multi Bam
coassembly.single.bam_bin.1019	coassembly.single.bam	coassembly.single.bam	1382_0	Unique in Coassembly Single Bam
coassembly.single.bam_bin.102	coassembly.single.bam	coassembly.single.bam	1350_0	Unique in Coassembly Single Bam
coassembly.single.bam_bin.1020	coassembly.single.bam	coassembly.single.bam	2309_0	Unique in Coassembly Single Bam
coassembly.single.bam_bin.1021	coassembly.single.bam	coassembly.single.bam	1161_1	Shared by Coassembly Single Bam & Multi Bam
coassembly.single.bam_bin.1022	coassembly.single.bam	coassembly.single.bam	2400_0	Unique in Coassembly Single Bam
coassembly.single.bam_bin.1023	coassembly.single.bam	coassembly.single.bam	2246_1	Shared by Individual Assembly, Coassembly Single & Multi Bam
coassembly.single.bam_bin.1024	coassembly.single.bam	coassembly.single.bam	1912_1	Shared by Coassembly Single Bam & Multi Bam
coassembly.single.bam_bin.1025	coassembly.single.bam	coassembly.single.bam	1312_1	Shared by Coassembly Single Bam & Multi Bam
coassembly.single.bam_bin.1026	coassembly.single.bam	coassembly.single.bam	767_1	Shared by Coassembly Single Bam & Multi Bam
coassembly.single.bam_bin.1027	coassembly.single.bam	coassembly.single.bam	1740_1	Shared by Coassembly Single Bam & Multi Bam
coassembly.single.bam_bin.1028	coassembly.single.bam	coassembly.single.bam	230_1	Shared by Coassembly Single Bam & Multi Bam
coassembly.single.bam_bin.1029	coassembly.single.bam	coassembly.single.bam	986_1	Shared by All 4 Assemblies & Binning
coassembly.single.bam_bin.103	coassembly.single.bam	coassembly.single.bam	468_1	Shared by Coassembly Single Bam & Multi Bam
coassembly.single.bam_bin.1030	coassembly.single.bam	coassembly.single.bam	264_1	Shared by All 4 Assemblies & Binning
coassembly.single.bam_bin.1031	coassembly.single.bam	coassembly.single.bam	677_1	Shared by Coassembly Single Bam & Multi Bam
coassembly.single.bam_bin.1032	coassembly.single.bam	coassembly.single.bam	518_1	Shared by Coassembly Single Bam & Multi Bam
coassembly.single.bam_bin.1033	coassembly.single.bam	coassembly.single.bam	1687_1	Shared by Coassembly Single Bam & Multi Bam
coassembly.single.bam_bin.1034	coassembly.single.bam	coassembly.single.bam	1644_1	Shared by Coassembly Single Bam & Multi Bam
coassembly.single.bam_bin.1035	coassembly.single.bam	coassembly.single.bam	2277_1	Shared by Coassembly Single Bam & Multi Bam
coassembly.single.bam_bin.1036	coassembly.single.bam	coassembly.single.bam	2686_1	Shared by Coassembly Single Bam & Multi Bam
coassembly.single.bam_bin.1037	coassembly.single.bam	coassembly.single.bam	917_0	Unique in Coassembly Single Bam
coassembly.single.bam_bin.1038	coassembly.single.bam	coassembly.single.bam	1037_0	Unique in Coassembly Single Bam
coassembly.single.bam_bin.1039	coassembly.single.bam	coassembly.single.bam	920_0	Unique in Coassembly Single Bam
coassembly.single.bam_bin.104	coassembly.single.bam	coassembly.single.bam	949_1	Shared by Coassembly Single Bam & Multi Bam
coassembly.single.bam_bin.1040	coassembly.single.bam	coassembly.single.bam	1598_1	Shared by Coassembly Single Bam & Multi Bam
coassembly.single.bam_bin.1041	coassembly.single.bam	coassembly.single.bam	726_1	Shared by Coassembly Single Bam & Multi Bam
coassembly.single.bam_bin.1042	coassembly.single.bam	coassembly.single.bam	2016_1	Shared by Coassembly Single Bam & Multi Bam
coassembly.single.bam_bin.1043	coassembly.single.bam	coassembly.single.bam	1419_2	Shared by Individual Assembly & Coassembly Single Bam
coassembly.single.bam_bin.1044	coassembly.single.bam	coassembly.single.bam	822_1	Shared by Coassembly Single Bam & Multi Bam
coassembly.single.bam_bin.1045	coassembly.single.bam	coassembly.single.bam	2174_1	Shared by Individual Assembly, Coassembly Single & Multi Bam
coassembly.single.bam_bin.1046	coassembly.single.bam	coassembly.single.bam	186_1	Shared by All 4 Assemblies & Binning
coassembly.single.bam_bin.1047	coassembly.single.bam	coassembly.single.bam	1026_1	Shared by Coassembly Single Bam & Multi Bam
coassembly.single.bam_bin.1048	coassembly.single.bam	coassembly.single.bam	2141_1	Shared by Coassembly Single Bam & Multi Bam
coassembly.single.bam_bin.1049	coassembly.single.bam	coassembly.single.bam	387_1	Shared by All 4 Assemblies & Binning
coassembly.single.bam_bin.105	coassembly.single.bam	coassembly.single.bam	277_1	Shared by Coassembly Single Bam & Multi Bam
coassembly.single.bam_bin.1050	coassembly.single.bam	coassembly.single.bam	367_1	Shared by Coassembly Single Bam & Multi Bam
coassembly.single.bam_bin.1051	coassembly.single.bam	coassembly.single.bam	2227_1	Shared by Coassembly Single Bam & Multi Bam
coassembly.single.bam_bin.1052	coassembly.single.bam	coassembly.single.bam	510_1	Shared by Coassembly Single Bam & Multi Bam
coassembly.single.bam_bin.1053	coassembly.single.bam	coassembly.single.bam	1851_1	Shared by Coassembly Single Bam & Multi Bam
coassembly.single.bam_bin.1054	coassembly.single.bam	coassembly.single.bam	2608_1	Shared by All 4 Assemblies & Binning
coassembly.single.bam_bin.1055	coassembly.single.bam	coassembly.single.bam	1530_0	Unique in Coassembly Single Bam
coassembly.single.bam_bin.1056	coassembly.single.bam	coassembly.single.bam	1348_0	Unique in Coassembly Single Bam
coassembly.single.bam_bin.1057	coassembly.single.bam	coassembly.single.bam	1841_1	Shared by All 4 Assemblies & Binning
coassembly.single.bam_bin.1058	coassembly.single.bam	coassembly.single.bam	934_1	Shared by Coassembly Single Bam & Multi Bam
coassembly.single.bam_bin.1059	coassembly.single.bam	coassembly.single.bam	36_1	Shared by All 4 Assemblies & Binning
coassembly.single.bam_bin.106	coassembly.single.bam	coassembly.single.bam	571_1	Shared by Coassembly Single Bam & Multi Bam
coassembly.single.bam_bin.1060	coassembly.single.bam	coassembly.single.bam	2067_1	Shared by Coassembly Single Bam & Multi Bam
coassembly.single.bam_bin.1061	coassembly.single.bam	coassembly.single.bam	536_2	Shared by All 4 Assemblies & Binning
coassembly.single.bam_bin.1062	coassembly.single.bam	coassembly.single.bam	2583_1	Shared by Individual Assembly, Coassembly Single & Multi Bam
coassembly.single.bam_bin.1063	coassembly.single.bam	coassembly.single.bam	1878_1	Shared by Coassembly Single Bam & Multi Bam
coassembly.single.bam_bin.1064	coassembly.single.bam	coassembly.single.bam	229_1	Shared by All 4 Assemblies & Binning
coassembly.single.bam_bin.1065	coassembly.single.bam	coassembly.single.bam	28_0	Unique in Coassembly Single Bam
coassembly.single.bam_bin.1066	coassembly.single.bam	coassembly.single.bam	1618_0	Unique in Coassembly Single Bam
coassembly.single.bam_bin.1067	coassembly.single.bam	coassembly.single.bam	1978_0	Unique in Coassembly Single Bam
coassembly.single.bam_bin.1068	coassembly.single.bam	coassembly.single.bam	452_1	Shared by All 4 Assemblies & Binning
coassembly.single.bam_bin.1069	coassembly.single.bam	coassembly.single.bam	1774_0	Unique in Coassembly Single Bam
coassembly.single.bam_bin.107	coassembly.single.bam	coassembly.single.bam	1877_1	Shared by All 4 Assemblies & Binning
coassembly.single.bam_bin.1070	coassembly.single.bam	coassembly.single.bam	1102_1	Shared by Coassembly Single Bam & Multi Bam
coassembly.single.bam_bin.1071	coassembly.single.bam	coassembly.single.bam	1533_1	Shared by Coassembly Single Bam & Multi Bam
coassembly.single.bam_bin.1072	coassembly.single.bam	coassembly.single.bam	251_1	Shared by Coassembly Single Bam & Multi Bam
coassembly.single.bam_bin.1073	coassembly.single.bam	coassembly.single.bam	1664_1	Shared by Coassembly Single Bam & Multi Bam
coassembly.single.bam_bin.1074	coassembly.single.bam	coassembly.single.bam	1796_2	Unique in Coassembly Single Bam
coassembly.single.bam_bin.1075	coassembly.single.bam	coassembly.single.bam	699_0	Unique in Coassembly Single Bam
coassembly.single.bam_bin.1076	coassembly.single.bam	coassembly.single.bam	1983_1	Shared by Individual Assembly, Coassembly Single & Multi Bam
coassembly.single.bam_bin.1077	coassembly.single.bam	coassembly.single.bam	1240_1	Shared by Coassembly Single Bam & Multi Bam
coassembly.single.bam_bin.1078	coassembly.single.bam	coassembly.single.bam	413_1	Shared by All 4 Assemblies & Binning
coassembly.single.bam_bin.1079	coassembly.single.bam	coassembly.single.bam	1121_1	Shared by Coassembly Single Bam & Multi Bam
coassembly.single.bam_bin.108	coassembly.single.bam	coassembly.single.bam	2133_0	Unique in Coassembly Single Bam
coassembly.single.bam_bin.1080	coassembly.single.bam	coassembly.single.bam	2175_1	Shared by Individual Assembly, Coassembly Single & Multi Bam
coassembly.single.bam_bin.1081	coassembly.single.bam	coassembly.single.bam	922_1	Shared by Coassembly Single Bam & Multi Bam
coassembly.single.bam_bin.1082	coassembly.single.bam	coassembly.single.bam	1778_0	Unique in Coassembly Single Bam
coassembly.single.bam_bin.1083	coassembly.single.bam	coassembly.single.bam	2253_1	Shared by Coassembly Single Bam & Multi Bam
coassembly.single.bam_bin.1084	coassembly.single.bam	coassembly.single.bam	2471_1	Shared by Coassembly Single Bam & Multi Bam
coassembly.single.bam_bin.1085	coassembly.single.bam	coassembly.single.bam	2281_1	Shared by Coassembly Single Bam & Multi Bam
coassembly.single.bam_bin.1086	coassembly.single.bam	coassembly.single.bam	1292_1	Shared by Coassembly Single Bam & Multi Bam
coassembly.single.bam_bin.1087	coassembly.single.bam	coassembly.single.bam	1784_1	Shared by Coassembly Single Bam & Multi Bam
coassembly.single.bam_bin.1088	coassembly.single.bam	coassembly.single.bam	1301_0	Unique in Coassembly Single Bam
coassembly.single.bam_bin.1089	coassembly.single.bam	coassembly.single.bam	1466_0	Unique in Coassembly Single Bam
coassembly.single.bam_bin.109	coassembly.single.bam	coassembly.single.bam	358_0	Unique in Coassembly Single Bam
coassembly.single.bam_bin.1090	coassembly.single.bam	coassembly.single.bam	599_0	Unique in Coassembly Single Bam
coassembly.single.bam_bin.1091	coassembly.single.bam	coassembly.single.bam	629_0	Unique in Coassembly Single Bam
coassembly.single.bam_bin.1092	coassembly.single.bam	coassembly.single.bam	1105_1	Shared by Coassembly Single Bam & Multi Bam
coassembly.single.bam_bin.1093	coassembly.single.bam	coassembly.single.bam	2228_1	Shared by Coassembly Single Bam & Multi Bam
coassembly.single.bam_bin.1094	coassembly.single.bam	coassembly.single.bam	1519_1	Shared by Coassembly Single Bam & Multi Bam
coassembly.single.bam_bin.1095	coassembly.single.bam	coassembly.single.bam	530_1	Shared by Individual Assembly, Coassembly Single & Multi Bam
coassembly.single.bam_bin.1096	coassembly.single.bam	coassembly.single.bam	954_2	Shared by All 4 Assemblies & Binning
coassembly.single.bam_bin.1097	coassembly.single.bam	coassembly.single.bam	2572_3	Shared by All 4 Assemblies & Binning
coassembly.single.bam_bin.1098	coassembly.single.bam	coassembly.single.bam	83_1	Shared by Coassembly Single Bam & Multi Bam
coassembly.single.bam_bin.1099	coassembly.single.bam	coassembly.single.bam	731_1	Shared by Coassembly Single Bam & Multi Bam
coassembly.single.bam_bin.11	coassembly.single.bam	coassembly.single.bam	1136_1	Shared by All 4 Assemblies & Binning
coassembly.single.bam_bin.110	coassembly.single.bam	coassembly.single.bam	1814_1	Shared by Coassembly Single Bam & Multi Bam
coassembly.single.bam_bin.1100	coassembly.single.bam	coassembly.single.bam	2493_0	Unique in Coassembly Single Bam
coassembly.single.bam_bin.1101	coassembly.single.bam	coassembly.single.bam	454_0	Unique in Coassembly Single Bam
coassembly.single.bam_bin.1102	coassembly.single.bam	coassembly.single.bam	2462_1	Shared by Coassembly Single Bam & Multi Bam
coassembly.single.bam_bin.1103	coassembly.single.bam	coassembly.single.bam	2041_1	Shared by Coassembly Single Bam & Multi Bam
coassembly.single.bam_bin.1104	coassembly.single.bam	coassembly.single.bam	12_1	Shared by Coassembly Single Bam & Multi Bam
coassembly.single.bam_bin.1105	coassembly.single.bam	coassembly.single.bam	2301_1	Shared by Coassembly Single Bam & Multi Bam
coassembly.single.bam_bin.1106	coassembly.single.bam	coassembly.single.bam	2677_0	Unique in Coassembly Single Bam
coassembly.single.bam_bin.1107	coassembly.single.bam	coassembly.single.bam	78_0	Unique in Coassembly Single Bam
coassembly.single.bam_bin.1108	coassembly.single.bam	coassembly.single.bam	1180_1	Shared by All 4 Assemblies & Binning
coassembly.single.bam_bin.1109	coassembly.single.bam	coassembly.single.bam	905_1	Shared by Coassembly Single Bam & Multi Bam
coassembly.single.bam_bin.111	coassembly.single.bam	coassembly.single.bam	2010_1	Shared by Coassembly Single Bam & Multi Bam
coassembly.single.bam_bin.1110	coassembly.single.bam	coassembly.single.bam	1021_1	Shared by Coassembly Single Bam & Multi Bam
coassembly.single.bam_bin.1111	coassembly.single.bam	coassembly.single.bam	1692_1	Shared by Coassembly Single Bam & Multi Bam
coassembly.single.bam_bin.1112	coassembly.single.bam	coassembly.single.bam	2395_1	Shared by Coassembly Single Bam & Multi Bam
coassembly.single.bam_bin.1113	coassembly.single.bam	coassembly.single.bam	642_1	Shared by Coassembly Single Bam & Multi Bam
coassembly.single.bam_bin.1114	coassembly.single.bam	coassembly.single.bam	2382_1	Shared by Coassembly Single Bam & Multi Bam
coassembly.single.bam_bin.1115	coassembly.single.bam	coassembly.single.bam	866_1	Shared by Individual Assembly, Coassembly Single & Multi Bam
coassembly.single.bam_bin.1116	coassembly.single.bam	coassembly.single.bam	1145_1	Shared by Coassembly Single Bam & Multi Bam
coassembly.single.bam_bin.1117	coassembly.single.bam	coassembly.single.bam	220_1	Shared by All 4 Assemblies & Binning
coassembly.single.bam_bin.1118	coassembly.single.bam	coassembly.single.bam	709_0	Unique in Coassembly Single Bam
coassembly.single.bam_bin.1119	coassembly.single.bam	coassembly.single.bam	72_1	Shared by Coassembly Single Bam & Multi Bam
coassembly.single.bam_bin.112	coassembly.single.bam	coassembly.single.bam	1772_0	Unique in Coassembly Single Bam
coassembly.single.bam_bin.1120	coassembly.single.bam	coassembly.single.bam	186_2	Shared by Individual Assembly, Coassembly Single Bam, VAMB
coassembly.single.bam_bin.1121	coassembly.single.bam	coassembly.single.bam	2256_0	Unique in Coassembly Single Bam
coassembly.single.bam_bin.1122	coassembly.single.bam	coassembly.single.bam	113_0	Unique in Coassembly Single Bam
coassembly.single.bam_bin.1123	coassembly.single.bam	coassembly.single.bam	39_0	Unique in Coassembly Single Bam
coassembly.single.bam_bin.1124	coassembly.single.bam	coassembly.single.bam	515_1	Shared by Coassembly Single Bam & Multi Bam
coassembly.single.bam_bin.1125	coassembly.single.bam	coassembly.single.bam	762_1	Shared by Coassembly Single Bam & Multi Bam
coassembly.single.bam_bin.1126	coassembly.single.bam	coassembly.single.bam	2177_1	Shared by All 4 Assemblies & Binning
coassembly.single.bam_bin.1127	coassembly.single.bam	coassembly.single.bam	1527_1	Shared by Coassembly Single Bam & Multi Bam
coassembly.single.bam_bin.1128	coassembly.single.bam	coassembly.single.bam	2192_1	Shared by Individual Assembly, Coassembly Single & Multi Bam
coassembly.single.bam_bin.1129	coassembly.single.bam	coassembly.single.bam	791_1	Shared by Coassembly Single Bam & Multi Bam
coassembly.single.bam_bin.113	coassembly.single.bam	coassembly.single.bam	257_3	Shared by All 4 Assemblies & Binning
coassembly.single.bam_bin.1130	coassembly.single.bam	coassembly.single.bam	1094_0	Unique in Coassembly Single Bam
coassembly.single.bam_bin.1131	coassembly.single.bam	coassembly.single.bam	997_1	Shared by Coassembly Single Bam & Multi Bam
coassembly.single.bam_bin.1132	coassembly.single.bam	coassembly.single.bam	75_1	Shared by Individual Assembly & Coassembly Single Bam
coassembly.single.bam_bin.1133	coassembly.single.bam	coassembly.single.bam	879_1	Shared by Coassembly Single Bam & Multi Bam
coassembly.single.bam_bin.1134	coassembly.single.bam	coassembly.single.bam	1741_0	Unique in Coassembly Single Bam
coassembly.single.bam_bin.1135	coassembly.single.bam	coassembly.single.bam	1282_0	Unique in Coassembly Single Bam
coassembly.single.bam_bin.1136	coassembly.single.bam	coassembly.single.bam	97_1	Shared by Coassembly Single Bam & Multi Bam
coassembly.single.bam_bin.1137	coassembly.single.bam	coassembly.single.bam	1866_1	Shared by All 4 Assemblies & Binning
coassembly.single.bam_bin.1138	coassembly.single.bam	coassembly.single.bam	1722_1	Shared by Coassembly Single Bam & Multi Bam
coassembly.single.bam_bin.1139	coassembly.single.bam	coassembly.single.bam	1746_0	Unique in Coassembly Single Bam
coassembly.single.bam_bin.114	coassembly.single.bam	coassembly.single.bam	1861_1	Shared by Individual Assembly, Coassembly Single & Multi Bam
coassembly.single.bam_bin.1140	coassembly.single.bam	coassembly.single.bam	1133_1	Shared by All 4 Assemblies & Binning
coassembly.single.bam_bin.1141	coassembly.single.bam	coassembly.single.bam	1966_0	Unique in Coassembly Single Bam
coassembly.single.bam_bin.1142	coassembly.single.bam	coassembly.single.bam	1106_1	Shared by Coassembly Single Bam & Multi Bam
coassembly.single.bam_bin.1143	coassembly.single.bam	coassembly.single.bam	1107_1	Shared by Individual Assembly, Coassembly Single & Multi Bam
coassembly.single.bam_bin.1144	coassembly.single.bam	coassembly.single.bam	2226_1	Shared by Coassembly Single Bam & Multi Bam
coassembly.single.bam_bin.1145	coassembly.single.bam	coassembly.single.bam	2376_1	Shared by Coassembly Single Bam & Multi Bam
coassembly.single.bam_bin.1146	coassembly.single.bam	coassembly.single.bam	2272_1	Shared by Coassembly Single Bam & Multi Bam
coassembly.single.bam_bin.1147	coassembly.single.bam	coassembly.single.bam	1378_0	Unique in Coassembly Single Bam
coassembly.single.bam_bin.1148	coassembly.single.bam	coassembly.single.bam	2691_1	Shared by Coassembly Single Bam & Multi Bam
coassembly.single.bam_bin.1149	coassembly.single.bam	coassembly.single.bam	1537_1	Shared by Coassembly Single Bam & Multi Bam
coassembly.single.bam_bin.115	coassembly.single.bam	coassembly.single.bam	1991_1	Shared by Coassembly Single Bam & Multi Bam
coassembly.single.bam_bin.1150	coassembly.single.bam	coassembly.single.bam	2402_0	Unique in Coassembly Single Bam
coassembly.single.bam_bin.1151	coassembly.single.bam	coassembly.single.bam	469_1	Shared by Coassembly Single Bam & Multi Bam
coassembly.single.bam_bin.1152	coassembly.single.bam	coassembly.single.bam	1449_1	Shared by Coassembly Single Bam & Multi Bam
coassembly.single.bam_bin.1153	coassembly.single.bam	coassembly.single.bam	212_1	Shared by All 4 Assemblies & Binning
coassembly.single.bam_bin.1154	coassembly.single.bam	coassembly.single.bam	112_1	Shared by Coassembly Single Bam & Multi Bam
coassembly.single.bam_bin.1155	coassembly.single.bam	coassembly.single.bam	1726_1	Shared by Coassembly Single Bam & Multi Bam
coassembly.single.bam_bin.1156	coassembly.single.bam	coassembly.single.bam	222_1	Shared by All 4 Assemblies & Binning
coassembly.single.bam_bin.1157	coassembly.single.bam	coassembly.single.bam	2242_0	Unique in Coassembly Single Bam
coassembly.single.bam_bin.1158	coassembly.single.bam	coassembly.single.bam	1720_1	Shared by Coassembly Single Bam & Multi Bam
coassembly.single.bam_bin.1159	coassembly.single.bam	coassembly.single.bam	20_1	Shared by Coassembly Single Bam & Multi Bam
coassembly.single.bam_bin.116	coassembly.single.bam	coassembly.single.bam	1598_2	Shared by Individual Assembly & Coassembly Single Bam
coassembly.single.bam_bin.1160	coassembly.single.bam	coassembly.single.bam	990_1	Shared by Individual Assembly, Coassembly Single & Multi Bam
coassembly.single.bam_bin.1161	coassembly.single.bam	coassembly.single.bam	50_1	Shared by Coassembly Single Bam & Multi Bam
coassembly.single.bam_bin.1162	coassembly.single.bam	coassembly.single.bam	2687_1	Shared by Coassembly Single Bam & Multi Bam
coassembly.single.bam_bin.1163	coassembly.single.bam	coassembly.single.bam	203_1	Shared by Coassembly Single Bam, Coassembly Multi Bam, VAMB
coassembly.single.bam_bin.1164	coassembly.single.bam	coassembly.single.bam	749_1	Shared by Coassembly Single Bam & Multi Bam
coassembly.single.bam_bin.1165	coassembly.single.bam	coassembly.single.bam	1125_1	Shared by Individual Assembly, Coassembly Single & Multi Bam
coassembly.single.bam_bin.1166	coassembly.single.bam	coassembly.single.bam	1148_1	Shared by Coassembly Single Bam & Multi Bam
coassembly.single.bam_bin.1167	coassembly.single.bam	coassembly.single.bam	2421_1	Shared by Coassembly Single Bam & Multi Bam
coassembly.single.bam_bin.1168	coassembly.single.bam	coassembly.single.bam	846_1	Unique in Coassembly Single Bam
coassembly.single.bam_bin.1169	coassembly.single.bam	coassembly.single.bam	164_0	Unique in Coassembly Single Bam
coassembly.single.bam_bin.117	coassembly.single.bam	coassembly.single.bam	427_1	Shared by Individual Assembly, Coassembly Single & Multi Bam
coassembly.single.bam_bin.1170	coassembly.single.bam	coassembly.single.bam	295_1	Shared by Coassembly Single Bam, Coassembly Multi Bam, VAMB
coassembly.single.bam_bin.1171	coassembly.single.bam	coassembly.single.bam	977_1	Shared by Coassembly Single Bam & Multi Bam
coassembly.single.bam_bin.1172	coassembly.single.bam	coassembly.single.bam	460_1	Shared by Coassembly Single Bam & Multi Bam
coassembly.single.bam_bin.1173	coassembly.single.bam	coassembly.single.bam	2701_0	Unique in Coassembly Single Bam
coassembly.single.bam_bin.1174	coassembly.single.bam	coassembly.single.bam	1750_1	Shared by Individual Assembly, Coassembly Single & Multi Bam
coassembly.single.bam_bin.1175	coassembly.single.bam	coassembly.single.bam	2606_1	Shared by Coassembly Single Bam & Multi Bam
coassembly.single.bam_bin.1176	coassembly.single.bam	coassembly.single.bam	19_1	Shared by Coassembly Single Bam & Multi Bam
coassembly.single.bam_bin.1177	coassembly.single.bam	coassembly.single.bam	2676_1	Shared by Coassembly Single Bam & Multi Bam
coassembly.single.bam_bin.1178	coassembly.single.bam	coassembly.single.bam	1902_1	Shared by Coassembly Single Bam & Multi Bam
coassembly.single.bam_bin.1179	coassembly.single.bam	coassembly.single.bam	2155_1	Shared by Coassembly Single Bam & Multi Bam
coassembly.single.bam_bin.118	coassembly.single.bam	coassembly.single.bam	1903_1	Shared by Coassembly Single Bam & Multi Bam
coassembly.single.bam_bin.1180	coassembly.single.bam	coassembly.single.bam	675_1	Shared by Coassembly Single Bam & Multi Bam
coassembly.single.bam_bin.1181	coassembly.single.bam	coassembly.single.bam	615_0	Unique in Coassembly Single Bam
coassembly.single.bam_bin.1182	coassembly.single.bam	coassembly.single.bam	2318_1	Shared by Coassembly Single Bam & Multi Bam
coassembly.single.bam_bin.1183	coassembly.single.bam	coassembly.single.bam	477_1	Shared by Coassembly Single Bam & Multi Bam
coassembly.single.bam_bin.1184	coassembly.single.bam	coassembly.single.bam	981_1	Shared by Coassembly Single Bam & Multi Bam
coassembly.single.bam_bin.1185	coassembly.single.bam	coassembly.single.bam	1532_1	Shared by Coassembly Single Bam & Multi Bam
coassembly.single.bam_bin.1186	coassembly.single.bam	coassembly.single.bam	1068_0	Unique in Coassembly Single Bam
coassembly.single.bam_bin.1187	coassembly.single.bam	coassembly.single.bam	2173_1	Shared by All 4 Assemblies & Binning
coassembly.single.bam_bin.1188	coassembly.single.bam	coassembly.single.bam	478_0	Unique in Coassembly Single Bam
coassembly.single.bam_bin.1189	coassembly.single.bam	coassembly.single.bam	1275_1	Shared by Coassembly Single Bam & Multi Bam
coassembly.single.bam_bin.119	coassembly.single.bam	coassembly.single.bam	2633_0	Unique in Coassembly Single Bam
coassembly.single.bam_bin.1190	coassembly.single.bam	coassembly.single.bam	159_1	Shared by Coassembly Single Bam & Multi Bam
coassembly.single.bam_bin.1191	coassembly.single.bam	coassembly.single.bam	1751_1	Shared by Coassembly Single Bam & Multi Bam
coassembly.single.bam_bin.1192	coassembly.single.bam	coassembly.single.bam	669_2	Shared by All 4 Assemblies & Binning
coassembly.single.bam_bin.1193	coassembly.single.bam	coassembly.single.bam	171_1	Shared by Individual Assembly, Coassembly Single & Multi Bam
coassembly.single.bam_bin.1194	coassembly.single.bam	coassembly.single.bam	2470_1	Shared by Coassembly Single Bam & Multi Bam
coassembly.single.bam_bin.1195	coassembly.single.bam	coassembly.single.bam	1709_1	Shared by Coassembly Single Bam & Multi Bam
coassembly.single.bam_bin.1196	coassembly.single.bam	coassembly.single.bam	567_0	Unique in Coassembly Single Bam
coassembly.single.bam_bin.1197	coassembly.single.bam	coassembly.single.bam	1946_1	Shared by Individual Assembly, Coassembly Single & Multi Bam
coassembly.single.bam_bin.1198	coassembly.single.bam	coassembly.single.bam	1357_0	Unique in Coassembly Single Bam
coassembly.single.bam_bin.1199	coassembly.single.bam	coassembly.single.bam	1960_1	Shared by Coassembly Single Bam & Multi Bam
coassembly.single.bam_bin.12	coassembly.single.bam	coassembly.single.bam	1089_1	Shared by Coassembly Single Bam & Multi Bam
coassembly.single.bam_bin.120	coassembly.single.bam	coassembly.single.bam	982_1	Shared by Coassembly Single Bam & Multi Bam
coassembly.single.bam_bin.1200	coassembly.single.bam	coassembly.single.bam	123_0	Unique in Coassembly Single Bam
coassembly.single.bam_bin.1201	coassembly.single.bam	coassembly.single.bam	1040_1	Shared by Coassembly Single Bam & Multi Bam
coassembly.single.bam_bin.1202	coassembly.single.bam	coassembly.single.bam	1293_1	Shared by Coassembly Single Bam & Multi Bam
coassembly.single.bam_bin.1203	coassembly.single.bam	coassembly.single.bam	2291_1	Shared by Coassembly Single Bam & Multi Bam
coassembly.single.bam_bin.1204	coassembly.single.bam	coassembly.single.bam	964_1	Shared by All 4 Assemblies & Binning
coassembly.single.bam_bin.1205	coassembly.single.bam	coassembly.single.bam	1825_1	Shared by Coassembly Single Bam & Multi Bam
coassembly.single.bam_bin.1206	coassembly.single.bam	coassembly.single.bam	1139_0	Unique in Coassembly Single Bam
coassembly.single.bam_bin.1207	coassembly.single.bam	coassembly.single.bam	1042_1	Shared by Coassembly Single Bam & Multi Bam
coassembly.single.bam_bin.1208	coassembly.single.bam	coassembly.single.bam	1769_1	Shared by Coassembly Single Bam & Multi Bam
coassembly.single.bam_bin.1209	coassembly.single.bam	coassembly.single.bam	65_0	Unique in Coassembly Single Bam
coassembly.single.bam_bin.121	coassembly.single.bam	coassembly.single.bam	1542_1	Shared by Coassembly Single Bam & Multi Bam
coassembly.single.bam_bin.1210	coassembly.single.bam	coassembly.single.bam	546_1	Shared by Coassembly Single Bam & Multi Bam
coassembly.single.bam_bin.1211	coassembly.single.bam	coassembly.single.bam	1987_1	Shared by Coassembly Single Bam & Multi Bam
coassembly.single.bam_bin.1212	coassembly.single.bam	coassembly.single.bam	2533_1	Shared by Individual Assembly, Coassembly Single & Multi Bam
coassembly.single.bam_bin.1213	coassembly.single.bam	coassembly.single.bam	691_0	Unique in Coassembly Single Bam
coassembly.single.bam_bin.1214	coassembly.single.bam	coassembly.single.bam	2044_1	Shared by Coassembly Single Bam & Multi Bam
coassembly.single.bam_bin.1215	coassembly.single.bam	coassembly.single.bam	832_1	Shared by Coassembly Single Bam & Multi Bam
coassembly.single.bam_bin.1216	coassembly.single.bam	coassembly.single.bam	1199_0	Unique in Coassembly Single Bam
coassembly.single.bam_bin.1217	coassembly.single.bam	coassembly.single.bam	1332_0	Unique in Coassembly Single Bam
coassembly.single.bam_bin.1218	coassembly.single.bam	coassembly.single.bam	1018_1	Shared by Coassembly Single Bam & VAMB
coassembly.single.bam_bin.1219	coassembly.single.bam	coassembly.single.bam	1986_1	Shared by Coassembly Single Bam & Multi Bam
coassembly.single.bam_bin.122	coassembly.single.bam	coassembly.single.bam	1874_1	Shared by Coassembly Single Bam & Multi Bam
coassembly.single.bam_bin.1220	coassembly.single.bam	coassembly.single.bam	18_1	Shared by Coassembly Single Bam & Multi Bam
coassembly.single.bam_bin.1221	coassembly.single.bam	coassembly.single.bam	676_1	Shared by Coassembly Single Bam & Multi Bam
coassembly.single.bam_bin.1222	coassembly.single.bam	coassembly.single.bam	2591_1	Shared by Coassembly Single Bam & Multi Bam
coassembly.single.bam_bin.1223	coassembly.single.bam	coassembly.single.bam	1580_0	Unique in Coassembly Single Bam
coassembly.single.bam_bin.1224	coassembly.single.bam	coassembly.single.bam	2294_1	Shared by Coassembly Single Bam & Multi Bam
coassembly.single.bam_bin.1225	coassembly.single.bam	coassembly.single.bam	624_1	Shared by Coassembly Single Bam & Multi Bam
coassembly.single.bam_bin.1226	coassembly.single.bam	coassembly.single.bam	1735_1	Shared by Coassembly Single Bam & Multi Bam
coassembly.single.bam_bin.1227	coassembly.single.bam	coassembly.single.bam	1941_1	Shared by Individual Assembly, Coassembly Single & Multi Bam
coassembly.single.bam_bin.1228	coassembly.single.bam	coassembly.single.bam	1682_1	Shared by Coassembly Single Bam & Multi Bam
coassembly.single.bam_bin.1229	coassembly.single.bam	coassembly.single.bam	2693_1	Shared by Coassembly Single Bam & Multi Bam
coassembly.single.bam_bin.123	coassembly.single.bam	coassembly.single.bam	1553_1	Shared by Coassembly Single Bam & Multi Bam
coassembly.single.bam_bin.1230	coassembly.single.bam	coassembly.single.bam	27_1	Shared by Coassembly Single Bam & Multi Bam
coassembly.single.bam_bin.1231	coassembly.single.bam	coassembly.single.bam	931_2	Shared by All 4 Assemblies & Binning
coassembly.single.bam_bin.1232	coassembly.single.bam	coassembly.single.bam	2688_0	Unique in Coassembly Single Bam
coassembly.single.bam_bin.1233	coassembly.single.bam	coassembly.single.bam	336_0	Unique in Coassembly Single Bam
coassembly.single.bam_bin.1234	coassembly.single.bam	coassembly.single.bam	1563_1	Shared by Coassembly Single Bam & Multi Bam
coassembly.single.bam_bin.1235	coassembly.single.bam	coassembly.single.bam	2410_1	Shared by Coassembly Single Bam & Multi Bam
coassembly.single.bam_bin.1236	coassembly.single.bam	coassembly.single.bam	974_1	Shared by Coassembly Single Bam & Multi Bam
coassembly.single.bam_bin.1237	coassembly.single.bam	coassembly.single.bam	1887_1	Shared by Coassembly Single Bam & Multi Bam
coassembly.single.bam_bin.1238	coassembly.single.bam	coassembly.single.bam	1810_1	Shared by Coassembly Single Bam & Multi Bam
coassembly.single.bam_bin.1239	coassembly.single.bam	coassembly.single.bam	584_1	Shared by Coassembly Single Bam & Multi Bam
coassembly.single.bam_bin.124	coassembly.single.bam	coassembly.single.bam	1490_1	Shared by Coassembly Single Bam & Multi Bam
coassembly.single.bam_bin.1240	coassembly.single.bam	coassembly.single.bam	2434_0	Unique in Coassembly Single Bam
coassembly.single.bam_bin.1241	coassembly.single.bam	coassembly.single.bam	412_3	Shared by All 4 Assemblies & Binning
coassembly.single.bam_bin.1242	coassembly.single.bam	coassembly.single.bam	484_1	Shared by Coassembly Single Bam & Multi Bam
coassembly.single.bam_bin.1243	coassembly.single.bam	coassembly.single.bam	1248_1	Shared by Individual Assembly, Coassembly Single & Multi Bam
coassembly.single.bam_bin.1244	coassembly.single.bam	coassembly.single.bam	2164_16	Shared by Coassembly Single Bam & Multi Bam
coassembly.single.bam_bin.1245	coassembly.single.bam	coassembly.single.bam	1606_2	Unique in Coassembly Single Bam
coassembly.single.bam_bin.1246	coassembly.single.bam	coassembly.single.bam	1501_1	Shared by Coassembly Single Bam & Multi Bam
coassembly.single.bam_bin.1247	coassembly.single.bam	coassembly.single.bam	1085_1	Shared by Coassembly Single Bam & Multi Bam
coassembly.single.bam_bin.1248	coassembly.single.bam	coassembly.single.bam	2387_1	Shared by Coassembly Single Bam & Multi Bam
coassembly.single.bam_bin.1249	coassembly.single.bam	coassembly.single.bam	1134_1	Shared by Coassembly Single Bam & Multi Bam
coassembly.single.bam_bin.125	coassembly.single.bam	coassembly.single.bam	310_2	Shared by All 4 Assemblies & Binning
coassembly.single.bam_bin.1250	coassembly.single.bam	coassembly.single.bam	1798_0	Unique in Coassembly Single Bam
coassembly.single.bam_bin.1251	coassembly.single.bam	coassembly.single.bam	80_1	Shared by All 4 Assemblies & Binning
coassembly.single.bam_bin.1252	coassembly.single.bam	coassembly.single.bam	105_0	Unique in Coassembly Single Bam
coassembly.single.bam_bin.1253	coassembly.single.bam	coassembly.single.bam	1718_0	Unique in Coassembly Single Bam
coassembly.single.bam_bin.1254	coassembly.single.bam	coassembly.single.bam	2640_0	Unique in Coassembly Single Bam
coassembly.single.bam_bin.1255	coassembly.single.bam	coassembly.single.bam	1469_0	Unique in Coassembly Single Bam
coassembly.single.bam_bin.1256	coassembly.single.bam	coassembly.single.bam	2322_1	Shared by Coassembly Single Bam & Multi Bam
[truncated: 7,080 more rows]
